# Supplementary material for: Nuclear Aurora kinase A switches m6A reader YTHDC1 to enhance an oncogenic RNA splicing of tumor suppressor RBM4
Source: Signal Transduct Target Ther. 2022 Apr 1;7:97. doi: 10.1038/s41392-022-00905-3 (PMC8971511; doi:10.1038/s41392-022-00905-3)
Supplement: Supplementary file 14 — Supplementary Table 1 SILAC [file 41392_2022_905_MOESM14_ESM.xlsx]

## Sheet: Sheet1
IPI	Gene ID	Gene symbol	Gene description
IPI00943813.1	100129492	LOC100129492	small nuclear ribonucleoprotein Sm D1 pseudogene
IPI00930688.1	10376	TUBA1B	Tubulin alpha-1B chain
IPI00939594.1	81532	MOB2	MOB kinase activator 2
	64852	TUT1	terminal uridylyl transferase 1, U6 snRNA-specific
IPI00937615.2,IPI00909534.1	1937	EEF1G	eukaryotic translation elongation factor 1 gamma
IPI00738381.2,IPI00013683.2,IPI00640115.1	10381	TUBB3	tubulin beta 3 class III
IPI00910433.1	1654	DDX3X	DEAD-box helicase 3, X-linked
IPI00651653.1,IPI00651677.1 IPI00940000.1	10521	DDX17	DEAD-box helicase 17
IPI00798375.2	1655	DDX5	Probable ATP-dependent RNA helicase DDX5
IPI00879638.2	2099	ESR1	estrogen receptor 1
IPI00414057.3,IPI00023006.1 ,IPI00514530.5 ,IPI00025416.3,IPI00894365.2,IPI00930226.1,IPI00021440.1	58	ACTA1	actin, alpha 1, skeletal muscle
	1938	EEF2	eukaryotic translation elongation factor 2
IPI00759723.1,	5917	RARS	RARS Isoform Monomeric of Arginyl-tRNA synthetase, cytoplasmic
	10189	ALYREF	Aly/REF export factor
IPI00216746.1,IPI00807545.1,IPI00910458.1,IPI00514561.1,IPI00640296.1	3190	HNRNPK	heterogeneous nuclear ribonucleoprotein K
IPI00479743.3	445582	POTEE	POTE ankyrin domain family member E
IPI00793983.1	10419	PRMT5	protein arginine methyltransferase 5
	11329	STK38	serine/threonine kinase 38
IPI00807522.1,IPI00647794.3,IPI00909184.1	79084	WDR77	WD repeat domain 77
IPI00260715.5,IPI00428056.,IPI00645208.3,IPI00854677.1 ,IPI00909890.1,PI00941083.1	2521	FUS	FUS RNA binding protein
IPI00784443.1	23333	DPY19L1	dpy-19 like 1
	1974	EIF4A2	eukaryotic translation initiation factor 4A2
IPI00894365.2,IPI00894498.1,	60	ACTB	actin beta
IPI00930226.1	71	ACTG1	actin gamma 1
IPI00642414.1,IPI00644109.1,IPI00644589.1,IPI00646269.1,IPI00646869.1,IPI00647351.1,IPI00552929.4	10487	CAP1	adenylate cyclase associated protein 1
IPI00942600.1	1975	EIF4B	eukaryotic translation initiation factor 4B
	9831164	ACTIN
IPI00796945.2,IPI00790842.1	26986	PABPC1	poly(A) binding protein cytoplasmic 1
IPI00012726.4,IPI00555747.1,IPI00642904.1,IPI00642944.1,IPI00644016.1	8761	PABPC4	poly(A) binding protein cytoplasmic 4
IPI00465225.1	3191	HNRNPL	heterogeneous nuclear ribonucleoprotein L
IPI00465365.4,IPI00760620.2,IPI00797148.1,IPI00644968.1,IPI00879501.2,IPI00742127.2,IPI00797902.1	3178	HNRNPA1	heterogeneous nuclear ribonucleoprotein A1
IPI00152453.1,IPI00930543.1	10382	TUBB4A	tubulin beta 4A class IVa
