# Supplementary material for: Nuclear Aurora kinase A switches m6A reader YTHDC1 to enhance an oncogenic RNA splicing of tumor suppressor RBM4
Source: Signal Transduct Target Ther. 2022 Apr 1;7:97. doi: 10.1038/s41392-022-00905-3 (PMC8971511; doi:10.1038/s41392-022-00905-3)
Supplement: Supplementary file 15 — Supplementary Table 2 RNAXXXseq [file 41392_2022_905_MOESM15_ESM.xlsx]

## Sheet: shA1_72hvsshA1_0h_SE
GeneID	geneSymbol	chr	strand	exonStart_0base	exonEnd	upstreamES	upstreamEE	downstreamES	downstreamEE	ID	IC_SAMPLE_1	IC_SAMPLE_2	SC_SAMPLE_2	IncFormLen	SkipFormLen	PValue	FDR	IncLevel1	IncLevel2	IncLevelDifference
ENSG00000130731	METTL26	16	-	634888	635063	634718	634797	635280	635340	10946	229	199	70	324	149	0	0	1	0.567	0.433
ENSG00000130731	METTL26	16	-	634888	634956	634718	634797	635280	635340	10955	237	181	70	217	149	0	0	1	0.64	0.36
ENSG00000114956	DGUOK	2	+	73946718	73946906	73926874	73927052	73958145	73958245	28310	1110	862	154	337	149	0	0	1	0.712	0.288
ENSG00000114956	DGUOK	2	+	73957124	73957240	73926825	73927052	73958145	73958245	28312	488	308	154	265	149	0	0	1	0.529	0.471
ENSG00000244306	DUXAP10	14	-	19331834	19331972	19307020	19307111	19333701	19333813	34267	45	0	33	287	149	0	0	1	0	1
ENSG00000123179	EBPL	13	-	49669776	49669846	49660722	49661208	49691253	49691463	46908	269	241	0	219	149	0	0	0.675	1	-0.325
ENSG00000115414	FN1	2	-	215392930	215393203	215391631	215391814	215394527	215394719	53039	2795	3383	4539	422	149	0	0	0.109	0.208	-0.099
ENSG00000163597	SNHG16	17	+	76558944	76559043	76557791	76557857	76561287	76561398	16182	1077	659	471	248	149	2.22045e-16	7.84582e-13	0.679	0.457	0.222
ENSG00000244306	DUXAP10	14	-	19331481	19331617	19307031	19307111	19337579	19337645	34269	44	0	21	285	149	2.22045e-16	7.84582e-13	1	0	1
ENSG00000111237	VPS29	12	-	110499534	110499546	110496011	110496203	110502048	110502107	47488	0	69	166	161	149	3.33067e-16	1.05919e-12	0	0.278	-0.278
ENSG00000100280	AP1B1	22	-	29329711	29329720	29327864	29328895	29330377	29330532	44430	62	0	100	158	149	9.99201e-16	2.88869e-12	0.428	0	0.428
ENSG00000171658	NMRAL2P	3	+	185968478	185968649	185959970	185960078	185971614	185971904	19673	215	150	175	320	149	1.88738e-15	5.00171e-12	0.681	0.285	0.396
ENSG00000184752	NDUFA12	12	-	94994169	94994257	94971332	94971620	95002738	95002821	8751	1562	1421	0	237	149	2.22045e-15	5.43172e-12	0.874	1	-0.126
ENSG00000123179	EBPL	13	-	49663056	49663195	49660722	49661208	49691253	49691438	46911	503	367	0	288	149	3.88578e-15	8.82655e-12	0.747	1	-0.253
ENSG00000072803	FBXW11	5	-	171996889	171997051	171910571	171910797	172006457	172006649	10246	56	15	35	311	149	4.44089e-15	9.41499e-12	1	0.17	0.83
ENSG00000131791	PRKAB2	1	-	147160796	147160833	147159218	147159642	147161711	147161780	29526	48	16	39	186	149	1.82077e-14	3.61889e-11	1	0.247	0.753
ENSG00000085733	CTTN	11	+	70421469	70421580	70420399	70420510	70422939	70422995	45388	546	218	157	260	149	2.56462e-14	4.79749e-11	0.752	0.443	0.309
ENSG00000171658	NMRAL2P	3	+	185968478	185968717	185959968	185960078	185971614	185971864	19674	167	113	175	388	149	3.24185e-14	5.72745e-11	0.577	0.199	0.378
ENSG00000117335	CD46	1	+	207790252	207790345	207785618	207785682	207793518	207795513	20896	554	398	300	242	149	3.91909e-14	6.55952e-11	0.712	0.45	0.262
ENSG00000171658	NMRAL2P	3	+	185968478	185968708	185959966	185960078	185971614	185971846	19672	161	110	175	379	149	7.26086e-14	1.15451e-10	0.574	0.198	0.376
ENSG00000140105	WARS	14	-	100374135	100374244	100361855	100361921	100375282	100375593	33760	243	268	287	258	149	8.52651e-14	1.2912e-10	0.677	0.35	0.327
ENSG00000140105	WARS	14	-	100369086	100369258	100361707	100361921	100375282	100375403	33780	4250	3676	287	321	149	2.06613e-13	2.98658e-10	0.967	0.856	0.111
ENSG00000183474	GTF2H2C	5	+	69562672	69562770	69560208	69560242	69565099	69565188	31205	50	39	56	247	149	2.63678e-13	3.64575e-10	1	0.296	0.704
ENSG00000183696	UPP1	7	+	48103296	48103411	48101823	48101982	48106872	48107082	17502	136	133	61	264	149	4.03899e-13	5.35183e-10	0.987	0.552	0.435
ENSG00000112319	EYA4	6	+	133456555	133456648	133446629	133446754	133461113	133461180	58715	62	65	0	242	149	2.37188e-12	3.01713e-09	0.414	1	-0.586
ENSG00000224078	SNHG14	15	+	25055073	25055230	25053827	25053967	25056482	25056565	5781	104	22	25	306	149	3.90732e-12	4.7791e-09	0.962	0.3	0.662
ENSG00000149743	TRPT1	11	-	64225785	64225869	64225498	64225580	64226049	64226254	54859	39	10	28	233	149	6.62925e-12	7.80803e-09	1	0.186	0.814
ENSG00000168958	MFF	2	+	227347225	227347384	227340291	227340380	227355676	227355761	43034	815	502	883	308	149	1.72282e-11	1.95669e-08	0.369	0.216	0.153
ENSG00000244306	DUXAP10	14	-	19331834	19331948	19307020	19307111	19333701	19333813	34265	15	0	33	263	149	1.78689e-11	1.95948e-08	1	0	1
ENSG00000140105	WARS	14	-	100374135	100374265	100361844	100361921	100375282	100375406	33782	89	70	287	279	149	1.95034e-11	2.06743e-08	0.415	0.115	0.3
ENSG00000138785	INTS12	4	-	105703647	105703809	105699849	105700014	105708637	105708659	26609	34	44	0	311	149	4.08893e-11	4.19458e-08	0.266	1	-0.734
ENSG00000084234	APLP2	11	+	130123611	130123779	130122304	130122513	130126699	130126830	48218	4935	3323	1059	317	149	7.89779e-11	7.84868e-08	0.719	0.596	0.123
ENSG00000148396	SEC16A	9	-	136445051	136445111	136443822	136443900	136446854	136446949	30128	64	20	23	209	149	1.11723e-10	1.04497e-07	1	0.383	0.617
ENSG00000168958	MFF	2	+	227352513	227352573	227340291	227340380	227355676	227355761	43039	483	271	883	209	149	1.10606e-10	1.04497e-07	0.338	0.18	0.158
ENSG00000243716	NPIPB5	16	+	22519328	22519414	22513763	22513921	22523819	22523948	17263	95	22	73	235	149	1.69064e-10	1.53612e-07	0.601	0.16	0.441
ENSG00000172888	ZNF621	3	+	40529318	40529445	40525778	40525864	40530208	40530316	59256	80	22	22	276	149	4.28982e-10	3.78946e-07	0.977	0.351	0.626
ENSG00000135597	REPS1	6	-	138926400	138926481	138921036	138921124	138929976	138930098	14326	50	186	45	230	149	7.04389e-10	6.05412e-07	0.326	0.728	-0.402
ENSG00000072803	FBXW11	5	-	171914342	171914405	171910571	171910797	172006457	172006873	10252	68	53	35	212	149	9.01106e-10	7.20356e-07	1	0.516	0.484
ENSG00000083168	KAT6A	8	-	42049619	42049707	42048377	42049302	42051900	42051994	20212	53	18	22	237	149	9.0608e-10	7.20356e-07	1	0.34	0.66
ENSG00000126581	BECN1	17	-	42812230	42812356	42810715	42810928	42813947	42813989	39659	16	0	20	275	149	8.78258e-10	7.20356e-07	1	0	1
ENSG00000168958	MFF	2	+	227352513	227352573	227342744	227342819	227355676	227355761	43040	444	218	116	209	149	9.68017e-10	7.50827e-07	0.832	0.573	0.259
ENSG00000083168	KAT6A	8	-	42049575	42049707	42048377	42049302	42051900	42051987	20211	77	34	22	281	149	3.70954e-09	2.80874e-06	1	0.45	0.55
ENSG00000143393	PI4KB	1	-	151326171	151326373	151307573	151307801	151327270	151327657	23888	181	51	17	351	149	3.92026e-09	2.89926e-06	1	0.56	0.44
ENSG00000089006	SNX5	20	-	17968374	17968457	17956932	17957037	17968699	17968980	8183	694	752	71	232	149	1.05281e-08	7.60918e-06	1	0.872	0.128
ENSG00000111237	VPS29	12	-	110496822	110497002	110496045	110496203	110499534	110499546	47485	17	20	68	329	149	1.84642e-08	1.30485e-05	1	0.118	0.882
ENSG00000148399	DPH7	9	-	137577469	137577603	137576079	137576167	137578624	137578889	19247	91	2	14	283	149	3.79684e-08	2.62485e-05	0.774	0.07	0.704
ENSG00000072210	ALDH3A2	17	+	19673150	19673275	19671720	19671956	19675561	19676525	28463	52	14	26	274	149	5.50546e-08	3.72509e-05	0.85	0.226	0.624
ENSG00000188002	AC026412.1	5	-	1630408	1630566	1629000	1629630	1632844	1632906	53581	47	13	31	307	149	6.32664e-08	4.19153e-05	0.765	0.169	0.596
ENSG00000140157	NIPA2	15	+	22839654	22839790	22838640	22838921	22845145	22845267	6037	135	128	31	285	149	6.54587e-08	4.24827e-05	1	0.683	0.317
ENSG00000142192	APP	21	-	25997359	25997416	25982343	25982477	26021839	26022042	6899	202	116	248	206	149	8.84454e-08	5.62531e-05	0.488	0.253	0.235
ENSG00000243716	NPIPB5	16	+	22519137	22519414	22513759	22513921	22523819	22523948	17261	160	66	73	426	149	9.64052e-08	5.89573e-05	0.583	0.24	0.343
ENSG00000101901	ALG13	X	+	111686136	111686174	111684964	111685103	111687886	111688128	27720	82	37	163	187	149	9.50737e-08	5.89573e-05	0.446	0.153	0.293
ENSG00000173933	RBM4	11	+	66643449	66644140	66639699	66640123	66646026	66646469	18892	1160	593	82	840	149	1.11325e-07	6.67973e-05	0.814	0.562	0.252
ENSG00000117448	AKR1A1	1	+	45552435	45552563	45550542	45551155	45566568	45566688	30446	152	169	0	277	149	1.27388e-07	7.50195e-05	0.732	1	-0.268
ENSG00000107968	MAP3K8	10	+	30437175	30437406	30433936	30434378	30438915	30439274	10092	95	84	0	380	149	1.36262e-07	7.87866e-05	0.538	1	-0.462
ENSG00000135597	REPS1	6	-	138926400	138926478	138921036	138921124	138929976	138929997	14320	23	88	45	227	149	1.51347e-07	8.59462e-05	0.184	0.562	-0.378
ENSG00000119929	CUTC	10	+	99750368	99750396	99747256	99747390	99754528	99754550	12301	297	143	79	177	149	1.54431e-07	8.61588e-05	0.859	0.604	0.255
ENSG00000173698	ADGRG2	X	-	19037597	19037636	19037466	19037490	19040188	19040224	26091	84	58	24	188	149	2.00592e-07	0.000109983	1	0.657	0.343
ENSG00000050426	LETMD1	12	+	51052087	51052207	51049033	51049185	51053777	51053860	33310	66	51	0	269	149	2.39781e-07	0.000129242	0.504	1	-0.496
ENSG00000123146	ADGRE5	19	+	14397076	14397223	14396249	14396473	14397657	14397804	54222	26	3	46	296	149	2.69096e-07	0.000142626	0.45	0.032	0.418
ENSG00000144231	POLR2D	2	-	127850589	127850685	127843550	127848185	127858027	127858157	26102	118	143	0	245	149	2.77765e-07	0.000144806	0.727	1	-0.273
ENSG00000087884	AAMDC	11	+	77841018	77841060	77821128	77821241	77842478	77842628	26923	40	17	33	191	149	2.91999e-07	0.000149772	0.862	0.287	0.575
ENSG00000077254	USP33	1	-	77746398	77746556	77745420	77745599	77759642	77759689	46464	28	0	32	307	149	3.0956e-07	0.000156259	0.371	0	0.371
ENSG00000173698	ADGRG2	X	-	19037588	19037636	19037466	19037490	19040188	19040224	26094	85	62	24	197	149	3.16582e-07	0.000157307	1	0.661	0.339
ENSG00000147408	CSGALNACT1	8	-	19457529	19457816	19439876	19439931	19458425	19458642	101	92	36	147	436	149	4.13911e-07	0.000202505	0.285	0.077	0.208
ENSG00000078687	TNRC6C	17	+	78097744	78097861	78093619	78093763	78098342	78098537	57596	21	1	10	266	149	4.91511e-07	0.000236826	1	0.053	0.947
ENSG00000089248	ERP29	12	+	112019755	112019894	112013315	112013609	112022149	112023168	51177	2582	1715	286	288	149	5.00644e-07	0.000237626	0.878	0.756	0.122
ENSG00000159445	THEM4	1	-	151889982	151890214	151889213	151889373	151895007	151895194	8050	111	20	89	381	149	6.27999e-07	0.000293691	0.311	0.081	0.23
ENSG00000050426	LETMD1	12	+	51052091	51052207	51049033	51049185	51053777	51053860	33320	162	115	0	265	149	6.82427e-07	0.00031452	0.717	1	-0.283
ENSG00000243147	MRPL33	2	+	27774423	27774530	27772673	27772692	27779432	27779697	31802	1345	869	190	256	149	7.2061e-07	0.000327373	0.872	0.727	0.145
ENSG00000087088	BAX	19	+	48955686	48955833	48955547	48955599	48956197	48956333	32152	2063	719	0	296	149	7.37355e-07	0.000330262	0.894	1	-0.106
ENSG00000086666	ZFAND6	15	+	80098415	80098578	80072582	80072647	80120327	80120405	32073	54	27	17	312	149	7.69953e-07	0.000340073	1	0.431	0.569
ENSG00000170633	RNF34	12	+	121402741	121402807	121400141	121400218	121416158	121416377	4159	44	0	70	215	149	8.81001e-07	0.000383791	0.22	0	0.22
ENSG00000101246	ARFRP1	20	-	63701829	63701898	63699511	63700702	63702135	63706053	14310	75	62	0	218	149	9.30699e-07	0.000399962	0.623	1	-0.377
ENSG00000188321	ZNF559	19	+	9337795	9337858	9324694	9324780	9338493	9338582	29173	44	5	9	212	149	9.99815e-07	0.000423935	1	0.281	0.719
ENSG00000119125	GDA	9	+	72248271	72248406	72247405	72247433	72250749	72250841	15101	381	371	37	284	149	1.05534e-06	0.000441592	1	0.84	0.16
ENSG00000121310	ECHDC2	1	-	52906518	52906611	52905033	52905090	52907867	52907954	23709	11	0	13	242	149	1.09372e-06	0.000451706	1	0	1
ENSG00000099622	CIRBP	19	+	1273493	1273715	1271981	1272051	1274306	1274440	36564	108	61	124	371	149	1.17371e-06	0.000478528	0.428	0.165	0.263
ENSG00000145901	TNIP1	5	-	151064959	151065131	151063612	151063747	151080879	151081074	16203	221	121	28	321	149	1.2773e-06	0.000510232	0.962	0.667	0.295
ENSG00000109790	KLHL5	4	+	39062558	39063035	39045038	39045096	39075964	39076147	27344	146	56	105	626	149	1.28356e-06	0.000510232	0.329	0.113	0.216
ENSG00000125826	RBCK1	20	+	420870	421006	419557	419731	422126	422238	29398	194	148	24	285	149	1.39185e-06	0.000539784	1	0.763	0.237
ENSG00000204576	PRR3	6	+	30558149	30558212	30556885	30557450	30561327	30561508	685	37	16	16	212	149	1.37791e-06	0.000539784	1	0.413	0.587
ENSG00000155366	RHOC	1	-	112705099	112705168	112703643	112703806	112707077	112707403	53321	498	201	218	218	149	1.423e-06	0.000545215	0.584	0.387	0.197
ENSG00000168214	RBPJ	4	+	26362445	26362628	26320806	26321048	26386352	26386391	36801	74	50	19	332	149	1.51524e-06	0.000573646	1	0.542	0.458
ENSG00000197586	ENTPD6	20	+	25206521	25206590	25195700	25195867	25209848	25209925	45710	192	80	120	218	149	1.60063e-06	0.000591878	0.58	0.313	0.267
ENSG00000172888	ZNF621	3	+	40529494	40529575	40525778	40525864	40530208	40530316	59257	9	0	22	230	149	1.60001e-06	0.000591878	0.854	0	0.854
ENSG00000139197	PEX5	12	+	7190021	7190216	7189696	7189750	7190361	7190524	17441	40	32	1	344	149	1.64678e-06	0.000601945	0.297	0.933	-0.636
ENSG00000167081	PBX3	9	+	125962101	125962214	125960683	125960849	125963011	125963101	11297	28	33	0	262	149	1.85957e-06	0.000672001	0.399	1	-0.601
ENSG00000085274	MYNN	3	+	169774030	169774097	169773426	169773462	169774264	169774561	37191	41	17	21	216	149	1.93934e-06	0.000692955	0.934	0.358	0.576
ENSG00000148399	DPH7	9	-	137577576	137577603	137576308	137576402	137578624	137578717	19243	19	0	20	176	149	1.96636e-06	0.000694801	0.641	0	0.641
ENSG00000106682	EIF4H	7	+	74190246	74190306	74189821	74189918	74194740	74194878	41973	1199	710	2190	209	149	2.12323e-06	0.000741987	0.285	0.188	0.097
ENSG00000110713	NUP98	11	-	3744508	3744649	3735190	3735324	3753315	3753408	32770	187	184	0	290	149	2.27599e-06	0.000786726	0.774	1	-0.226
ENSG00000130723	PRRC2B	9	+	131494404	131494486	131492168	131492260	131495739	131500197	7880	190	77	80	231	149	2.44916e-06	0.000837482	0.679	0.383	0.296
ENSG00000011451	WIZ	19	-	15428109	15428508	15426981	15427533	15429585	15430089	657	182	120	21	548	149	2.77515e-06	0.000938857	0.98	0.608	0.372
ENSG00000140525	FANCI	15	+	89245755	89245839	89244016	89244067	89247628	89247731	43714	13	11	34	233	149	3.1461e-06	0.00105315	1	0.171	0.829
ENSG00000247572	CKMT2-AS1	5	-	81246889	81246972	81237564	81239360	81301286	81301560	13272	0	13	1	232	149	3.22408e-06	0.00106801	0	0.893	-0.893
ENSG00000148396	SEC16A	9	-	136445644	136445719	136443822	136443900	136446854	136446949	30126	69	64	23	224	149	3.5906e-06	0.00117716	1	0.649	0.351
ENSG00000186654	PRR5	22	+	44702491	44702608	44677133	44677240	44714590	44714671	5263	33	13	14	266	149	3.82287e-06	0.00124052	1	0.342	0.658
ENSG00000125944	HNRNPR	1	-	23340851	23341017	23338489	23338608	23344210	23344262	22796	589	392	280	315	149	5.55093e-06	0.00176978	0.574	0.398	0.176
ENSG00000122203	KIAA1191	5	-	176355570	176355749	176348249	176348356	176359810	176359918	48292	121	55	22	328	149	5.56518e-06	0.00176978	0.932	0.532	0.4
ENSG00000241878	PISD	22	-	31628852	31628981	31625877	31626016	31630521	31630799	8801	49	7	24	278	149	5.68e-06	0.00178841	0.636	0.135	0.501
ENSG00000166965	RCCD1	15	+	90955799	90955883	90954883	90954948	90956611	90957503	10640	12	8	0	233	149	6.3226e-06	0.00195209	0.087	1	-0.913
ENSG00000130731	METTL26	16	-	635280	635340	634718	634797	635517	635774	10948	6	36	0	209	149	6.29379e-06	0.00195209	0.322	1	-0.678
ENSG00000257621	PSMA3-AS1	14	-	58293065	58293138	58291634	58291707	58297954	58298084	1513	23	5	60	222	149	7.52908e-06	0.00230223	0.424	0.053	0.371
ENSG00000185697	MYBL1	8	-	66566063	66566243	66564671	66564825	66566683	66566788	10680	14	0	18	329	149	7.82664e-06	0.00232973	0.559	0	0.559
ENSG00000050426	LETMD1	12	+	51052091	51052246	51049033	51049185	51053777	51053860	33329	90	48	0	304	149	7.83879e-06	0.00232973	0.551	1	-0.449
ENSG00000154889	MPPE1	18	-	11897525	11897620	11896983	11897356	11906202	11906309	6106	30	41	1	244	149	7.80492e-06	0.00232973	0.443	0.962	-0.519
ENSG00000119125	GDA	9	+	72248271	72248338	72247405	72247433	72250749	72250841	15105	248	299	37	216	149	7.95607e-06	0.00234269	1	0.848	0.152
ENSG00000104728	ARHGEF10	8	+	1880047	1880164	1876570	1876734	1882634	1882749	13689	61	23	78	266	149	8.04881e-06	0.00234826	0.449	0.142	0.307
ENSG00000244306	DUXAP10	14	-	19333933	19334081	19333701	19333813	19337579	19337686	34261	34	8	10	297	149	8.17159e-06	0.00236241	1	0.286	0.714
ENSG00000169432	SCN9A	2	-	166203954	166204225	166198298	166199864	166204359	166205239	14803	131	76	18	420	149	8.74006e-06	0.00250399	0.979	0.6	0.379
ENSG00000171097	KYAT1	9	-	128846679	128846859	128845352	128845411	128881896	128882075	21189	6	12	0	329	149	9.19788e-06	0.00261162	0.106	1	-0.894
ENSG00000139714	MORN3	12	-	121654273	121654433	121652727	121652808	121659190	121659348	13453	0	13	0	309	149	9.80771e-06	0.00276013	0	1	-1
ENSG00000137500	CCDC90B	11	-	83278725	83278829	83274638	83274740	83280140	83280260	14746	272	191	24	253	149	1.01992e-05	0.00284513	1	0.824	0.176
ENSG00000121864	ZNF639	3	+	179325041	179325322	179323075	179323291	179327560	179327631	54544	205	204	27	430	149	1.09469e-05	0.00302714	0.986	0.724	0.262
ENSG00000167779	IGFBP6	12	+	53099266	53099324	53098856	53098958	53100711	53100857	51915	2	6	0	207	149	1.10685e-05	0.0030344	0.03	1	-0.97
ENSG00000147996	CBWD5	9	+	65708901	65708958	65702969	65703014	65720040	65720092	51593	1	13	0	206	149	1.1852e-05	0.00322141	0.067	1	-0.933
ENSG00000127863	TNFRSF19	13	+	23668691	23669097	23667979	23668082	23673371	23674889	10298	214	113	0	555	149	1.24898e-05	0.00336601	0.635	1	-0.365
ENSG00000140950	TLDC1	16	-	84503957	84504147	84497933	84498111	84504600	84504659	54696	5	16	0	339	149	1.31617e-05	0.00351728	0.136	1	-0.864
ENSG00000154889	MPPE1	18	-	11884878	11885043	11883689	11884627	11885675	11885816	6104	48	90	6	314	149	1.36032e-05	0.00360497	0.458	0.877	-0.419
ENSG00000182473	EXOC7	17	-	76091142	76091235	76089174	76089320	76094413	76094581	18897	40	4	61	242	149	1.46779e-05	0.00385762	0.302	0.039	0.263
ENSG00000104047	DTWD1	15	+	49631000	49631058	49625112	49625431	49632158	49632302	7182	98	45	259	207	149	1.49402e-05	0.00389437	0.292	0.111	0.181
ENSG00000204344	STK19	6	+	31972620	31972757	31972339	31972511	31978902	31978998	5246	96	27	25	286	149	1.60014e-05	0.00413708	0.794	0.36	0.434
ENSG00000125944	HNRNPR	1	-	23340851	23341020	23338489	23338608	23344210	23344322	22795	545	370	280	318	149	1.64509e-05	0.00421898	0.552	0.382	0.17
ENSG00000197548	ATG7	3	+	11282192	11282438	11272402	11272430	11298685	11298855	18091	6	15	0	395	149	1.71747e-05	0.00436937	0.124	1	-0.876
ENSG00000101246	ARFRP1	20	-	63701829	63701900	63700601	63700702	63702135	63702217	14309	191	140	0	220	149	1.73749e-05	0.00438524	0.807	1	-0.193
ENSG00000136068	FLNB	3	+	58131926	58132019	58130740	58130908	58132807	58132931	19019	447	313	439	242	149	1.75943e-05	0.00440564	0.459	0.305	0.154
ENSG00000176720	BOK	2	+	241562347	241562476	241558720	241558993	241570124	241570288	17062	49	7	13	278	149	1.78619e-05	0.00443772	0.84	0.224	0.616
ENSG00000168958	MFF	2	+	227347225	227347384	227342744	227342819	227355676	227355761	43036	407	284	116	308	149	1.80991e-05	0.00446178	0.755	0.542	0.213
ENSG00000068078	FGFR3	4	+	1802913	1803064	1801834	1802025	1803691	1803836	55878	0	9	3	300	149	1.8846e-05	0.00461017	0	0.598	-0.598
ENSG00000151881	TMEM267	5	-	43476113	43476258	43453657	43454043	43479889	43479987	21789	27	27	0	294	149	1.963e-05	0.0047292	0.383	1	-0.617
ENSG00000242259	C22orf39	22	-	19377868	19378066	19375630	19375792	19383619	19383705	2747	217	169	20	347	149	1.95411e-05	0.0047292	1	0.784	0.216
ENSG00000114127	XRN1	3	-	142318789	142318903	142318591	142318694	142329433	142329615	40487	12	27	0	263	149	2.15715e-05	0.00511937	0.343	1	-0.657
ENSG00000197256	KANK2	19	-	11195621	11195820	11194474	11194590	11197484	11197521	44854	28	11	12	348	149	2.14995e-05	0.00511937	1	0.282	0.718
ENSG00000159658	EFCAB14	1	-	46688352	46688544	46686783	46686870	46689586	46689691	41370	78	69	38	341	149	2.25145e-05	0.00530357	0.85	0.442	0.408
ENSG00000122203	KIAA1191	5	-	176355570	176355749	176348249	176348356	176359480	176359567	48291	167	134	19	328	149	2.40291e-05	0.00561875	1	0.762	0.238
ENSG00000143458	GABPB2	1	+	151088469	151088517	151088157	151088297	151090405	151090573	24102	18	0	23	197	149	2.5471e-05	0.00591243	0.46	0	0.46
ENSG00000183570	PCBP3	21	+	45735391	45735429	45643693	45643868	45849960	45850095	32043	16	44	0	187	149	2.64047e-05	0.00608475	0.537	1	-0.463
ENSG00000164073	MFSD8	4	-	127921117	127921198	127919290	127920836	127921523	127921771	22416	9	0	13	230	149	2.71081e-05	0.00620189	0.854	0	0.854
ENSG00000204054	LINC00963	9	+	129493477	129493595	129489106	129489299	129503322	129503425	46646	33	72	0	267	149	2.73201e-05	0.00620577	0.605	1	-0.395
ENSG00000130734	ATG4D	19	+	10546838	10547253	10544956	10545130	10548903	10549034	45920	283	184	16	564	149	2.80988e-05	0.00633737	1	0.752	0.248
ENSG00000278540	ACACA	17	-	37289417	37289528	37284837	37284970	37330172	37330425	51170	62	16	52	260	149	2.96039e-05	0.00662982	0.477	0.15	0.327
ENSG00000140525	FANCI	15	+	89245194	89245311	89244016	89244067	89247628	89247731	43708	5	0	34	266	149	2.98743e-05	0.0066436	1	0	1
ENSG00000171307	ZDHHC16	10	+	97453798	97453846	97453529	97453663	97454713	97454799	50730	124	98	20	197	149	3.09841e-05	0.00684255	1	0.788	0.212
ENSG00000183696	UPP1	7	+	48103296	48103411	48101823	48101870	48106872	48107082	17504	64	66	116	264	149	3.20026e-05	0.00701872	0.546	0.243	0.303
ENSG00000140105	WARS	14	-	100375282	100375350	100361707	100361921	100376259	100376307	33775	20	118	38	217	149	3.23614e-05	0.00704881	0.3	0.681	-0.381
ENSG00000072803	FBXW11	5	-	172003180	172003310	171910733	171910797	172006457	172006569	10251	5	0	35	279	149	3.27348e-05	0.00708163	1	0	1
ENSG00000152795	HNRNPDL	4	-	82425562	82425667	82424629	82424883	82426036	82426129	23785	109	288	831	254	149	3.35623e-05	0.00721159	0.071	0.169	-0.098
ENSG00000114982	KANSL3	2	-	96602115	96602338	96601642	96601776	96602752	96602862	13583	164	200	0	372	149	3.4085e-05	0.00727475	0.776	1	-0.224
ENSG00000125485	DDX31	9	-	132618329	132618441	132612086	132612255	132630263	132630403	36924	63	26	11	261	149	3.52175e-05	0.00746633	1	0.574	0.426
ENSG00000145012	LPP	3	+	188341662	188341719	188153941	188154021	188406111	188406313	51405	0	6	0	206	149	3.54905e-05	0.0074744	0	1	-1
ENSG00000122085	MTERF4	2	-	241099395	241099894	241097242	241097427	241102252	241102287	29723	385	235	24	648	149	3.61899e-05	0.00752098	0.957	0.692	0.265
ENSG00000051382	PIK3CB	3	-	138796462	138796567	138759172	138759359	138834694	138834938	47672	183	109	17	254	149	3.61504e-05	0.00752098	1	0.79	0.21
ENSG00000104529	EEF1D	8	-	143592646	143592893	143590607	143590738	143597347	143597413	50525	53	13	10	396	149	3.64212e-05	0.00752098	0.952	0.328	0.624
ENSG00000188321	ZNF559	19	+	9337795	9337865	9324694	9324780	9338493	9338582	29175	9	0	9	219	149	3.67787e-05	0.0075458	1	0	1
ENSG00000143393	PI4KB	1	-	151326171	151326373	151315572	151316509	151327270	151327657	23886	217	92	117	351	149	3.78472e-05	0.00766681	0.467	0.25	0.217
ENSG00000224078	SNHG14	15	+	25079825	25080079	25078861	25078995	25081090	25081224	5786	124	25	79	403	149	3.78507e-05	0.00766681	0.31	0.105	0.205
ENSG00000178802	MPI	15	+	74897010	74897219	74896151	74896325	74897511	74902219	54966	100	71	15	358	149	3.86783e-05	0.00778487	1	0.663	0.337
ENSG00000185404	SP140L	2	+	230328756	230328831	230327183	230327301	230357804	230357967	14631	47	46	19	224	149	4.15654e-05	0.00831334	1	0.617	0.383
ENSG00000121073	SLC35B1	17	-	49707342	49707444	49705865	49706309	49707729	49707949	30410	0	7	0	251	149	4.33145e-05	0.00860902	0	1	-1
ENSG00000131381	RBSN	3	-	15098118	15098274	15096534	15096710	15099034	15099133	17789	120	66	16	305	149	4.36582e-05	0.00862345	0.983	0.668	0.315
ENSG00000196756	SNHG17	20	-	38422091	38422241	38421005	38421098	38426418	38426503	57993	56	151	180	299	149	4.61366e-05	0.00905672	0.621	0.295	0.326
ENSG00000181666	HKR1	19	+	37324795	37324936	37324207	37324265	37347189	37347196	41342	17	7	13	290	149	4.7933e-05	0.00935164	1	0.217	0.783
ENSG00000071991	CDH19	18	-	66596158	66596303	66572009	66572316	66603953	66604088	33547	162	78	195	294	149	4.83306e-05	0.00937095	0.348	0.169	0.179
ENSG00000270231	NBPF8	1	+	120438543	120438646	120436352	120436697	120439475	120439690	41398	18	10	15	252	149	4.86213e-05	0.00937095	1	0.283	0.717
ENSG00000147586	MRPS28	8	-	80028694	80028796	80002998	80003180	80030053	80030232	21360	13	8	0	251	149	5.08881e-05	0.00974875	0.123	1	-0.877
ENSG00000102038	SMARCA1	X	-	129493039	129493075	129491940	129492093	129496749	129496871	38128	37	31	55	185	149	5.20959e-05	0.00992037	0.73	0.312	0.418
ENSG00000196295	GARS-DT	7	-	30579230	30579314	30568832	30568989	30585329	30585479	28107	22	8	11	233	149	5.43246e-05	0.0102629	1	0.317	0.683
ENSG00000221978	CCNL2	1	-	1392678	1392803	1390765	1390865	1393395	1393460	33023	147	81	30	274	149	5.45399e-05	0.0102629	0.899	0.595	0.304
ENSG00000188580	NKAIN2	6	+	124819085	124819174	124818398	124818468	124823219	124823623	46293	13	0	11	238	149	5.4905e-05	0.0102708	0.731	0	0.731
ENSG00000124074	ENKD1	16	-	67663936	67664062	67663656	67663820	67664995	67665168	24469	10	29	0	275	149	5.53913e-05	0.0103012	0.351	1	-0.649
ENSG00000151640	DPYSL4	10	+	132202645	132202825	132201945	132202116	132203761	132203927	10072	11	36	0	329	149	5.73112e-05	0.0105962	0.356	1	-0.644
ENSG00000188313	PLSCR1	3	-	146536539	146536565	146533469	146533550	146544466	146544727	13412	35	138	20	175	149	6.00162e-05	0.0110322	0.525	0.855	-0.33
ENSG00000160991	ORAI2	7	+	102436224	102436333	102433548	102433661	102438943	102439181	23643	49	12	8	258	149	6.04626e-05	0.0110504	1	0.464	0.536
ENSG00000135318	NT5E	6	+	85490507	85490657	85489493	85489599	85491976	85492177	13553	272	116	0	299	149	6.14625e-05	0.011169	0.781	1	-0.219
ENSG00000155893	PXYLP1	3	+	141262242	141262340	141260122	141260254	141278341	141278500	22678	13	1	19	247	149	6.63887e-05	0.0119956	0.611	0.031	0.58
ENSG00000249859	PVT1	8	+	127855154	127855319	127795812	127796008	127890588	127890795	5980	25	42	12	314	149	6.85037e-05	0.0123078	0.216	0.624	-0.408
ENSG00000151881	TMEM267	5	-	43479889	43479987	43453657	43454043	43483821	43483857	21790	23	0	57	247	149	7.20812e-05	0.0128778	0.199	0	0.199
ENSG00000140105	WARS	14	-	100375282	100375406	100361707	100361921	100376259	100376285	33772	44	211	38	273	149	7.26491e-05	0.0129068	0.429	0.752	-0.323
ENSG00000132600	PRMT7	16	+	68348341	68348431	68346144	68346280	68352247	68352409	12913	52	44	27	239	149	7.52195e-05	0.0132892	0.915	0.504	0.411
ENSG00000111832	RWDD1	6	+	116574057	116574171	116571488	116571655	116580294	116580360	12654	232	112	268	263	149	7.69254e-05	0.0135155	0.35	0.191	0.159
ENSG00000103253	HAGHL	16	+	729008	729088	728793	728895	729287	729715	37585	128	89	1	229	149	8.10422e-05	0.0141606	0.729	0.983	-0.254
ENSG00000123636	BAZ2B	2	-	159430862	159431156	159429199	159429260	159432756	159435553	46519	51	43	15	443	149	8.42592e-05	0.0146422	1	0.491	0.509
ENSG00000185379	RAD51D	17	-	35118500	35118619	35107365	35107447	35119110	35119172	26882	27	7	28	268	149	8.89415e-05	0.0152888	0.577	0.122	0.455
ENSG00000188917	TRMT2B	X	-	101042041	101042312	101041316	101041371	101051783	101052116	44502	209	183	18	420	149	8.86611e-05	0.0152888	1	0.783	0.217
ENSG00000100099	HPS4	22	-	26466050	26466104	26465454	26465551	26466225	26466262	52492	0	16	24	203	149	9.53985e-05	0.0163106	0	0.329	-0.329
ENSG00000174353	STAG3L3	7	-	73000357	73000481	72999760	72999859	73003020	73003137	19534	21	82	6	273	149	9.7886e-05	0.0166464	0.433	0.882	-0.449
ENSG00000204054	LINC00963	9	+	129493415	129493595	129488544	129489299	129503322	129504274	46651	64	119	0	329	149	0.000101486	0.0170759	0.707	1	-0.293
ENSG00000165219	GAPVD1	9	+	125335171	125335252	125332509	125332629	125337017	125337095	54925	34	4	63	230	149	0.000101005	0.0170759	0.279	0.04	0.239
ENSG00000245937	LINC01184	5	-	128061143	128061244	127966548	127966928	128082969	128083074	27657	91	107	0	250	149	0.000103582	0.0173368	0.761	1	-0.239
ENSG00000148399	DPH7	9	-	137577469	137577603	137576308	137576402	137578624	137578889	19245	120	39	20	283	149	0.000104214	0.0173513	0.875	0.507	0.368
ENSG00000204576	PRR3	6	+	30561327	30561508	30557313	30557450	30561833	30562124	687	3	27	35	330	149	0.000107139	0.0177455	0.026	0.258	-0.232
ENSG00000176261	ZBTB8OS	1	-	32631826	32631879	32627507	32627544	32634767	32634792	32393	18	27	1	202	149	0.000107978	0.0177918	0.425	0.952	-0.527
ENSG00000114126	TFDP2	3	-	142054114	142054149	142005440	142005544	142093060	142093127	3179	19	0	25	184	149	0.000109537	0.0179557	0.381	0	0.381
ENSG00000156858	PRR14	16	+	30650992	30651127	30650777	30650806	30651595	30651668	16149	11	24	0	284	149	0.000114248	0.0186318	0.344	1	-0.656
ENSG00000196535	MYO18A	17	-	29085603	29085648	29082315	29082438	29086437	29086577	42976	3	20	26	194	149	0.000119986	0.0192711	0.044	0.371	-0.327
ENSG00000136699	SMPD4	2	-	130161185	130161272	130157250	130157396	130164373	130164445	52182	115	40	85	236	149	0.000119951	0.0192711	0.479	0.229	0.25
ENSG00000134775	FHOD3	18	+	36372679	36372744	36355538	36355645	36501931	36501999	7253	140	82	15	214	149	0.000119035	0.0192711	1	0.792	0.208
ENSG00000229180	AC006001.3	7	-	66576754	66576932	66573384	66573550	66592256	66592363	32613	75	94	41	327	149	0.000124923	0.0199631	0.872	0.511	0.361
ENSG00000163125	RPRD2	1	+	150441880	150441958	150440922	150441023	150443230	150443283	56978	66	71	34	227	149	0.000130529	0.0207548	0.915	0.578	0.337
ENSG00000080823	MOK	14	-	102265822	102265912	102263545	102263616	102283477	102283592	52958	12	5	13	239	149	0.000138382	0.0218939	1	0.193	0.807
ENSG00000137965	IFI44	1	+	78662703	78662878	78659311	78659483	78663764	78664078	16224	114	100	16	324	149	0.000139959	0.0220339	1	0.742	0.258
ENSG00000187109	NAP1L1	12	-	76074202	76074239	76060137	76060279	76084566	76084958	13706	186	189	26	186	149	0.000146381	0.0229313	1	0.853	0.147
ENSG00000178026	LRRC75B	22	-	24588678	24589265	24588213	24588329	24589820	24589949	49872	28	8	8	736	149	0.000148757	0.0231893	1	0.168	0.832
ENSG00000109184	DCUN1D4	4	+	51908919	51908975	51899269	51899378	51911069	51911174	17799	32	11	50	205	149	0.000158251	0.0245239	0.492	0.138	0.354
ENSG00000138798	EGF	4	+	110008151	110008230	110004504	110004622	110011201	110011994	21902	45	26	24	228	149	0.000159297	0.0245239	0.855	0.415	0.44
ENSG00000106692	FKTN	9	+	105573654	105573746	105558149	105558165	105574944	105575137	29771	43	55	0	241	149	0.000159632	0.0245239	0.655	1	-0.345
ENSG00000002919	SNX11	17	+	48110707	48110767	48107557	48107838	48112030	48112085	12318	16	2	72	209	149	0.00016098	0.0246121	0.275	0.019	0.256
ENSG00000205583	STAG3L1	7	+	75364632	75364756	75361971	75362088	75365254	75365353	17394	84	9	49	273	149	0.00016614	0.0247235	0.337	0.091	0.246
ENSG00000156170	NDUFAF6	8	+	95036370	95036494	95035453	95035576	95041569	95041626	24804	25	4	55	273	149	0.000165493	0.0247235	0.293	0.038	0.255
ENSG00000137944	KYAT3	1	-	88988251	88988351	88969408	88969467	88992584	88992921	25289	1	14	11	249	149	0.000165671	0.0247235	0.022	0.432	-0.41
ENSG00000085978	ATG16L1	2	+	233273720	233273777	233272965	233273052	233274675	233274778	30475	98	58	68	206	149	0.000166373	0.0247235	0.669	0.382	0.287
ENSG00000180229	HERC2P3	15	-	20476924	20477056	20466194	20466370	20483402	20483517	36339	0	6	0	281	149	0.000163543	0.0247235	0	1	-1
ENSG00000160310	PRMT2	21	+	46636438	46636547	46635166	46635763	46636895	46636990	36831	88	18	123	258	149	0.000165723	0.0247235	0.249	0.078	0.171
ENSG00000188917	TRMT2B	X	-	101042232	101042312	101041316	101041371	101051783	101052082	44509	81	84	18	229	149	0.000170497	0.0252184	1	0.752	0.248
ENSG00000133318	RTN3	11	+	63704850	63704907	63681482	63681778	63713970	63714166	38223	9	0	9	206	149	0.000176316	0.0258389	0.867	0	0.867
ENSG00000047578	KIAA0556	16	+	27654607	27654736	27631064	27631162	27677728	27677931	43500	19	2	6	278	149	0.000175943	0.0258389	1	0.152	0.848
ENSG00000167632	TRAPPC9	8	-	140426614	140426641	140405576	140405698	140435111	140435240	52623	14	2	16	176	149	0.000182507	0.0266234	0.748	0.096	0.652
ENSG00000058453	CROCC	1	+	16938399	16938483	16937640	16937737	16938908	16939142	34824	0	10	0	233	149	0.000188177	0.027201	0	1	-1
ENSG00000173588	CEP83	12	-	94435274	94435327	94412317	94412591	94459556	94459988	44278	31	2	22	202	149	0.000187636	0.027201	0.488	0.063	0.425
ENSG00000054392	HHAT	1	+	210348932	210349066	210328905	210329104	210362851	210362919	5584	13	3	9	283	149	0.000191315	0.0275295	1	0.149	0.851
ENSG00000155100	OTUD6B	8	+	91076591	91076731	91073830	91073911	91078355	91079207	27633	24	3	81	289	149	0.00019469	0.0278889	0.208	0.019	0.189
ENSG00000157657	ZNF618	9	+	113969116	113969160	113876281	113876413	113988320	113988580	11924	58	2	4	193	149	0.000217376	0.0300571	1	0.279	0.721
ENSG00000127483	HP1BP3	1	-	20780349	20780540	20779811	20779911	20787194	20787323	16100	331	190	115	340	149	0.000212014	0.0300571	0.622	0.42	0.202
ENSG00000160991	ORAI2	7	+	102436229	102436333	102433569	102433661	102438943	102439181	23642	29	9	8	253	149	0.000216583	0.0300571	1	0.399	0.601
ENSG00000143393	PI4KB	1	-	151315572	151315672	151307573	151307801	151327270	151327400	23884	107	100	17	249	149	0.000217387	0.0300571	1	0.779	0.221
ENSG00000244306	DUXAP10	14	-	19333933	19334048	19333701	19333813	19337579	19337730	34270	21	9	10	264	149	0.000215331	0.0300571	1	0.337	0.663
ENSG00000113712	CSNK1A1	5	-	149517793	149517877	149513069	149513209	149520289	149520388	40745	190	91	401	233	149	0.000216159	0.0300571	0.256	0.127	0.129
ENSG00000188917	TRMT2B	X	-	101041316	101041371	101037916	101038051	101051783	101052082	44496	55	75	0	204	149	0.000216499	0.0300571	0.742	1	-0.258
ENSG00000170776	AKAP13	15	+	85658536	85658590	85655416	85655787	85664562	85664755	47805	36	23	12	203	149	0.000216316	0.0300571	1	0.585	0.415
ENSG00000070501	POLB	8	+	42339011	42339069	42338604	42338685	42344952	42345019	57672	64	80	7	207	149	0.000219713	0.0302471	0.583	0.892	-0.309
ENSG00000111907	TPD52L1	6	+	125257097	125257180	125253716	125253755	125262833	125263062	2476	19	5	38	232	149	0.00022246	0.0303665	0.466	0.078	0.388
ENSG00000157600	TMEM164	X	+	110003882	110004164	110002686	110002772	110067346	110067396	51223	146	58	32	431	149	0.000222489	0.0303665	0.716	0.385	0.331
ENSG00000132780	NASP	1	+	45607320	45608337	45606481	45606591	45613168	45613248	51753	1177	812	248	1166	149	0.000227582	0.0308868	0.434	0.295	0.139
ENSG00000150433	TMEM218	11	-	125110490	125110549	125102733	125102809	125110643	125110746	8832	8	0	7	208	149	0.000228244	0.0308868	1	0	1
ENSG00000164403	SHROOM1	5	-	132827460	132827607	132825162	132826182	132830593	132830898	4152	6	0	10	296	149	0.000234184	0.0315563	1	0	1
ENSG00000183597	TANGO2	22	+	20055942	20056013	20052464	20052584	20061529	20061683	40669	23	47	0	220	149	0.00023918	0.0320935	0.609	1	-0.391
ENSG00000172965	MIR4435-2HG	2	-	111248147	111248241	111207813	111208661	111344060	111344237	57621	46	20	30	243	149	0.000241705	0.0322961	0.702	0.29	0.412
ENSG00000138785	INTS12	4	-	105707918	105708162	105699849	105700014	105708637	105708683	26610	10	7	0	393	149	0.000244355	0.0324623	0.078	1	-0.922
ENSG00000150433	TMEM218	11	-	125110643	125110746	125102131	125102809	125111584	125111611	8830	0	9	6	252	149	0.000244991	0.0324623	0	0.47	-0.47
ENSG00000137807	KIF23	15	+	69440767	69441079	69440307	69440487	69444789	69445041	17028	238	194	176	461	149	0.000263285	0.0346234	0.442	0.263	0.179
ENSG00000059588	TARBP1	1	-	234398381	234398553	234393645	234393837	234401180	234401262	22991	292	150	22	321	149	0.000263478	0.0346234	0.964	0.76	0.204
ENSG00000124785	NRN1	6	-	6006694	6006783	6002352	6002497	6007486	6007605	411	21	3	6	238	149	0.00027664	0.0362035	1	0.238	0.762
ENSG00000121067	SPOP	17	-	49675894	49676016	49636758	49636809	49677932	49678110	31198	0	8	2	271	149	0.000281799	0.0367274	0	0.687	-0.687
ENSG00000197256	KANK2	19	-	11195555	11195820	11194474	11194590	11197484	11197548	44853	77	57	12	414	149	0.000283704	0.0368248	1	0.631	0.369
ENSG00000151422	FER	5	+	108782662	108782755	108748966	108748993	108798123	108798389	7718	9	0	6	242	149	0.000287017	0.0371033	1	0	1
ENSG00000132716	DCAF8	1	-	160261284	160261358	160243959	160244034	160262448	160262531	1895	70	44	79	223	149	0.000294019	0.0377347	0.552	0.271	0.281
ENSG00000197694	SPTAN1	9	+	128592982	128593042	128591476	128591625	128594174	128594373	34109	393	220	264	209	149	0.000295461	0.0377347	0.53	0.373	0.157
ENSG00000125814	NAPB	20	-	23397071	23397188	23394921	23394999	23402992	23403072	56735	11	0	16	266	149	0.000295095	0.0377347	0.468	0	0.468
ENSG00000160991	ORAI2	7	+	102436201	102436333	102433529	102433661	102438943	102439181	23644	29	10	8	281	149	0.000303125	0.0385371	1	0.399	0.601
ENSG00000204054	LINC00963	9	+	129502396	129503139	129489106	129489299	129503322	129503672	46657	63	77	0	892	149	0.000304167	0.0385371	0.467	1	-0.533
ENSG00000143437	ARNT	1	-	150817919	150818030	150817360	150817433	150823193	150823345	50851	50	90	0	260	149	0.000309484	0.0390551	0.723	1	-0.277
ENSG00000101966	XIAP	X	+	123885630	123886539	123860026	123860293	123888618	123888718	2995	483	539	46	1058	149	0.000313536	0.0392549	0.872	0.623	0.249
ENSG00000197256	KANK2	19	-	11195555	11195881	11194474	11194590	11197484	11197547	44856	63	49	12	475	149	0.000312502	0.0392549	1	0.562	0.438
ENSG00000023191	RNH1	11	-	504823	504996	502213	502249	506608	506800	14883	34	22	0	322	149	0.000318085	0.0396683	0.417	1	-0.583
ENSG00000125877	ITPA	20	+	3213318	3213426	3213168	3213226	3213984	3214058	48941	411	294	82	257	149	0.000320474	0.0398101	0.85	0.675	0.175
ENSG00000213516	RBMXL1	1	-	88988251	88988351	88979458	88984066	88992584	88992960	49068	3	21	2	249	149	0.000328112	0.0406003	0.166	0.863	-0.697
ENSG00000031823	RANBP3	19	-	5950716	5950872	5941798	5941835	5951392	5951596	52697	15	0	10	305	149	0.000332132	0.0409385	0.55	0	0.55
ENSG00000175029	CTBP2	10	-	125160318	125160520	125038996	125039155	125160826	125161170	36009	110	120	0	351	149	0.00033362	0.0409631	0.757	1	-0.243
ENSG00000185684	EP400P1	12	+	132114457	132114545	132108571	132108682	132120419	132120601	4531	0	11	0	237	149	0.000338029	0.0410896	0	1	-1
ENSG00000136280	CCM2	7	+	45038252	45038426	45000184	45000363	45063917	45064001	50017	40	177	34	323	149	0.000336581	0.0410896	0.389	0.706	-0.317
ENSG00000234062	AL390879.1	X	+	136921243	136922776	136909394	136909780	136925246	136925379	55066	36	39	16	1682	149	0.000338526	0.0410896	1	0.178	0.822
ENSG00000101040	ZMYND8	20	-	47212641	47212725	47209213	47210897	47220257	47220324	44218	75	44	47	233	149	0.000343856	0.0415778	0.695	0.374	0.321
ENSG00000064042	LIMCH1	4	+	41638931	41638967	41619187	41619440	41644499	41644626	20164	209	77	140	185	149	0.000357177	0.0423056	0.503	0.307	0.196
ENSG00000144231	POLR2D	2	-	127852924	127853105	127846698	127848185	127858027	127858157	26100	317	200	0	330	149	0.000357857	0.0423056	0.841	1	-0.159
ENSG00000173915	ATP5MD	10	-	103394198	103394394	103392370	103392466	103395745	103396032	34710	80	19	125	345	149	0.000354464	0.0423056	0.21	0.062	0.148
ENSG00000105426	PTPRS	19	-	5216719	5216767	5215497	5215595	5218419	5218532	38488	26	2	22	197	149	0.000356854	0.0423056	0.484	0.064	0.42
ENSG00000188002	AC026412.1	5	-	1632643	1632751	1601915	1602735	1632844	1632906	53584	3	19	1	257	149	0.000355256	0.0423056	0.179	0.917	-0.738
ENSG00000134291	TMEM106C	12	+	47965281	47965345	47964280	47964423	47968132	47968211	8493	269	302	48	213	149	0.000355965	0.0423056	0.964	0.815	0.149
ENSG00000172262	ZNF131	5	+	43139164	43139309	43123208	43123310	43161248	43161613	12948	127	128	17	294	149	0.000366961	0.0431162	1	0.792	0.208
ENSG00000119185	ITGB1BP1	2	-	9419989	9420100	9414177	9414256	9423372	9423480	27176	38	11	16	260	149	0.000367425	0.0431162	0.784	0.283	0.501
ENSG00000078140	UBE2K	4	+	39745751	39745810	39698138	39698390	39755656	39755739	11817	211	161	0	208	149	0.000374626	0.0434799	0.853	1	-0.147
ENSG00000168781	PPIP5K1	15	-	43564102	43564165	43558794	43558932	43564866	43564992	22614	0	16	0	212	149	0.000374435	0.0434799	0	1	-1
ENSG00000151500	THYN1	11	-	134248808	134248959	134248278	134248484	134249166	134249262	7140	75	75	0	300	149	0.000373949	0.0434799	0.713	1	-0.287
ENSG00000141040	ZNF287	17	-	16567328	16567929	16566524	16566622	16568951	16569206	1635	156	94	10	750	149	0.000378303	0.043747	1	0.651	0.349
ENSG00000197756	RPL37A	2	+	216519331	216519390	216499948	216500031	216520713	216520774	1220	16	1	9	208	149	0.000389962	0.0449318	0.793	0.074	0.719
ENSG00000166912	MTMR10	15	-	30965874	30966040	30960880	30961073	30967919	30968010	16912	15	0	28	315	149	0.000391557	0.0449528	0.253	0	0.253
ENSG00000028310	BRD9	5	-	868606	869119	865413	865581	869244	869404	39923	23	20	1	662	149	0.000408254	0.0465617	0.172	0.818	-0.646
ENSG00000127603	MACF1	1	+	39480919	39481030	39479797	39480009	39484600	39486217	42204	43	7	53	260	149	0.0004085	0.0465617	0.309	0.07	0.239
ENSG00000229358	DPY19L1P1	7	-	32590878	32591004	32585976	32586136	32593183	32593306	11954	41	33	0	275	149	0.000423165	0.0480609	0.566	1	-0.434
ENSG00000152464	RPP38	10	+	15102217	15102336	15097179	15097409	15103304	15104257	19269	36	45	17	268	149	0.00043072	0.0487449	1	0.595	0.405
ENSG00000105976	MET	7	+	116695749	116695799	116672389	116672577	116699070	116699599	37233	42	7	143	199	149	0.000434132	0.0489568	0.191	0.035	0.156
ENSG00000116750	UCHL5	1	-	193020306	193020381	193018621	193018820	193021096	193021195	7149	55	128	29	224	149	0.000438815	0.0493101	1	0.746	0.254
ENSG00000169914	OTUD3	1	+	19906431	19906616	19904890	19904987	19907569	19912945	39600	63	25	10	334	149	0.00044079	0.0493577	0.966	0.527	0.439
ENSG00000165912	PACSIN3	11	-	47182673	47182809	47182402	47182559	47183003	47183069	43532	73	38	14	285	149	0.000469294	0.0523649	0.95	0.587	0.363
ENSG00000204138	PHACTR4	1	+	28457831	28457859	28407409	28407463	28459084	28459239	6127	19	5	51	177	149	0.000483374	0.0537474	0.41	0.076	0.334
ENSG00000205670	SMIM11A	21	+	34385477	34385644	34379427	34379516	34399710	34399899	19513	240	7	4	316	149	0.000492561	0.0545782	1	0.452	0.548
ENSG00000204186	ZDBF2	2	+	206292010	206292116	206281800	206281909	206297245	206297373	10807	0	6	0	255	149	0.000494962	0.0546538	0	1	-1
ENSG00000188130	MAPK12	22	-	50257081	50257193	50256598	50256646	50258242	50258301	56568	86	87	4	261	149	0.000520377	0.0572613	0.637	0.925	-0.288
ENSG00000101849	TBL1X	X	+	9653544	9653689	9640272	9640360	9654214	9654322	42357	93	47	73	294	149	0.000533492	0.0585019	0.495	0.246	0.249
ENSG00000122085	MTERF4	2	-	241099395	241099894	241094405	241094432	241102252	241102287	29722	274	183	12	648	149	0.000542223	0.0588838	1	0.778	0.222
ENSG00000182165	TP53TG1	7	-	87345042	87345233	87341522	87341684	87345304	87345515	55219	163	133	34	340	149	0.000542529	0.0588838	0.394	0.632	-0.238
ENSG00000116095	PLEKHA3	2	+	178488967	178489014	178485640	178485757	178490658	178490814	59029	24	1	80	196	149	0.000541734	0.0588838	0.18	0.009	0.171
ENSG00000169045	HNRNPH1	5	-	179617059	179617110	179616868	179616958	179617513	179617581	49056	13	31	7	200	149	0.000548911	0.0593739	0.306	0.767	-0.461
ENSG00000162885	B3GALNT2	1	-	235489167	235489268	235484321	235484515	235494680	235494828	42435	136	128	0	250	149	0.000567043	0.0611272	0.818	1	-0.182
ENSG00000186493	C5orf38	5	+	2753284	2753355	2752679	2752754	2755028	2755081	53123	66	25	61	220	149	0.000569094	0.0611411	0.493	0.217	0.276
ENSG00000100296	THOC5	22	-	29550727	29550843	29549051	29549158	29553447	29553655	58711	130	69	18	265	149	0.000587533	0.0629096	0.948	0.683	0.265
ENSG00000204054	LINC00963	9	+	129490843	129491128	129488911	129489299	129503322	129503430	46649	18	23	0	434	149	0.000598225	0.0638394	0.34	1	-0.66
ENSG00000205581	HMGN1	21	-	39347378	39347478	39345829	39345958	39348291	39348339	32682	51	17	36	249	149	0.000607472	0.0646095	0.56	0.22	0.34
ENSG00000196116	TDRD7	9	+	97428459	97428672	97411949	97412238	97430932	97431074	47176	131	82	11	362	149	0.000614197	0.065107	1	0.754	0.246
ENSG00000204054	LINC00963	9	+	129493418	129493595	129489208	129489299	129503322	129503672	46644	102	171	0	326	149	0.000626927	0.0662356	0.795	1	-0.205
ENSG00000008394	MGST1	12	+	16383506	16383604	16367324	16367465	16589527	16589580	43802	13	0	4	247	149	0.000638503	0.0672352	1	0	1
ENSG00000215039	CD27-AS1	12	-	6450892	6450980	6448639	6448737	6451468	6451534	41828	27	25	2	237	149	0.000651608	0.0683887	0.404	0.887	-0.483
ENSG00000145736	GTF2H2	5	-	71065124	71065222	71062751	71062796	71067493	71067650	35890	255	134	91	247	149	0.000662954	0.0693506	0.675	0.47	0.205
ENSG00000136068	FLNB	3	+	58141857	58141929	58138281	58138529	58142649	58142752	19017	393	322	547	221	149	0.000672998	0.0701705	0.411	0.284	0.127
ENSG00000130734	ATG4D	19	+	10547188	10547253	10544956	10545130	10548903	10549034	45917	44	53	16	214	149	0.000680075	0.0706767	1	0.698	0.302
ENSG00000205531	NAP1L4	11	-	2949226	2949264	2944436	2945646	2951258	2951315	25926	172	113	192	187	149	0.000690426	0.0715187	0.502	0.319	0.183
ENSG00000197343	ZNF655	7	+	99561887	99562494	99560532	99560695	99563862	99564705	11801	237	170	22	756	149	0.000692891	0.071541	0.903	0.604	0.299
ENSG00000117523	PRRC2C	1	+	171591151	171591200	171588378	171588505	171591586	171592223	58164	97	64	74	198	149	0.000708106	0.0728753	0.652	0.394	0.258
ENSG00000109184	DCUN1D4	4	+	51911069	51911174	51899269	51899378	51913289	51913392	17802	82	115	53	254	149	0.000724367	0.0743083	0.842	0.56	0.282
ENSG00000198039	ZNF273	7	+	64917029	64917118	64903287	64903419	64917580	64917707	20595	5	18	6	238	149	0.00072775	0.0744154	0.141	0.653	-0.512
ENSG00000143748	NVL	1	-	224326390	224326464	224317877	224317930	224330070	224330148	38743	81	45	18	223	149	0.00074408	0.0758414	0.931	0.626	0.305
ENSG00000158636	EMSY	11	+	76459932	76460085	76458182	76458358	76463820	76464080	13240	23	12	9	302	149	0.000753437	0.0758871	1	0.397	0.603
ENSG00000025156	HSF2	6	+	122427902	122427956	122423580	122423686	122431429	122431514	27793	0	18	31	203	149	0.000748785	0.0758871	0	0.299	-0.299
ENSG00000111445	RFC5	12	+	118017689	118017815	118016700	118016892	118017994	118018053	45753	22	5	6	275	149	0.000751954	0.0758871	1	0.311	0.689
ENSG00000071462	BUD23	7	+	73683766	73684000	73683625	73683673	73686635	73686731	48210	120	109	0	383	149	0.000754075	0.0758871	0.757	1	-0.243
ENSG00000166435	XRRA1	11	-	74851988	74852082	74851087	74851203	74906238	74906456	12607	16	3	6	243	149	0.000772532	0.0772556	1	0.235	0.765
ENSG00000156170	NDUFAF6	8	+	94980854	94980973	94957994	94958179	95031994	95032098	24811	17	0	7	268	149	0.000771644	0.0772556	0.654	0	0.654
ENSG00000149273	RPS3	11	+	75400693	75400777	75399518	75399577	75401639	75401733	24112	76	53	0	233	149	0.000781765	0.0778552	0.73	1	-0.27
ENSG00000130066	SAT1	X	+	23784293	23784403	23783799	23783883	23785327	23785429	29582	280	474	168	259	149	0.000789069	0.0778552	0.461	0.619	-0.158
ENSG00000163053	SLC16A14	2	-	230045744	230046722	230034973	230037531	230059093	230059366	32717	354	287	12	1127	149	0.000790614	0.0778552	1	0.76	0.24
ENSG00000129158	SERGEF	11	-	17999493	17999572	17995795	17995909	18000496	18000557	40318	12	0	37	228	149	0.00078924	0.0778552	0.246	0	0.246
ENSG00000123595	RAB9A	X	+	13703734	13703902	13689160	13689288	13708720	13708817	57899	64	59	0	317	149	0.000790769	0.0778552	0.682	1	-0.318
ENSG00000133619	KRBA1	7	+	149729187	149729370	149728522	149728675	149730146	149730341	19811	48	18	7	332	149	0.000803779	0.0788919	1	0.536	0.464
ENSG00000137449	CPEB2	4	+	15040463	15040487	15033160	15033211	15052413	15052584	2768	16	1	8	173	149	0.00081557	0.0793148	0.821	0.097	0.724
ENSG00000126391	FRMD8	11	+	65393572	65393674	65389360	65389528	65394040	65394099	53180	223	61	22	251	149	0.000813088	0.0793148	0.88	0.622	0.258
ENSG00000172775	FAM192A	16	-	57174168	57174286	57173727	57173869	57185544	57185822	56191	29	16	9	267	149	0.000811056	0.0793148	1	0.498	0.502
ENSG00000163719	MTMR14	3	+	9697710	9697866	9688943	9689082	9701789	9702392	24075	13	20	3	305	149	0.000852047	0.0826096	0.232	0.765	-0.533
ENSG00000005801	ZNF195	11	-	3361975	3362073	3361742	3361889	3370974	3371071	11205	12	1	7	247	149	0.000863361	0.0834521	0.879	0.079	0.8
ENSG00000071462	BUD23	7	+	73683766	73683923	73683568	73683673	73686635	73686731	48202	97	87	0	306	149	0.000871144	0.0839493	0.759	1	-0.241
ENSG00000106829	TLE4	9	+	79706746	79706899	79705888	79705942	79708117	79708250	27892	26	2	5	302	149	0.000893284	0.0858228	0.928	0.165	0.763
ENSG00000090975	PITPNM2	12	-	123012612	123012734	123009849	123010077	123034512	123034685	58041	18	38	0	271	149	0.000900349	0.0862409	0.553	1	-0.447
ENSG00000205531	NAP1L4	11	-	2989128	2989271	2979206	2979237	2992253	2992377	25924	34	6	83	292	149	0.000912759	0.0869062	0.203	0.036	0.167
ENSG00000154889	MPPE1	18	-	11905737	11905953	11896983	11897356	11906202	11906309	6096	49	34	1	365	149	0.000910359	0.0869062	0.465	0.933	-0.468
ENSG00000125826	RBCK1	20	+	409883	410025	408146	408779	417525	417619	29396	234	181	35	291	149	0.00091989	0.0873236	0.923	0.726	0.197
ENSG00000123106	CCDC91	12	+	28226139	28226199	28225794	28225861	28255580	28255662	12790	9	1	9	209	149	0.00092423	0.0874745	0.865	0.073	0.792
ENSG00000101109	STK4	20	+	45053085	45053180	45024972	45025130	45075017	45075608	51500	35	6	99	244	149	0.000933687	0.0881074	0.199	0.036	0.163
ENSG00000122481	RWDD3	1	+	95244210	95244715	95234210	95234315	95246755	95247223	47691	150	72	10	654	149	0.000953062	0.0896696	0.972	0.621	0.351
ENSG00000163939	PBRM1	3	-	52558248	52558413	52550746	52550817	52561766	52561968	26769	26	15	9	314	149	0.000969782	0.0901756	1	0.442	0.558
ENSG00000122085	MTERF4	2	-	241095129	241096438	241094276	241094432	241097242	241097427	29726	689	429	24	1458	149	0.000968513	0.0901756	0.898	0.646	0.252
ENSG00000183889	PKD1P1	16	+	16322527	16322551	16322304	16322437	16322627	16322803	31216	2	6	4	173	149	0.000967346	0.0901756	0.038	0.564	-0.526
ENSG00000183570	PCBP3	21	+	45917587	45917629	45910901	45911030	45929916	45929995	32041	30	63	9	191	149	0.000963677	0.0901756	0.504	0.845	-0.341
ENSG00000164045	CDC25A	3	-	48180720	48180840	48177853	48177988	48182928	48183030	27294	105	87	13	269	149	0.00098597	0.0913266	1	0.788	0.212
ENSG00000071462	BUD23	7	+	73683766	73683901	73683606	73683673	73686635	73686731	48203	122	128	0	284	149	0.000987905	0.0913266	0.81	1	-0.19
ENSG00000198752	CDC42BPB	14	-	102954197	102954275	102952497	102952603	102954601	102954688	23387	178	67	49	227	149	0.000992897	0.0915221	0.718	0.473	0.245
ENSG00000229180	AC006001.3	7	-	66576754	66576929	66573384	66573550	66592256	66592397	32614	56	85	41	324	149	0.000995985	0.0915414	0.837	0.488	0.349
ENSG00000168137	SETD5	3	+	9433369	9433562	9428822	9429009	9433844	9433878	26150	38	18	16	342	149	0.00100466	0.0920726	0.805	0.329	0.476
ENSG00000127483	HP1BP3	1	-	20780344	20780540	20779811	20779911	20787194	20787272	16103	552	345	115	345	149	0.00100934	0.0922358	0.73	0.564	0.166
ENSG00000197774	EME2	16	+	1776745	1777405	1776067	1776339	1778454	1781708	36282	279	174	0	809	149	0.0010142	0.0924145	0.741	1	-0.259
ENSG00000182473	EXOC7	17	-	76091142	76091235	76090328	76090397	76094413	76094581	18898	44	8	5	242	149	0.00103716	0.0935156	1	0.496	0.504
ENSG00000076242	MLH1	3	+	36994829	36994953	36993776	36993890	36996618	36996709	30589	15	0	18	273	149	0.00102979	0.0935156	0.313	0	0.313
ENSG00000142185	TRPM2	21	+	44427009	44427111	44426659	44426736	44435130	44435217	40687	1	7	2	251	149	0.00103805	0.0935156	0.036	0.675	-0.639
ENSG00000008294	SPAG9	17	-	50975862	50975901	50974770	50974947	50977107	50977221	8233	34	6	174	188	149	0.00103478	0.0935156	0.166	0.027	0.139
ENSG00000164828	SUN1	7	+	849922	850033	843340	843520	851383	851482	45408	104	86	21	260	149	0.00104536	0.0939084	0.952	0.701	0.251
ENSG00000106077	ABHD11	7	-	73737220	73737360	73736928	73737110	73737561	73737735	22434	113	74	11	289	149	0.00104915	0.0939833	1	0.776	0.224
ENSG00000171456	ASXL1	20	+	32429900	32430053	32429337	32429431	32431320	32431484	19691	155	133	36	302	149	0.00105672	0.0943952	0.884	0.646	0.238
ENSG00000101871	MID1	X	-	10620289	10620419	10566887	10567603	10833553	10833643	18921	39	57	18	279	149	0.00106237	0.0944754	0.312	0.628	-0.316
ENSG00000111247	RAD51AP1	12	+	4545781	4545832	4543762	4543904	4546308	4546418	19466	14	4	61	200	149	0.00106452	0.0944754	0.332	0.047	0.285
ENSG00000188785	ZNF548	19	+	57392800	57392948	57389964	57390114	57394187	57394223	57568	36	5	25	297	149	0.00106653	0.0944754	0.41	0.091	0.319
ENSG00000114378	HYAL1	3	-	50300987	50301077	50299889	50300800	50302056	50303572	15962	33	36	0	239	149	0.00109174	0.0964398	0.632	1	-0.368
ENSG00000197586	ENTPD6	20	+	25196153	25196254	25195791	25195867	25207078	25207397	45703	5	0	8	250	149	0.00110763	0.0970347	1	0	1
ENSG00000123636	BAZ2B	2	-	159453612	159453801	159448315	159448409	159478574	159478721	46516	14	28	0	338	149	0.00110336	0.0970347	0.435	1	-0.565
ENSG00000058272	PPP1R12A	12	-	79806165	79806333	79805591	79805768	79807225	79807330	998	145	119	48	317	149	0.00110566	0.0970347	0.791	0.538	0.253
ENSG00000215039	CD27-AS1	12	-	6450869	6450980	6448639	6448737	6451468	6451502	41827	7	10	2	260	149	0.00111902	0.0974954	0.138	0.741	-0.603
ENSG00000237441	RGL2	6	-	33298454	33298651	33297031	33297115	33298869	33299324	48465	88	78	12	346	149	0.00111899	0.0974954	1	0.737	0.263
ENSG00000266338	NBPF15	1	-	144440401	144440581	144440140	144440295	144442669	144442920	51131	0	4	0	329	149	0.00112706	0.0979277	0	1	-1
ENSG00000117114	ADGRL2	1	+	81987259	81987341	81985258	81985355	81990390	81990840	23957	11	13	2	231	149	0.00113937	0.0987279	0.228	0.807	-0.579
ENSG00000124588	NQO2	6	+	3004494	3004651	3003668	3003789	3006467	3006559	5623	35	7	5	306	149	0.00114963	0.0993463	1	0.405	0.595
ENSG00000188321	ZNF559	19	+	9337795	9338017	9324694	9324780	9338493	9338582	29174	13	6	9	371	149	0.00115851	0.0998423	1	0.211	0.789
ENSG00000160201	U2AF1	21	-	43101365	43101432	43100452	43100519	43104314	43104402	16071	134	0	4	216	149	0.00118804	0.101294	0.815	0	0.815
ENSG00000167978	SRRM2	16	+	2756333	2756606	2752625	2752854	2757471	2757873	23136	852	518	25	422	149	0.0011881	0.101294	1	0.88	0.12
ENSG00000167377	ZNF23	16	-	71456071	71456121	71454041	71454218	71456763	71456828	4582	10	3	8	199	149	0.00118361	0.101294	1	0.219	0.781
ENSG00000234741	GAS5	1	-	173864483	173864506	173863979	173864304	173865228	173865282	7894	197	229	0	172	149	0.00118316	0.101294	0.877	1	-0.123
ENSG00000132716	DCAF8	1	-	160261284	160261325	160243959	160244034	160262275	160262436	1894	25	17	10	190	149	0.00119469	0.101584	1	0.571	0.429
ENSG00000124496	TRERF1	6	-	42263259	42263568	42259338	42259723	42264703	42264854	22167	10	19	4	458	149	0.00120562	0.10224	0.134	0.607	-0.473
ENSG00000116337	AMPD2	1	+	109620913	109621266	109619884	109620278	109625302	109625433	16955	18	47	49	502	149	0.00121835	0.102696	0.059	0.222	-0.163
ENSG00000186493	C5orf38	5	+	2753284	2753370	2752679	2752754	2755028	2755081	53125	61	24	61	235	149	0.00122068	0.102696	0.457	0.2	0.257
ENSG00000136861	CDK5RAP2	9	-	120407011	120407248	120404035	120404113	120408346	120408468	9683	263	163	33	386	149	0.00121489	0.102696	0.879	0.656	0.223
ENSG00000271147	ARMCX5-GPRASP2	X	+	102601463	102601509	102599525	102599847	102605481	102605653	41312	12	10	13	195	149	0.00123156	0.103065	1	0.37	0.63
ENSG00000178927	CYBC1	17	-	82449430	82449956	82449173	82449292	82450699	82450737	55351	61	86	31	675	149	0.00123084	0.103065	0.163	0.38	-0.217
ENSG00000148396	SEC16A	9	-	136445051	136445111	136443822	136443900	136445644	136445719	30127	107	45	36	209	149	0.0012366	0.103215	0.753	0.471	0.282
ENSG00000125826	RBCK1	20	+	420870	421031	419557	419731	422126	422238	29401	441	363	24	310	149	0.00125246	0.104266	1	0.879	0.121
ENSG00000079277	MKNK1	1	-	46574946	46575020	46572062	46572167	46576574	46576654	58591	72	31	8	223	149	0.00127143	0.105569	1	0.721	0.279
ENSG00000165138	ANKS6	9	-	98790103	98790606	98784831	98784876	98796132	98796539	24982	320	195	44	652	149	0.00128603	0.106502	0.745	0.503	0.242
ENSG00000188785	ZNF548	19	+	57390721	57390845	57390004	57390114	57394187	57394223	57565	20	1	25	273	149	0.00130423	0.10773	0.296	0.021	0.275
ENSG00000225697	SLC26A6	3	-	48632244	48632396	48631879	48632044	48632973	48633084	28729	24	16	0	301	149	0.00134242	0.110596	0.398	1	-0.602
ENSG00000137807	KIF23	15	+	69425281	69425323	69423158	69423329	69426069	69426182	17031	43	24	119	191	149	0.00136074	0.111528	0.351	0.136	0.215
ENSG00000204842	ATXN2	12	-	111453676	111453845	111452222	111452840	111456028	111456256	46255	103	77	26	318	149	0.0013607	0.111528	0.873	0.581	0.292
ENSG00000124574	ABCC10	6	+	43430747	43430866	43427967	43428139	43432141	43432176	52287	0	6	0	268	149	0.00136608	0.111678	0	1	-1
ENSG00000243716	NPIPB5	16	+	22516764	22517102	22513763	22513921	22519137	22519235	17259	55	20	29	487	149	0.00137608	0.111926	0.483	0.174	0.309
ENSG00000009780	FAM76A	1	+	27749067	27749154	27744653	27744811	27755194	27755330	49952	1	35	0	236	149	0.00137616	0.111926	0.174	1	-0.826
ENSG00000242588	AC108010.1	7	+	128579998	128580094	128578889	128578933	128591849	128592017	16448	39	9	13	245	149	0.00140293	0.113671	0.772	0.296	0.476
ENSG00000185347	TEDC1	14	+	105495879	105496086	105493834	105493933	105497356	105497443	38690	27	3	72	356	149	0.00140476	0.113671	0.165	0.017	0.148
ENSG00000119487	MAPKAP1	9	-	125506309	125506417	125484442	125484583	125543058	125543168	32291	238	117	85	257	149	0.00143506	0.115535	0.645	0.444	0.201
ENSG00000099785	2019-03-02	19	+	8418536	8418807	8413289	8413420	8421788	8422009	53733	43	3	11	420	149	0.00143243	0.115535	0.504	0.088	0.416
ENSG00000125375	ATP5S	14	+	50323944	50324116	50322510	50322719	50325608	50325677	38764	93	61	25	321	149	0.00144321	0.115898	0.844	0.531	0.313
ENSG00000197343	ZNF655	7	+	99562367	99562494	99560532	99560695	99563862	99564705	11806	71	52	22	276	149	0.00147015	0.117764	0.885	0.561	0.324
ENSG00000141338	ABCA8	17	-	68949311	68949472	68941938	68942039	68955218	68955241	7817	64	14	13	310	149	0.00147533	0.117882	0.774	0.341	0.433
ENSG00000161813	LARP4	12	+	50402674	50402813	50400888	50401028	50412404	50412453	33450	21	2	40	288	149	0.0014899	0.118451	0.242	0.025	0.217
ENSG00000133794	ARNTL	11	+	13326412	13326467	13309986	13310059	13349944	13350070	42505	7	17	6	204	149	0.00148653	0.118451	0.189	0.674	-0.485
ENSG00000132692	BCAN	1	+	156658126	156658271	156657674	156657757	156658542	156658733	23190	1	7	1	294	149	0.00151423	0.120085	0.044	0.78	-0.736
ENSG00000114126	TFDP2	3	-	141993537	141993585	141978519	141978682	142005440	142005544	3177	21	22	13	197	149	0.00151814	0.120096	1	0.561	0.439
ENSG00000229180	AC006001.3	7	-	66588511	66588580	66584102	66584466	66592256	66592386	32610	39	12	0	218	149	0.00153203	0.120894	0.425	1	-0.575
ENSG00000143393	PI4KB	1	-	151324744	151324917	151315572	151316509	151326171	151326373	23891	96	27	41	322	149	0.00156898	0.123198	0.497	0.234	0.263
ENSG00000178234	GALNT11	7	+	152027596	152027718	152025713	152025884	152094189	152094522	40306	57	10	91	271	149	0.00156511	0.123198	0.214	0.057	0.157
ENSG00000104490	NCALD	8	-	101779923	101779979	101719385	101719648	101790861	101790947	24584	14	2	5	205	149	0.00157969	0.123479	1	0.225	0.775
ENSG00000114209	PDCD10	3	-	167725400	167725473	167720061	167720273	167734213	167734345	43753	21	28	12	222	149	0.00158032	0.123479	0.247	0.61	-0.363
ENSG00000175606	TMEM70	8	+	73979078	73979171	73978755	73978861	73981154	73981586	30378	73	27	160	242	149	0.00158525	0.12356	0.246	0.094	0.152
ENSG00000140750	ARHGAP17	16	-	25013862	25013956	24978965	24979005	25015208	25015341	8290	34	1	55	243	149	0.00159269	0.123837	0.167	0.011	0.156
ENSG00000167985	SDHAF2	11	+	61437624	61437848	61430124	61430182	61445940	61446115	52334	241	220	16	373	149	0.00160677	0.124627	1	0.846	0.154
ENSG00000183597	TANGO2	22	+	20053436	20053551	20052464	20052584	20055942	20056013	40664	57	51	35	264	149	0.00161165	0.124701	0.781	0.451	0.33
ENSG00000173209	AHSA2P	2	+	61183546	61183662	61181319	61181405	61184711	61184800	15946	106	41	124	265	149	0.00161899	0.124965	0.328	0.157	0.171
ENSG00000085382	HACE1	6	-	104824813	104824907	104796928	104797025	104833041	104833173	1598	0	5	0	243	149	0.00164356	0.126554	0	1	-1
ENSG00000134815	DHX34	19	+	47376914	47376989	47376442	47376560	47377099	47377206	6737	31	6	31	224	149	0.00166874	0.128183	0.433	0.114	0.319
ENSG00000253352	TUG1	22	+	30972047	30972172	30971438	30971779	30972854	30973587	4245	51	19	71	274	149	0.00169714	0.13005	0.344	0.127	0.217
ENSG00000172661	WASHC2C	10	+	45740072	45740246	45737982	45738045	45743389	45743483	41246	137	70	11	323	149	0.0017029	0.130115	0.984	0.746	0.238
ENSG00000055070	SZRD1	1	+	16391374	16391424	16367087	16367308	16393230	16393482	7454	37	38	50	199	149	0.00170618	0.130115	0.148	0.363	-0.215
ENSG00000086730	LAT2	7	+	74214821	74214940	74210005	74210088	74215946	74216069	23362	23	11	19	268	149	0.00172521	0.131252	0.719	0.244	0.475
ENSG00000100284	TOM1	22	+	35321741	35321847	35317876	35317961	35321958	35322037	13649	21	0	57	255	149	0.00174019	0.131556	0.147	0	0.147
ENSG00000136492	BRIP1	17	-	61849128	61849256	61847100	61847220	61857057	61857231	40083	22	39	0	277	149	0.00174162	0.131556	0.597	1	-0.403
ENSG00000225205	AC078883.1	2	-	172512333	172512518	172495374	172495516	172556088	172556596	51050	18	23	0	334	149	0.00174048	0.131556	0.445	1	-0.555
ENSG00000204839	MROH6	8	-	143568551	143568719	143568141	143568261	143569440	143569750	10147	5	12	0	317	149	0.0017664	0.132752	0.227	1	-0.773
ENSG00000134058	CDK7	5	+	69255459	69255528	69252417	69252451	69258042	69258153	42926	89	94	2	218	149	0.00176997	0.132752	0.753	0.97	-0.217
ENSG00000197965	MPZL1	1	+	167776063	167776166	167773235	167773368	167787819	167788753	4749	269	224	86	252	149	0.00176284	0.132752	0.787	0.606	0.181
ENSG00000162039	MEIOB	16	-	1837783	1837870	1833986	1834366	1839254	1839438	51642	8	0	6	236	149	0.00180236	0.134863	0.835	0	0.835
ENSG00000071054	MAP4K4	2	+	101860824	101860986	101859735	101859864	101864929	101865036	47167	129	35	113	311	149	0.00183276	0.136496	0.285	0.129	0.156
ENSG00000124164	VAPB	20	+	58434601	58434705	58418210	58418363	58444076	58451101	48712	79	79	13	253	149	0.00183182	0.136496	1	0.782	0.218
ENSG00000005801	ZNF195	11	-	3361975	3362032	3361742	3361889	3370974	3371070	11204	10	1	7	206	149	0.00184513	0.136752	0.879	0.094	0.785
ENSG00000100614	PPM1A	14	+	60277312	60277365	60277004	60277091	60282683	60283089	23724	3	16	3	202	149	0.0018534	0.136752	0.181	0.797	-0.616
ENSG00000181135	ZNF707	8	+	143689203	143689301	143684480	143684542	143690056	143690123	33009	26	2	6	247	149	0.0018423	0.136752	0.839	0.167	0.672
ENSG00000073331	ALPK1	4	+	112382397	112382552	112377677	112377898	112411826	112412025	56234	37	26	9	304	149	0.00185086	0.136752	1	0.586	0.414
ENSG00000146842	TMEM209	7	-	130178401	130178527	130175511	130175609	130181622	130181719	20594	166	147	15	275	149	0.00191283	0.14081	1	0.842	0.158
ENSG00000143702	CEP170	1	-	243185778	243186072	243172696	243172846	243186258	243186422	46428	279	152	48	443	149	0.00192556	0.14142	0.74	0.516	0.224
ENSG00000050426	LETMD1	12	+	51053777	51053860	51049033	51049185	51056349	51056502	33315	24	1	20	232	149	0.0019474	0.14253	0.347	0.031	0.316
ENSG00000132170	PPARG	3	+	12312379	12312453	12287942	12288020	12379703	12379931	38265	23	18	10	223	149	0.00194964	0.14253	1	0.546	0.454
ENSG00000139974	SLC38A6	14	+	61052348	61052985	61052040	61052135	61078829	61078927	17126	58	81	13	786	149	0.0019576	0.142783	0.239	0.542	-0.303
ENSG00000055483	USP36	17	-	78796316	78796494	78787465	78787658	78798399	78798455	34838	46	50	20	327	149	0.00199308	0.145039	0.913	0.533	0.38
ENSG00000127561	SYNGR3	16	+	1991973	1992211	1989944	1990201	1992635	1992778	7324	25	6	5	387	149	0.00201894	0.146585	1	0.316	0.684
ENSG00000196295	GARS-DT	7	-	30579005	30579128	30577903	30578091	30579230	30579314	28114	11	19	4	272	149	0.00203329	0.1469	0.232	0.722	-0.49
ENSG00000115604	IL18R1	2	+	102367824	102368068	102362632	102362718	102371952	102372118	37971	132	130	63	393	149	0.00202989	0.1469	0.685	0.439	0.246
ENSG00000114098	ARMC8	3	+	138209816	138209893	138187247	138187599	138221925	138221997	57691	24	22	11	226	149	0.00203714	0.1469	1	0.569	0.431
ENSG00000138750	NUP54	4	-	76136185	76136412	76134174	76134362	76144148	76144292	44462	205	179	14	376	149	0.00205834	0.148093	1	0.835	0.165
ENSG00000106714	CNTNAP3	9	-	39149805	39149977	39132931	39133132	39165932	39166076	42603	2	10	0	321	149	0.00208446	0.149634	0.134	1	-0.866
ENSG00000239382	ALKBH6	19	-	36013513	36013588	36013343	36013422	36014174	36014227	28357	17	5	28	224	149	0.00209405	0.149984	0.485	0.106	0.379
ENSG00000158545	ZC3H18	16	+	88587541	88587613	88586599	88586684	88598177	88598326	39338	69	29	93	221	149	0.00210735	0.15026	0.38	0.174	0.206
ENSG00000111237	VPS29	12	-	110498819	110498859	110496011	110496203	110499534	110499546	47493	7	38	68	189	149	0.00210415	0.15026	1	0.306	0.694
ENSG00000175354	PTPN2	18	-	12819213	12819282	12817155	12817365	12825809	12825944	15744	12	0	64	218	149	0.00213254	0.151716	0.178	0	0.178
ENSG00000101126	ADNP	20	-	50904765	50904849	50903888	50904001	50928650	50928825	21427	21	3	56	233	149	0.00214054	0.151945	0.238	0.033	0.205
ENSG00000165912	PACSIN3	11	-	47182673	47182764	47182402	47182559	47183003	47183069	43529	181	90	14	240	149	0.0021627	0.153176	0.983	0.8	0.183
ENSG00000281398	SNHG4	5	+	139278326	139278496	139276120	139276150	139279050	139279129	46617	94	100	13	319	149	0.00216989	0.153344	1	0.782	0.218
ENSG00000198000	NOL8	9	-	92319942	92320379	92319220	92319356	92321667	92321746	31918	42	8	81	586	149	0.00218411	0.154006	0.149	0.024	0.125
ENSG00000066117	SMARCD1	12	+	50087362	50087485	50086755	50086878	50088520	50088637	22851	183	197	38	272	149	0.00221103	0.15556	0.926	0.74	0.186
ENSG00000137486	ARRB1	11	-	75271700	75271724	75268888	75268959	75272894	75272978	17727	0	3	0	173	149	0.00222064	0.155891	0	1	-1
ENSG00000234062	AL390879.1	X	+	136925246	136925379	136909474	136909780	137021411	137021618	55065	2	18	0	282	149	0.00222982	0.156191	0.209	1	-0.791
ENSG00000275895	U2AF1L5	21	-	6493043	6493110	6492130	6492197	6495992	6496080	47579	11	196	239	216	149	0.00224494	0.156904	0.142	0.361	-0.219
ENSG00000174501	ANKRD36C	2	-	95867439	95867581	95859860	95860074	95876438	95876509	13015	18	10	8	291	149	0.0022556	0.156959	1	0.39	0.61
ENSG00000112981	NME5	5	-	138118817	138118936	138115171	138115764	138128478	138128579	29965	18	2	4	268	149	0.00225337	0.156959	1	0.218	0.782
ENSG00000197355	UAP1L1	9	+	137078049	137078254	137077500	137077821	137078501	137078677	58531	35	22	8	354	149	0.00226159	0.157033	1	0.536	0.464
ENSG00000213753	CENPBD1P1	19	+	58586154	58586356	58575444	58575588	58598966	58599575	30532	29	13	9	351	149	0.00229413	0.158599	0.925	0.38	0.545
ENSG00000169193	CCDC126	7	+	23604085	23604279	23597966	23598051	23611170	23611553	58739	5	10	0	343	149	0.00229051	0.158599	0.194	1	-0.806
ENSG00000080823	MOK	14	-	102278605	102278694	102263545	102263616	102283477	102283592	52967	5	2	13	238	149	0.00231335	0.159274	1	0.088	0.912
ENSG00000155366	RHOC	1	-	112705099	112705123	112703643	112703806	112707077	112707125	53323	138	55	218	173	149	0.00231391	0.159274	0.329	0.179	0.15
ENSG00000156170	NDUFAF6	8	+	94975317	94975415	94957994	94958179	94980854	94980973	24809	6	7	0	247	149	0.00233537	0.160404	0.194	1	-0.806
ENSG00000115414	FN1	2	-	215380810	215381080	215379129	215379317	215382211	215382325	53040	11402	8005	2202	419	149	0.00234111	0.160452	0.491	0.564	-0.073
ENSG00000042088	TDP1	14	+	89956577	89956800	89956036	89956278	89963107	89963552	9529	52	47	3	372	149	0.00236069	0.161446	0.475	0.863	-0.388
ENSG00000130803	ZNF317	19	+	9157979	9158075	9156611	9157394	9158825	9158908	36850	23	27	1	245	149	0.00237811	0.162288	0.5	0.943	-0.443
ENSG00000166140	ZFYVE19	15	+	40812698	40812902	40810648	40810757	40813337	40813417	28780	66	74	37	353	149	0.00239467	0.163068	0.777	0.458	0.319
ENSG00000132199	ENOSF1	18	-	678695	678737	675320	675402	683245	683380	51082	33	30	18	191	149	0.00241686	0.164228	0.928	0.565	0.363
ENSG00000083520	DIS3	13	-	72781288	72781356	72778186	72778380	72781604	72781925	35395	16	27	0	217	149	0.00244465	0.165762	0.579	1	-0.421
ENSG00000162601	MYSM1	1	-	58689037	58689116	58685152	58685251	58690225	58690249	45875	38	18	7	228	149	0.00245415	0.166052	1	0.627	0.373
ENSG00000164828	SUN1	7	+	848417	848615	843340	843520	851383	851482	45398	310	229	21	347	149	0.00248282	0.167391	0.978	0.824	0.154
ENSG00000145725	PPIP5K2	5	+	103187313	103187376	103186319	103186439	103190841	103190982	46309	37	5	5	212	149	0.00248446	0.167391	0.963	0.413	0.55
ENSG00000158636	EMSY	11	+	76459935	76460085	76458182	76458358	76463820	76464080	13247	13	8	9	299	149	0.00249862	0.167967	1	0.307	0.693
ENSG00000121716	PILRB	7	+	100353894	100354012	100353372	100353483	100355142	100355240	17167	38	33	10	267	149	0.00252471	0.167967	1	0.648	0.352
ENSG00000115977	AAK1	2	-	69495984	69496080	69480859	69480961	69505568	69505673	25182	6	0	5	245	149	0.00251468	0.167967	1	0	1
ENSG00000121067	SPOP	17	-	49675894	49676016	49668026	49668078	49677932	49678110	31196	0	6	0	271	149	0.0025225	0.167967	0	1	-1
ENSG00000075568	TMEM131	2	-	97844144	97844261	97841814	97841937	97859303	97859427	48691	129	85	13	266	149	0.00251004	0.167967	0.986	0.786	0.2
ENSG00000140950	TLDC1	16	-	84502720	84502862	84497950	84498111	84503957	84504147	54692	16	7	7	291	149	0.00251338	0.167967	1	0.339	0.661
ENSG00000171208	NETO2	16	-	47086225	47086339	47081633	47083801	47109482	47109711	40129	194	368	41	263	149	0.00253858	0.168537	0.662	0.836	-0.174
ENSG00000183955	KMT5A	12	+	123389432	123389554	123383772	123384208	123390629	123390786	11771	202	189	34	271	149	0.00256124	0.169687	0.933	0.753	0.18
ENSG00000148700	ADD3	10	+	110079239	110079297	110077004	110077118	110100624	110100704	31851	0	16	30	207	149	0.00259053	0.171272	0	0.277	-0.277
ENSG00000176894	PXMP2	12	+	132701249	132701369	132690262	132690376	132704618	132704900	20057	78	59	10	269	149	0.0026027	0.171719	1	0.766	0.234
ENSG00000067177	PHKA1	X	-	72676069	72676150	72667374	72667473	72684497	72684580	26690	19	94	2	230	149	0.00269963	0.177022	0.637	0.968	-0.331
ENSG00000015532	XYLT2	17	+	50357117	50357252	50356510	50356773	50358206	50358317	29750	57	21	6	284	149	0.00268994	0.177022	1	0.647	0.353
ENSG00000148187	MRRF	9	+	122285779	122285946	122285168	122285287	122286038	122286166	38018	35	41	12	316	149	0.00269978	0.177022	1	0.617	0.383
ENSG00000178927	CYBC1	17	-	82447579	82447621	82445863	82445960	82449169	82449292	55365	48	21	7	191	149	0.0027079	0.177189	1	0.701	0.299
ENSG00000130803	ZNF317	19	+	9157833	9158075	9157267	9157394	9158825	9158908	36849	10	14	1	391	149	0.00273949	0.178279	0.214	0.842	-0.628
ENSG00000166261	ZNF202	11	-	123727475	123727595	123724176	123726991	123728132	123728262	41947	38	52	0	269	149	0.00274138	0.178279	0.7	1	-0.3
ENSG00000122687	MRM2	7	-	2238014	2238937	2234294	2235564	2239417	2239707	51725	339	223	9	1072	149	0.00273609	0.178279	1	0.775	0.225
ENSG00000188130	MAPK12	22	-	50256787	50256964	50256598	50256646	50258242	50258301	56571	17	18	4	326	149	0.00279344	0.181295	0.217	0.673	-0.456
ENSG00000258555	SPECC1L-ADORA2A	22	+	24276699	24276803	24270897	24270983	24302194	24302384	20664	10	33	38	253	149	0.00282764	0.181497	0.102	0.338	-0.236
ENSG00000143393	PI4KB	1	-	151310210	151310255	151307573	151307801	151315572	151316509	23895	31	2	114	194	149	0.00283652	0.181497	0.141	0.013	0.128
ENSG00000186529	CYP4F3	19	+	15645718	15645863	15641414	15641613	15647051	15647105	31522	18	1	16	294	149	0.0028128	0.181497	0.363	0.031	0.332
ENSG00000215386	MIR99AHG	21	+	16594339	16594454	16537305	16537439	16606993	16607087	32565	4	0	8	264	149	0.00282835	0.181497	1	0	1
ENSG00000173660	UQCRH	1	+	46309100	46309143	46303697	46303820	46310154	46310316	40501	181	107	69	192	149	0.00282347	0.181497	0.745	0.546	0.199
ENSG00000189308	LIN54	4	-	82970326	82970469	82946257	82946474	82984160	82984876	731	25	16	8	292	149	0.00283443	0.181497	1	0.505	0.495
ENSG00000148498	PARD3	10	-	34374873	34375002	34360070	34360259	34377966	34378106	799	146	114	19	278	149	0.0028315	0.181497	0.963	0.763	0.2
ENSG00000132600	PRMT7	16	+	68312041	68312176	68311062	68311111	68315896	68316074	12910	43	33	0	284	149	0.00285014	0.181529	0.634	1	-0.366
ENSG00000087586	AURKA	20	-	56388686	56388784	56388155	56388202	56391942	56392220	12992	8	114	60	247	149	0.00285415	0.181529	0.203	0.534	-0.331
ENSG00000147642	SYBU	8	-	109642727	109642932	109618841	109619039	109644635	109644716	16590	69	53	4	354	149	0.00284565	0.181529	0.5	0.848	-0.348
ENSG00000144741	SLC25A26	3	+	66362859	66362929	66263331	66263379	66369477	66369542	47305	63	41	9	219	149	0.00287379	0.182414	1	0.756	0.244
ENSG00000111445	RFC5	12	+	118017689	118017852	118016728	118016892	118017994	118018053	45756	19	7	6	312	149	0.00288894	0.18301	1	0.358	0.642
ENSG00000136098	NEK3	13	-	52135728	52135863	52133688	52133815	52136115	52136259	38568	14	35	0	284	149	0.00290937	0.183577	0.55	1	-0.45
ENSG00000215039	CD27-AS1	12	-	6450340	6450980	6448639	6448737	6451468	6451567	41824	170	104	2	789	149	0.00290943	0.183577	0.562	0.908	-0.346
ENSG00000185813	PCYT2	17	-	81908875	81909321	81908567	81908634	81909513	81909602	1394	174	111	0	595	149	0.00291535	0.183587	0.744	1	-0.256
ENSG00000171302	CANT1	17	-	79000099	79000270	78998147	78998286	79009663	79009802	45645	0	9	2	320	149	0.00292984	0.184134	0	0.677	-0.677
ENSG00000100105	PATZ1	22	-	31328786	31328924	31325803	31327309	31335691	31335863	35236	20	4	21	287	149	0.0029906	0.187582	0.444	0.09	0.354
ENSG00000153246	PLA2R1	2	-	159976684	159976720	159976067	159976225	159977283	159977416	47989	85	60	11	185	149	0.00304228	0.190448	1	0.815	0.185
ENSG00000117114	ADGRL2	1	+	81987288	81987341	81985258	81985355	81990390	81990681	23956	19	16	2	202	149	0.00306771	0.190819	0.369	0.855	-0.486
ENSG00000155256	ZFYVE27	10	+	97743093	97743164	97738476	97738674	97744728	97744915	2530	88	65	23	220	149	0.0030641	0.190819	0.909	0.657	0.252
ENSG00000028310	BRD9	5	-	869244	869404	865413	865581	870472	870575	39926	32	4	109	309	149	0.00306318	0.190819	0.14	0.017	0.123
ENSG00000113108	APBB3	5	-	140560312	140560504	140558271	140558821	140561017	140561101	39976	66	11	4	341	149	0.00307221	0.190819	1	0.546	0.454
ENSG00000148481	MINDY3	10	-	15816834	15816915	15796099	15796172	15821655	15821726	17869	115	127	0	230	149	0.00308121	0.191005	0.842	1	-0.158
ENSG00000215041	NEURL4	17	-	7318494	7318691	7318268	7318356	7319049	7319208	58364	63	60	4	346	149	0.00310117	0.191868	0.531	0.866	-0.335
ENSG00000188917	TRMT2B	X	-	101041316	101041371	101023469	101023616	101051783	101052082	44497	0	12	0	204	149	0.00315015	0.194144	0	1	-1
ENSG00000106415	GLCCI1	7	+	8084896	8085017	8070920	8071131	8086192	8089080	53927	61	54	0	270	149	0.00314716	0.194144	0.737	1	-0.263
ENSG00000196458	ZNF605	12	-	132948147	132948270	132944797	132945797	132956242	132956262	36322	30	1	9	272	149	0.00316014	0.194382	0.523	0.057	0.466
ENSG00000068650	ATP11A	13	+	112878216	112878303	112875775	112875941	112881812	112887168	47311	2	6	0	236	149	0.00317172	0.194718	0.123	1	-0.877
ENSG00000147642	SYBU	8	-	109642727	109642947	109618841	109619039	109644635	109644716	16582	50	39	4	369	149	0.00323334	0.197915	0.41	0.797	-0.387
ENSG00000105223	PLD3	19	+	40365717	40365930	40365552	40365585	40366418	40366510	41744	207	115	29	362	149	0.00323624	0.197915	0.85	0.62	0.23
ENSG00000068724	TTC7A	2	+	47024286	47024359	47011330	47011435	47029223	47029384	27230	16	21	0	222	149	0.00324558	0.198105	0.544	1	-0.456
ENSG00000164896	FASTK	7	-	151078922	151079021	151078561	151078701	151079499	151079922	10622	128	94	16	248	149	0.00326373	0.198482	0.975	0.779	0.196
ENSG00000167491	GATAD2A	19	+	19436130	19436219	19405837	19406019	19465339	19465577	15623	17	0	17	238	149	0.00326424	0.198482	0.283	0	0.283
ENSG00000138640	FAM13A	4	-	88737471	88737555	88732001	88732198	88739029	88739125	49812	50	43	10	233	149	0.00327521	0.198769	1	0.733	0.267
ENSG00000102871	TRADD	16	-	67156509	67156668	67155376	67155654	67159837	67160298	15363	272	131	59	308	149	0.00335723	0.203359	0.717	0.518	0.199
ENSG00000117625	RCOR3	1	+	211312719	211312835	211304082	211304140	211313423	211313672	12626	54	46	0	265	149	0.0033886	0.204589	0.717	1	-0.283
ENSG00000177628	GBA	1	-	155244094	155244233	155238516	155238650	155244505	155244636	54629	20	49	0	288	149	0.00339041	0.204589	0.633	1	-0.367
ENSG00000076043	REXO2	11	+	114443855	114443933	114440655	114440739	114445978	114446087	42252	350	174	19	227	149	0.00340444	0.205047	0.987	0.857	0.13
ENSG00000111788	AC009533.1	12	+	9311140	9311290	9310338	9310441	9311549	9311618	2362	0	7	0	299	149	0.00343295	0.206373	0	1	-1
ENSG00000167081	PBX3	9	+	125949377	125949440	125935471	125935607	125960683	125960849	11298	0	11	35	212	149	0.00344667	0.206807	0	0.181	-0.181
ENSG00000092847	AGO1	1	+	35892556	35892677	35888426	35888610	35893096	35893278	41953	27	25	0	270	149	0.00349949	0.20958	0.575	1	-0.425
ENSG00000112200	ZNF451	6	+	57099468	57099568	57099060	57099141	57124733	57124859	17681	12	0	34	249	149	0.00351764	0.210271	0.198	0	0.198
ENSG00000112851	ERBIN	5	+	66072168	66072291	66053405	66054951	66075023	66075230	3361	17	2	59	272	149	0.00352869	0.210536	0.193	0.018	0.175
ENSG00000169241	SLC50A1	1	+	155136827	155136951	155136298	155136376	155137560	155137722	42235	187	317	92	273	149	0.0035706	0.212257	0.484	0.653	-0.169
ENSG00000152242	C18orf25	18	+	46240004	46240187	46215810	46216595	46253696	46253823	42714	21	2	42	332	149	0.00357087	0.212257	0.199	0.021	0.178
ENSG00000101213	PTK6	20	-	63532525	63532687	63530745	63530927	63533550	63533704	45078	28	2	3	311	149	0.00360077	0.213237	1	0.242	0.758
ENSG00000168411	RFWD3	16	-	74664623	74664745	74661100	74661451	74666785	74666859	59401	89	66	51	271	149	0.00359873	0.213237	0.671	0.416	0.255
ENSG00000130921	C12orf65	12	+	123253646	123254199	123233436	123233531	123256812	123256891	44710	160	146	1	702	149	0.00363544	0.214889	0.694	0.969	-0.275
ENSG00000011451	WIZ	19	-	15431011	15431182	15429585	15430089	15432433	15432557	654	79	80	0	320	149	0.0036656	0.21587	0.77	1	-0.23
ENSG00000143429	LSP1P4	2	-	91654919	91654997	91636687	91637033	91655367	91655502	7327	10	16	0	227	149	0.003663	0.21587	0.451	1	-0.549
ENSG00000104529	EEF1D	8	-	143592646	143592893	143589837	143590081	143597347	143597413	50526	57	14	15	396	149	0.00372075	0.218713	0.641	0.26	0.381
ENSG00000150527	MIA2	14	+	39320927	39321056	39319208	39319291	39326863	39327022	20606	98	75	47	278	149	0.00373459	0.219121	0.714	0.461	0.253
ENSG00000169905	TOR1AIP2	1	-	179877238	179877373	179865435	179865854	179877692	179877799	59041	243	246	11	284	149	0.00379815	0.22244	0.757	0.921	-0.164
ENSG00000103269	RHBDL1	16	+	676335	676497	675665	675829	676970	677119	55622	12	4	6	311	149	0.00382033	0.223088	1	0.242	0.758
ENSG00000173230	GOLGB1	3	-	121719645	121719768	121718387	121718501	121722261	121722378	990	23	4	4	272	149	0.00382324	0.223088	1	0.354	0.646
ENSG00000155329	ZCCHC10	5	-	133000131	133000201	132998704	132998850	133006758	133006920	50603	18	34	4	219	149	0.00384974	0.224222	0.449	0.853	-0.404
ENSG00000176986	SEC24C	10	+	73746629	73746716	73744390	73744437	73746804	73747004	14026	100	31	115	236	149	0.00387352	0.224839	0.308	0.145	0.163
ENSG00000278311	GGNBP2	17	+	36545618	36545817	36544918	36545097	36554819	36554900	41253	526	391	25	348	149	0.00387446	0.224839	0.987	0.87	0.117
ENSG00000065882	TBC1D1	4	+	38060619	38060658	38054198	38054338	38089931	38090117	16917	17	4	37	188	149	0.00391261	0.225897	0.38	0.079	0.301
ENSG00000215908	CROCCP2	1	-	16619844	16620038	16618255	16619103	16625774	16626005	37262	37	27	8	343	149	0.00391401	0.225897	1	0.595	0.405
ENSG00000122203	KIAA1191	5	-	176350612	176350737	176348249	176348356	176359810	176359918	48308	204	161	22	274	149	0.0039007	0.225897	0.965	0.799	0.166
ENSG00000215908	CROCCP2	1	-	16619844	16620024	16618252	16619103	16625774	16626005	37258	29	21	8	329	149	0.00393453	0.226671	1	0.543	0.457
ENSG00000169118	CSNK1G1	15	-	64188374	64188485	64180347	64180454	64203081	64203189	39050	18	0	19	260	149	0.00395796	0.227608	0.238	0	0.238
ENSG00000167110	GOLGA2	9	-	128272784	128272865	128268419	128268524	128273849	128273972	39593	146	84	62	230	149	0.00397475	0.22775	0.682	0.467	0.215
ENSG00000173715	C11orf80	11	+	66756352	66756505	66744735	66744919	66759042	66759096	59073	5	12	5	302	149	0.00397002	0.22775	0.105	0.542	-0.437
ENSG00000137501	SYTL2	11	-	85704857	85705028	85700514	85700593	85707428	85707531	36462	350	239	40	320	149	0.0039936	0.228418	0.901	0.736	0.165
ENSG00000148498	PARD3	10	-	34284134	34284245	34269656	34269899	34317106	34317338	795	43	39	0	260	149	0.00400982	0.228934	0.691	1	-0.309
ENSG00000140876	NUDT7	16	+	77736649	77736743	77735827	77735986	77741581	77741969	6715	7	0	7	243	149	0.00404922	0.230769	0.682	0	0.682
ENSG00000141480	ARRB2	17	+	4715012	4715043	4710681	4710744	4715972	4716033	14635	150	120	118	180	149	0.00406018	0.23098	0.643	0.457	0.186
ENSG00000174672	BRSK2	11	+	1447797	1447863	1445756	1445907	1449775	1449836	30985	32	3	23	215	149	0.00407766	0.23156	0.388	0.083	0.305
ENSG00000215908	CROCCP2	1	-	16619844	16620245	16618255	16619103	16625774	16626005	37263	68	52	8	550	149	0.00410524	0.231894	1	0.638	0.362
ENSG00000164828	SUN1	7	+	849519	849603	843340	843520	851383	851482	45405	10	6	21	233	149	0.00410022	0.231894	0.681	0.154	0.527
ENSG00000136717	BIN1	2	-	127057472	127057601	127051153	127051243	127059010	127059155	4566	90	40	75	278	149	0.00410542	0.231894	0.426	0.222	0.204
ENSG00000133195	SLC39A11	17	-	73091823	73092116	73088656	73088775	73092494	73092687	2763	23	3	24	442	149	0.0041211	0.231956	0.27	0.04	0.23
ENSG00000130921	C12orf65	12	+	123253646	123255033	123233436	123233531	123256812	123256962	44708	197	160	1	1536	149	0.00411517	0.231956	0.56	0.939	-0.379
ENSG00000168781	PPIP5K1	15	-	43564866	43564992	43558794	43558932	43568462	43568553	22612	5	0	15	275	149	0.00413661	0.232073	0.475	0	0.475
ENSG00000149716	LTO1	11	-	69673215	69673321	69671748	69671819	69675189	69675321	47522	78	56	14	255	149	0.00413778	0.232073	0.958	0.7	0.258
ENSG00000100410	PHF5A	22	-	41468019	41468147	41467447	41467614	41468601	41468625	30136	4	15	0	277	149	0.00418672	0.234405	0.301	1	-0.699
ENSG00000134058	CDK7	5	+	69254601	69254669	69252417	69252451	69258042	69258153	42928	127	132	2	217	149	0.00420494	0.235011	0.813	0.978	-0.165
ENSG00000130962	PRRG1	X	+	37425839	37426000	37406208	37406259	37453135	37453411	36185	122	72	0	310	149	0.00423156	0.236084	0.786	1	-0.214
ENSG00000145332	KLHL8	4	-	87185250	87185799	87183202	87183389	87195323	87195690	20400	40	60	3	698	149	0.00424977	0.236684	0.379	0.81	-0.431
ENSG00000064933	PMS1	2	+	189785345	189785471	189784512	189784564	189791789	189791941	1355	6	4	12	275	149	0.00427908	0.237901	1	0.153	0.847
ENSG00000130731	METTL26	16	-	635280	635340	634718	634797	636093	636278	10949	79	117	110	209	149	0.00429932	0.238608	0.26	0.431	-0.171
ENSG00000156735	BAG4	8	+	38192687	38192795	38176598	38177139	38207511	38207766	4324	40	41	0	257	149	0.00432181	0.239439	0.699	1	-0.301
ENSG00000106348	IMPDH1	7	-	128409440	128409484	128409288	128409352	128409755	128409901	31882	0	5	0	193	149	0.00436804	0.240325	0	1	-1
ENSG00000164162	ANAPC10	4	-	145064571	145064692	144995157	144995603	145081659	145081750	32890	91	135	11	270	149	0.0043649	0.240325	0.642	0.871	-0.229
ENSG00000122435	TRMT13	1	+	100140181	100140251	100139648	100139711	100140449	100140812	36884	36	20	7	219	149	0.00434588	0.240325	1	0.66	0.34
ENSG00000172113	NME6	3	-	48300526	48300634	48298426	48298523	48301278	48301325	54974	10	0	3	257	149	0.00436677	0.240325	1	0	1
ENSG00000074582	BCS1L	2	+	218660938	218661307	218659655	218659743	218661405	218661545	31259	340	305	0	518	149	0.00438092	0.240618	0.859	1	-0.141
ENSG00000132716	DCAF8	1	-	160261284	160261358	160243959	160244034	160262275	160262476	1896	51	46	10	223	149	0.00440244	0.241383	1	0.755	0.245
ENSG00000166411	IDH3A	15	+	78156907	78157162	78155212	78155275	78157572	78157631	12409	23	27	11	404	149	0.00443586	0.241964	1	0.475	0.525
ENSG00000254469	AP002495.1	11	-	71925932	71926104	71923308	71923475	71928364	71928403	27291	0	8	2	321	149	0.00443033	0.241964	0	0.65	-0.65
ENSG00000106714	CNTNAP3	9	-	39140518	39140638	39132931	39133132	39165932	39166076	42595	15	33	0	269	149	0.00442941	0.241964	0.581	1	-0.419
ENSG00000159263	SIM2	21	+	36741716	36741864	36731044	36731151	36743386	36743555	42166	21	6	11	297	149	0.00446036	0.242883	0.725	0.215	0.51
ENSG00000115392	FANCL	2	-	58221941	58222042	58204129	58204226	58241217	58241372	19860	29	21	8	250	149	0.00447544	0.243288	1	0.61	0.39
ENSG00000115459	ELMOD3	2	+	85355075	85355170	85354752	85354829	85355554	85355716	34590	42	13	9	244	149	0.00451413	0.244972	0.895	0.469	0.426
ENSG00000147677	EIF3H	8	-	116655855	116656005	116646580	116646603	116755665	116755797	43342	20	20	10	299	149	0.00452945	0.245385	1	0.499	0.501
ENSG00000101247	NDUFAF5	20	+	13794837	13794941	13793179	13793227	13798460	13798500	36057	148	150	2	253	149	0.00454741	0.245939	0.813	0.978	-0.165
ENSG00000049167	ERCC8	5	-	60892036	60893643	60890888	60891086	60898275	60898400	3279	108	138	25	1756	149	0.00457185	0.246423	0.139	0.319	-0.18
ENSG00000154358	OBSCN	1	+	228299881	228300145	228298453	228298717	228303674	228303938	42239	11	16	0	413	149	0.00456627	0.246423	0.332	1	-0.668
ENSG00000100401	RANGAP1	22	-	41284900	41285153	41280932	41281082	41285543	41285965	49345	13	12	3	402	149	0.00461976	0.248584	0.138	0.597	-0.459
ENSG00000145725	PPIP5K2	5	+	103186319	103186439	103184671	103184744	103190841	103190982	46308	6	23	43	269	149	0.00463205	0.248824	0.047	0.229	-0.182
ENSG00000129103	SUMF2	7	+	56074173	56074218	56072996	56073111	56074585	56074736	3838	304	174	45	194	149	0.00466609	0.25023	0.9	0.748	0.152
ENSG00000103248	MTHFSD	16	-	86552178	86552292	86548463	86548577	86554644	86554751	1313	35	3	3	263	149	0.00468883	0.251026	1	0.362	0.638
ENSG00000095794	CREM	10	+	35201450	35201486	35188199	35188388	35206894	35207051	58292	13	15	1	185	149	0.00476127	0.254476	0.428	0.924	-0.496
ENSG00000123737	EXOSC9	4	+	121816143	121816194	121813865	121814047	121816368	121816447	13178	103	211	72	200	149	0.00480143	0.255762	0.499	0.686	-0.187
ENSG00000181666	HKR1	19	+	37347189	37347316	37324207	37324265	37347776	37347872	41330	25	42	0	276	149	0.0048004	0.255762	0.658	1	-0.342
ENSG00000144785	AC073896.1	12	-	56309965	56310029	56300159	56300220	56310957	56311054	23589	8	3	7	213	149	0.0048296	0.256833	1	0.231	0.769
ENSG00000138798	EGF	4	+	109943253	109943435	109913240	109913462	109943841	109944069	21886	62	20	5	331	149	0.00485244	0.257617	1	0.643	0.357
ENSG00000151923	TIAL1	10	-	119580470	119580846	119579934	119580010	119581921	119582009	29809	195	101	354	525	149	0.00486797	0.258011	0.167	0.075	0.092
ENSG00000015532	XYLT2	17	+	50357056	50357252	50356510	50356773	50358206	50358540	29749	150	45	6	345	149	0.00489455	0.258557	1	0.764	0.236
ENSG00000138018	SELENOI	2	+	26386353	26386536	26383298	26383347	26389004	26389067	51835	227	298	4	332	149	0.004887	0.258557	0.822	0.971	-0.149
ENSG00000124496	TRERF1	6	-	42263319	42263568	42259338	42259723	42264703	42264854	22170	14	19	4	398	149	0.00491709	0.259317	0.2	0.64	-0.44
ENSG00000149532	CPSF7	11	-	61420469	61420530	61419969	61420094	61421389	61421608	39585	66	60	2	210	149	0.00492833	0.25948	0.711	0.955	-0.244
ENSG00000135749	PCNX2	1	-	233227225	233227371	233218030	233218184	233236844	233236980	48	69	33	0	295	149	0.00497074	0.26128	0.672	1	-0.328
ENSG00000251022	THAP9-AS1	4	-	82895691	82895774	82893008	82894847	82900076	82900223	53173	64	73	2	232	149	0.00498879	0.261796	0.72	0.959	-0.239
ENSG00000011304	PTBP1	19	+	805491	805569	805012	805187	806407	806556	41798	641	816	382	227	149	0.00501132	0.262545	0.473	0.584	-0.111
ENSG00000028203	VEZT	12	+	95243940	95244009	95242163	95242264	95251939	95252071	40855	22	7	5	218	149	0.00504586	0.26392	1	0.489	0.511
ENSG00000188883	KLRG2	7	-	139480145	139480247	139479626	139479772	139482885	139483712	9955	6	0	4	251	149	0.00516401	0.269657	1	0	1
ENSG00000170473	PYM1	12	-	55914275	55914366	55903386	55903480	55927075	55927111	31488	12	0	36	240	149	0.00518447	0.269717	0.184	0	0.184
ENSG00000077585	GPR137B	1	+	236205125	236205250	236183777	236183906	236208049	236208909	49475	41	25	7	274	149	0.00519062	0.269717	1	0.66	0.34
ENSG00000149932	TMEM219	16	+	29972041	29972140	29971407	29971578	29972949	29973048	54838	9	32	109	248	149	0.00517414	0.269717	0.029	0.15	-0.121
ENSG00000135951	TSGA10	2	-	99154290	99154427	99148263	99148348	99154692	99154861	12508	24	5	4	286	149	0.00520015	0.269772	1	0.394	0.606
ENSG00000178927	CYBC1	17	-	82446622	82446696	82445863	82445960	82449169	82449292	55356	64	32	7	223	149	0.00521207	0.26995	1	0.753	0.247
ENSG00000162999	DUSP19	2	+	183087039	183087192	183083507	183083554	183095430	183100005	35391	7	13	0	302	149	0.00525539	0.271367	0.33	1	-0.67
ENSG00000242110	AMACR	5	-	34004573	34004734	33998640	33998827	34005755	34005899	36220	70	74	0	310	149	0.00525651	0.271367	0.771	1	-0.229
ENSG00000225470	JPX	X	+	73999354	74000496	73998767	73998844	74004269	74009948	37115	209	186	0	1291	149	0.00527955	0.272115	0.707	1	-0.293
ENSG00000118495	PLAGL1	6	-	143985134	143985174	143968906	143968978	144008089	144008406	56011	41	18	40	189	149	0.00530159	0.272809	0.554	0.262	0.292
ENSG00000068383	INPP5A	10	+	132650417	132650505	132645867	132645968	132690391	132690455	20254	46	39	9	237	149	0.0053135	0.27298	1	0.731	0.269
ENSG00000159592	GPBP1L1	1	-	45685575	45685620	45660416	45661225	45686992	45687133	1216	57	25	39	194	149	0.00541331	0.275646	0.61	0.33	0.28
ENSG00000156381	ANKRD9	14	-	102508640	102508846	102508474	102508549	102509528	102509791	2001	62	17	26	355	149	0.00541739	0.275646	0.5	0.215	0.285
ENSG00000163719	MTMR14	3	+	9689963	9690143	9688943	9689082	9701789	9702393	24083	73	65	3	329	149	0.00538197	0.275646	0.612	0.908	-0.296
ENSG00000058673	ZC3H11A	1	+	203802956	203803016	203795653	203795794	203816925	203817124	28247	70	54	0	209	149	0.00540967	0.275646	0.793	1	-0.207
ENSG00000115604	IL18R1	2	+	102375906	102376063	102362632	102362718	102381619	102381682	37968	86	105	0	306	149	0.00539307	0.275646	0.807	1	-0.193
ENSG00000164002	EXO5	1	+	40509732	40509790	40508797	40508908	40514514	40515286	4648	4	0	6	207	149	0.00539119	0.275646	1	0	1
ENSG00000175634	RPS6KB2	11	+	67428912	67429022	67428493	67428623	67429119	67429240	33624	20	32	0	259	149	0.00543765	0.276234	0.622	1	-0.378
ENSG00000137413	TAF8	6	+	42071346	42071468	42068464	42068607	42077099	42077239	24381	0	5	2	271	149	0.00544975	0.276408	0	0.579	-0.579
ENSG00000111247	RAD51AP1	12	+	4545218	4545312	4543762	4543904	4545781	4545832	19462	0	4	0	243	149	0.00549121	0.278067	0	1	-1
ENSG00000087586	AURKA	20	-	56390555	56390665	56388155	56388202	56392167	56392267	12997	12	119	75	259	149	0.00550715	0.278431	1	0.477	0.523
ENSG00000254093	PINX1	8	-	10820192	10820269	10764962	10765916	10826151	10826244	29778	110	85	49	226	149	0.00557874	0.281602	0.759	0.534	0.225
ENSG00000149311	ATM	11	+	108224783	108224871	108223115	108223186	108227594	108227696	40678	8	0	16	237	149	0.00559724	0.281666	0.335	0	0.335
ENSG00000254827	SLC22A18AS	11	-	2902583	2902709	2888096	2888635	2903458	2903490	9808	12	4	8	275	149	0.00559771	0.281666	0.867	0.213	0.654
ENSG00000131374	TBC1D5	3	-	17586352	17586557	17562018	17562142	17623848	17623913	22180	8	5	9	354	149	0.00564049	0.282949	1	0.19	0.81
ENSG00000153253	SCN3A	2	-	165179551	165179691	165176130	165176444	165186550	165186747	30819	6	4	11	289	149	0.00564155	0.282949	1	0.158	0.842
ENSG00000137103	TMEM8B	9	+	35841525	35841794	35841133	35841267	35842391	35842467	36210	41	10	4	418	149	0.0056499	0.282949	1	0.471	0.529
ENSG00000176261	ZBTB8OS	1	-	32634767	32634792	32627507	32627544	32650428	32650550	32390	9	0	3	174	149	0.00567711	0.283864	1	0	1
ENSG00000111358	GTF2H3	12	+	123639293	123639343	123633828	123633872	123645454	123645561	19516	118	103	33	199	149	0.00571925	0.285522	0.898	0.7	0.198
ENSG00000183426	NPIPA1	16	+	14935344	14935397	14935159	14935276	14941811	14941940	16127	8	24	0	202	149	0.00577323	0.28697	0.541	1	-0.459
ENSG00000056998	GYG2	X	+	2843212	2843354	2830060	2830195	2853979	2854154	21128	60	74	0	291	149	0.00579063	0.28697	0.773	1	-0.227
ENSG00000138030	KHK	2	+	27092331	27092448	27086793	27087351	27096728	27096801	22671	18	28	0	266	149	0.0057908	0.28697	0.59	1	-0.41
ENSG00000144231	POLR2D	2	-	127850589	127850685	127843550	127848185	127852924	127853105	26101	234	270	12	245	149	0.00579337	0.28697	0.785	0.932	-0.147
ENSG00000240541	TM4SF1-AS1	3	+	149384992	149385169	149378218	149378315	149386367	149386581	27753	4	0	6	326	149	0.00577641	0.28697	1	0	1
ENSG00000132716	DCAF8	1	-	160220458	160220691	160218848	160218968	160222650	160222781	1892	96	63	131	382	149	0.00583609	0.287199	0.311	0.158	0.153
ENSG00000197150	ABCB8	7	+	151033604	151033917	151028463	151028610	151034272	151034428	47120	337	323	6	462	149	0.0058134	0.287199	0.784	0.946	-0.162
ENSG00000174938	SEZ6L2	16	-	29872704	29872743	29872408	29872526	29873239	29873431	49121	114	136	25	188	149	0.00582379	0.287199	0.617	0.812	-0.195
ENSG00000166348	USP54	10	-	73504849	73504990	73500654	73500838	73505307	73505426	55115	36	34	9	290	149	0.0058416	0.287199	1	0.66	0.34
ENSG00000270181	BIVM-ERCC5	13	+	102831564	102831697	102822064	102822159	102834465	102834552	5916	96	46	7	282	149	0.00584315	0.287199	1	0.776	0.224
ENSG00000145016	RUBCN	3	-	197717976	197718130	197705091	197705175	197736654	197736719	20469	3	19	2	303	149	0.00586883	0.287573	0.197	0.824	-0.627
ENSG00000137501	SYTL2	11	-	85714412	85714507	85711112	85711232	85718789	85718843	36473	94	51	23	244	149	0.00586377	0.287573	0.839	0.575	0.264
ENSG00000124783	SSR1	6	-	7295384	7295485	7289675	7289931	7297922	7298001	46717	283	220	0	250	149	0.00588914	0.288124	0.885	1	-0.115
ENSG00000121957	GPSM2	1	+	108885506	108885578	108876980	108877228	108896863	108897085	10565	45	18	15	221	149	0.00590541	0.288254	0.813	0.447	0.366
ENSG00000143393	PI4KB	1	-	151324744	151324917	151315572	151316509	151327270	151327377	23890	79	32	117	322	149	0.00590993	0.288254	0.258	0.112	0.146
ENSG00000185761	ADAMTSL5	19	-	1508442	1508570	1507997	1508109	1510149	1510258	26165	15	1	3	277	149	0.00591979	0.288293	1	0.152	0.848
ENSG00000086730	LAT2	7	+	74214821	74215099	74210005	74210088	74215946	74216069	23363	23	14	19	427	149	0.00594747	0.289	0.616	0.205	0.411
ENSG00000075643	MOCOS	18	+	36199682	36200324	36198689	36198756	36203112	36203189	37860	255	321	13	791	149	0.00595248	0.289	1	0.823	0.177
ENSG00000100150	DEPDC5	22	+	31754861	31754979	31753976	31753996	31758545	31758633	23516	24	12	6	267	149	0.0059616	0.289001	1	0.527	0.473
ENSG00000131797	CLUHP3	16	+	31702534	31702681	31700634	31700738	31703155	31703367	16341	12	5	6	296	149	0.00602962	0.291007	1	0.296	0.704
ENSG00000213420	GPC2	7	-	100175571	100175894	100174684	100174765	100176206	100176365	24885	17	8	11	472	149	0.00603042	0.291007	0.729	0.187	0.542
ENSG00000198453	ZNF568	19	+	36925199	36925258	36917578	36917648	36936745	36936872	26452	9	0	4	208	149	0.00602849	0.291007	0.866	0	0.866
ENSG00000070814	TCOF1	5	+	150383064	150383172	150379531	150379732	150383737	150384253	17149	1	9	0	257	149	0.00608312	0.293105	0.127	1	-0.873
ENSG00000115827	DCAF17	2	+	171457970	171458075	171453123	171453213	171468887	171469030	30314	47	45	0	254	149	0.00611813	0.294058	0.734	1	-0.266
ENSG00000115145	STAM2	2	-	152150144	152150229	152148224	152148300	152175602	152175729	47014	63	50	9	234	149	0.00612139	0.294058	1	0.78	0.22
ENSG00000151292	CSNK1G3	5	+	123605338	123605362	123604723	123604830	123614341	123617040	36824	17	0	86	173	149	0.00614204	0.294605	0.132	0	0.132
ENSG00000006194	ZNF263	16	+	3288453	3288570	3286022	3286149	3289392	3291460	4355	49	74	0	266	149	0.00616465	0.295244	0.774	1	-0.226
ENSG00000267278	MAP3K14-AS1	17	+	45255134	45255218	45247964	45248003	45267112	45267328	10593	36	33	9	233	149	0.00620175	0.296574	1	0.701	0.299
ENSG00000150455	TIRAP	11	+	126289664	126289817	126283117	126283153	126290461	126290585	19813	14	3	9	302	149	0.00625077	0.29847	0.697	0.141	0.556
ENSG00000165219	GAPVD1	9	+	125263550	125263700	125261954	125261959	125268935	125269054	54916	0	12	31	299	149	0.00626914	0.298898	0	0.162	-0.162
ENSG00000197535	MYO5A	15	-	52343116	52343197	52340195	52340394	52346360	52346461	40731	24	13	15	230	149	0.00628351	0.299135	0.795	0.36	0.435
ENSG00000117151	CTBS	1	-	84569930	84570139	84565840	84566012	84570581	84570720	11945	104	71	35	358	149	0.00630787	0.299846	0.718	0.458	0.26
ENSG00000186654	PRR5	22	+	44714590	44714671	44676980	44677240	44725243	44725292	5265	21	33	0	230	149	0.00633728	0.300794	0.66	1	-0.34
ENSG00000148737	TCF7L2	10	+	113159919	113159992	113158020	113158069	113160618	113160691	43280	0	3	0	222	149	0.00643259	0.304862	0	1	-1
ENSG00000135913	USP37	2	-	218479649	218479715	218476839	218476981	218482069	218482234	17735	39	35	9	215	149	0.00651177	0.307698	1	0.729	0.271
ENSG00000143748	NVL	1	-	224326390	224326464	224317877	224317925	224330070	224330148	38744	12	2	4	223	149	0.00650753	0.307698	1	0.25	0.75
ENSG00000258315	C17orf49	17	+	7016949	7017014	7016494	7016685	7017256	7017304	3659	48	31	3	214	149	0.00657691	0.310315	0.544	0.878	-0.334
ENSG00000164830	OXR1	8	+	106737519	106737600	106713822	106713985	106739457	106739583	5957	31	13	12	230	149	0.00659559	0.310735	0.834	0.412	0.422
ENSG00000113391	FAM172A	5	-	94074645	94074769	94053125	94053227	94111510	94111699	3387	63	47	7	273	149	0.00663164	0.311972	0.482	0.786	-0.304
ENSG00000081377	CDC14B	9	-	96509672	96509789	96500112	96503789	96522505	96522603	44101	41	26	24	266	149	0.00665376	0.31255	0.718	0.378	0.34
ENSG00000124831	LRRFIP1	2	+	237727875	237727935	237720771	237720822	237748363	237748399	58818	6	11	6	209	149	0.00671051	0.314751	0.141	0.567	-0.426
ENSG00000168802	CHTF8	16	-	69121052	69121170	69118133	69118525	69121435	69121493	51784	137	119	12	267	149	0.00674068	0.3157	1	0.847	0.153
ENSG00000197603	CPLANE1	5	-	37243012	37243119	37239712	37239869	37244374	37244607	22471	17	6	5	256	149	0.00681567	0.317343	1	0.411	0.589
ENSG00000174718	KIAA1551	12	+	31970188	31970356	31960776	31960871	31980877	31985957	31075	44	45	0	317	149	0.00679676	0.317343	0.697	1	-0.303
ENSG00000128654	MTX2	2	+	176270215	176270419	176269394	176269669	176296859	176296907	44437	302	194	235	353	149	0.00681377	0.317343	0.386	0.258	0.128
ENSG00000158062	UBXN11	1	-	26300925	26301024	26297961	26298062	26301693	26301722	55016	12	8	15	248	149	0.00681234	0.317343	0.783	0.243	0.54
ENSG00000089050	RBBP9	20	-	18495837	18495880	18493957	18494063	18497068	18497243	49696	88	47	13	192	149	0.00683346	0.317706	0.958	0.737	0.221
ENSG00000112763	BTN2A1	6	+	26462796	26462897	26459480	26459828	26463243	26463525	57560	12	3	45	250	149	0.00685099	0.318056	0.273	0.038	0.235
ENSG00000074696	HACD3	15	+	65534348	65534434	65530417	65530718	65535720	65535834	31398	8	0	3	235	149	0.00691406	0.320516	1	0	1
ENSG00000134138	MEIS2	15	-	36894716	36894812	36891255	36892459	36895150	36895261	55330	6	15	9	245	149	0.00695004	0.321715	0.132	0.503	-0.371
ENSG00000114867	EIF4G1	3	+	184316131	184316218	184315762	184315856	184317716	184317816	41198	129	82	10	236	149	0.00697293	0.322305	1	0.838	0.162
ENSG00000122085	MTERF4	2	-	241097242	241097427	241094276	241094432	241102252	241102331	29716	45	66	12	334	149	0.00703435	0.323265	1	0.71	0.29
ENSG00000113108	APBB3	5	-	140560638	140560754	140558584	140558821	140561017	140561101	39973	25	6	4	265	149	0.00702044	0.323265	1	0.458	0.542
ENSG00000181555	SETD2	3	-	47126647	47126663	47120482	47124548	47163853	47163967	40507	0	44	0	165	149	0.00700493	0.323265	0	1	-1
ENSG00000031823	RANBP3	19	-	5950716	5950875	5941798	5941835	5951392	5951596	52710	8	0	10	308	149	0.0070277	0.323265	0.392	0	0.392
ENSG00000130429	ARPC1B	7	+	99376432	99376574	99374729	99374781	99377337	99377439	34240	1	11	13	291	149	0.00704769	0.323411	0.024	0.302	-0.278
ENSG00000163939	PBRM1	3	-	52624896	52624941	52617261	52617538	52627272	52627370	26786	10	3	53	194	149	0.0071109	0.324439	0.299	0.042	0.257
ENSG00000197037	ZSCAN25	7	+	99619047	99619132	99618524	99618651	99619560	99621574	28290	23	28	0	234	149	0.00708177	0.324439	0.647	1	-0.353
ENSG00000175029	CTBP2	10	-	125133511	125133612	125003337	125003492	125160318	125160499	36011	8	0	15	250	149	0.00711048	0.324439	0.323	0	0.323
ENSG00000197586	ENTPD6	20	+	25207075	25207397	25195692	25195867	25209848	25209925	45707	1057	704	120	471	149	0.00709176	0.324439	0.779	0.65	0.129
ENSG00000173698	ADGRG2	X	-	19037466	19037490	19035941	19035977	19040188	19040224	26090	25	43	21	173	149	0.00715453	0.325495	0.35	0.638	-0.288
ENSG00000170633	RNF34	12	+	121404848	121405113	121402741	121402807	121416158	121416377	4160	2	3	0	414	149	0.00714684	0.325495	0.018	1	-0.982
ENSG00000028116	VRK2	2	+	58058351	58058488	58048826	58048967	58084088	58084138	29267	41	2	181	286	149	0.00724407	0.329098	0.096	0.006	0.09
ENSG00000115970	THADA	2	-	43560233	43560385	43552203	43552339	43566697	43566821	33842	44	30	7	301	149	0.00725977	0.329341	1	0.68	0.32
ENSG00000129187	DCTD	4	-	182916672	182916857	182916418	182916539	182917287	182917345	27881	44	49	13	334	149	0.00728821	0.33016	0.335	0.627	-0.292
ENSG00000077463	SIRT6	19	-	4175027	4175111	4174140	4174946	4175679	4175760	11021	81	40	7	233	149	0.00731152	0.330745	1	0.785	0.215
ENSG00000177082	WDR73	15	-	84645972	84646085	84645468	84645836	84646183	84646348	58514	8	23	48	262	149	0.00735654	0.332309	0.049	0.214	-0.165
ENSG00000138303	ASCC1	10	-	72102333	72102412	72096520	72097450	72102849	72102967	28649	20	0	10	228	149	0.00736851	0.332377	0.362	0	0.362
ENSG00000175634	RPS6KB2	11	+	67431367	67431515	67429526	67429595	67432599	67432657	33631	123	173	0	297	149	0.00740084	0.333363	0.849	1	-0.151
ENSG00000132478	UNK	17	+	75791759	75792019	75784854	75784984	75792312	75792478	42877	256	192	22	409	149	0.00743048	0.334224	0.94	0.761	0.179
ENSG00000214022	REPIN1	7	+	150370759	150370884	150369670	150369868	150371230	150371632	37790	35	11	22	274	149	0.00746867	0.335361	0.543	0.214	0.329
ENSG00000118894	EEF2KMT	16	-	5091793	5091895	5090083	5090565	5093483	5093564	4919	132	135	45	251	149	0.00747684	0.335361	0.449	0.64	-0.191
ENSG00000009413	REV3L	6	-	111472012	111472140	111416282	111416472	111482749	111483229	23327	7	15	3	277	149	0.00751923	0.336314	0.225	0.729	-0.504
ENSG00000126581	BECN1	17	-	42811654	42811797	42810136	42810928	42813947	42814008	39645	364	308	20	292	149	0.00751854	0.336314	1	0.887	0.113
ENSG00000100211	CBY1	22	+	38656955	38657143	38656675	38656750	38668016	38668132	14306	11	1	15	337	149	0.0075338	0.336492	0.351	0.029	0.322
ENSG00000188002	AC026412.1	5	-	1632643	1632751	1628754	1629630	1632844	1632906	53582	43	47	31	257	149	0.00761216	0.339515	0.781	0.468	0.313
ENSG00000152763	WDR78	1	-	66835625	66835777	66833990	66834148	66837709	66837796	18652	14	13	0	301	149	0.00763604	0.340103	0.409	1	-0.591
ENSG00000232053	AC078845.1	7	+	136242149	136242371	136177251	136177413	136328981	136329097	42068	22	9	5	371	149	0.007707	0.342784	1	0.42	0.58
ENSG00000078018	MAP2	2	+	209696916	209697051	209696541	209696748	209700276	209700338	15935	3	7	0	284	149	0.0077977	0.346334	0.184	1	-0.816
ENSG00000182141	ZNF708	19	-	21310500	21310627	21309245	21309341	21329209	21329410	49570	0	10	3	276	149	0.00782299	0.346972	0	0.643	-0.643
ENSG00000204231	RXRB	6	-	33199168	33199416	33198307	33198464	33200241	33200614	41774	84	35	7	397	149	0.00790299	0.350032	0.969	0.652	0.317
ENSG00000117569	PTBP2	1	+	96806418	96806452	96804784	96804939	96806865	96806958	2458	9	0	8	183	149	0.00791611	0.350125	0.55	0	0.55
ENSG00000126749	EMG1	12	+	6975228	6975378	6975089	6975148	6975695	6979941	29712	12	4	5	299	149	0.00793705	0.350564	1	0.285	0.715
ENSG00000267278	MAP3K14-AS1	17	+	45255137	45255218	45247953	45248003	45267112	45267328	10589	19	19	9	230	149	0.00795948	0.351067	1	0.578	0.422
ENSG00000197763	TXNRD3	3	-	126615354	126615462	126611036	126611132	126621741	126621898	47469	32	38	0	257	149	0.00797172	0.35112	0.699	1	-0.301
ENSG00000223705	NSUN5P1	7	+	75412788	75412932	75410605	75410726	75414884	75415023	21412	26	23	8	293	149	0.00799177	0.351516	1	0.594	0.406
ENSG00000159267	HLCS	21	-	36948165	36948287	36938831	36938994	36962035	36962170	11566	0	18	25	271	149	0.00814135	0.357601	0	0.284	-0.284
ENSG00000143549	TPM3	1	-	154171412	154171488	154170648	154170711	154172907	154172978	3631	8	1	4	225	149	0.00821592	0.360379	1	0.142	0.858
ENSG00000148337	CIZ1	9	-	128187862	128187934	128185546	128185776	128190687	128190862	18534	38	69	12	221	149	0.00823902	0.360397	0.516	0.795	-0.279
ENSG00000173988	LRRC63	13	+	46228664	46228733	46213001	46213119	46234191	46234349	33279	96	65	0	218	149	0.00823279	0.360397	0.824	1	-0.176
ENSG00000197586	ENTPD6	20	+	25207078	25207397	25195735	25195867	25209848	25209925	45714	945	639	120	468	149	0.00825761	0.360715	0.76	0.629	0.131
ENSG00000154175	ABI3BP	3	-	100830577	100830634	100808160	100808235	100832263	100832350	1028	0	4	0	206	149	0.00835138	0.36431	0	1	-1
ENSG00000068745	IP6K2	3	-	48694701	48694824	48694174	48694240	48695089	48695418	21226	19	8	18	272	149	0.00837779	0.364962	0.598	0.196	0.402
ENSG00000198242	RPL23A	17	+	28720413	28720430	28720263	28720328	28720706	28720890	35292	14	15	2	166	149	0.00839208	0.365084	0.425	0.871	-0.446
ENSG00000198538	ZNF28	19	-	52805144	52805262	52801309	52801702	52808006	52808133	39797	23	6	4	267	149	0.00843736	0.366052	1	0.456	0.544
ENSG00000128309	MPST	22	+	37023751	37023927	37019695	37019774	37024191	37024810	41894	1	8	11	325	149	0.00842806	0.366052	0.014	0.25	-0.236
ENSG00000225697	SLC26A6	3	-	48632244	48632337	48631879	48632044	48632973	48633084	28728	10	6	0	242	149	0.00847895	0.367356	0.255	1	-0.745
ENSG00000137959	IFI44L	1	+	78627905	78628393	78620402	78620571	78628950	78628999	9738	92	41	37	637	149	0.0085459	0.369753	0.426	0.206	0.22
ENSG00000115641	FHL2	2	-	105396646	105396697	105386360	105386540	105398841	105399224	24546	12	7	13	200	149	0.00859943	0.370055	0.817	0.286	0.531
ENSG00000231721	LINC-PINT	7	-	130967388	130967517	130945609	130945835	130984052	130984109	33047	4	18	14	278	149	0.00859254	0.370055	0.093	0.408	-0.315
ENSG00000139668	WDFY2	13	+	51660595	51660663	51584507	51584824	51703595	51703650	36126	35	30	0	217	149	0.00858177	0.370055	0.706	1	-0.294
ENSG00000285756	BX890604.2	X	-	3822373	3822580	3818656	3818703	3828505	3828597	47971	47	20	5	356	149	0.00859115	0.370055	1	0.626	0.374
ENSG00000174939	ASPHD1	16	+	29906078	29906127	29905787	29905959	29919530	29919864	30274	1	6	0	198	149	0.00863916	0.371262	0.131	1	-0.869
ENSG00000123595	RAB9A	X	+	13703813	13703902	13689124	13689288	13708720	13710506	57900	138	127	0	238	149	0.00868787	0.372852	0.861	1	-0.139
ENSG00000105483	CARD8	19	-	48238382	48238532	48232452	48234543	48240961	48241063	39073	83	52	16	299	149	0.00871938	0.3737	0.892	0.618	0.274
ENSG00000100239	PPP6R2	22	+	50436987	50437068	50436366	50436452	50437505	50437603	45227	213	147	10	230	149	0.00873762	0.373977	0.738	0.905	-0.167
ENSG00000260007	AC107871.1	15	-	68218535	68218650	68197439	68197628	68229501	68229677	39384	183	120	29	264	149	0.0087693	0.374829	0.888	0.7	0.188
ENSG00000163702	IL17RC	3	+	9918499	9918609	9917922	9918075	9920490	9920602	1291	26	31	1	259	149	0.00880185	0.375715	0.576	0.947	-0.371
ENSG00000165238	WNK2	9	+	93299069	93299261	93297852	93298067	93308327	93308584	26859	18	7	7	341	149	0.00884319	0.376974	0.887	0.304	0.583
ENSG00000168958	MFF	2	+	227328677	227330846	227325264	227325427	227332418	227332588	43049	5265	4045	372	2318	149	0.00887691	0.377905	0.512	0.411	0.101
ENSG00000103148	NPRL3	16	-	117300	117375	112621	112775	119125	119255	26355	122	130	64	224	149	0.00894446	0.379763	0.772	0.575	0.197
ENSG00000151779	NBAS	2	-	15178987	15179116	15166913	15167323	15186741	15186880	36265	184	115	12	278	149	0.00893699	0.379763	0.99	0.837	0.153
ENSG00000125257	ABCC4	13	-	95269309	95269422	95266111	95266264	95301240	95301335	8535	0	7	0	262	149	0.00895973	0.379904	0	1	-1
ENSG00000175893	ZDHHC21	9	-	14683570	14683729	14680032	14680162	14690336	14690385	19789	14	0	23	308	149	0.00902617	0.382212	0.179	0	0.179
ENSG00000146350	TBC1D32	6	-	121139773	121139836	121131626	121131752	121160009	121160103	28750	0	7	0	212	149	0.00909091	0.383455	0	1	-1
ENSG00000166783	MARF1	16	-	15625371	15625800	15625015	15625173	15630331	15630504	43294	144	113	8	578	149	0.00909169	0.383455	1	0.785	0.215
ENSG00000188002	AC026412.1	5	-	1632643	1632751	1630408	1630566	1632844	1632906	53583	39	32	0	257	149	0.00908061	0.383455	0.693	1	-0.307
ENSG00000182372	CLN8	8	+	1758248	1758306	1755787	1756082	1759296	1759511	57360	0	7	0	207	149	0.00910744	0.38361	0	1	-1
ENSG00000112972	HMGCS1	5	-	43307765	43307824	43298517	43298975	43313355	43313493	42306	83	23	42	208	149	0.00913908	0.384434	0.519	0.282	0.237
ENSG00000118495	PLAGL1	6	-	143947984	143948460	143940301	143942663	143960468	143960542	56005	106	106	1	625	149	0.00916173	0.384878	0.678	0.962	-0.284
ENSG00000204120	GIGYF2	2	+	232722553	232722658	232703423	232703489	232724573	232724691	25406	11	12	10	254	149	0.00917547	0.384946	1	0.413	0.587
ENSG00000168237	GLYCTK	3	+	52291744	52291922	52290959	52291111	52292259	52293475	21570	31	28	0	327	149	0.00918844	0.384982	0.611	1	-0.389
ENSG00000233593	AL590094.1	1	-	90831929	90832196	90789397	90789487	90851482	90851515	56204	74	71	0	416	149	0.0092916	0.388792	0.747	1	-0.253
ENSG00000119685	TTLL5	14	+	75737565	75737607	75735194	75735289	75745094	75745208	27069	6	0	39	191	149	0.00940106	0.392784	0.238	0	0.238
ENSG00000115504	EHBP1	2	+	62987930	62988038	62979187	62979335	62990715	62990840	7318	72	51	36	257	149	0.00941169	0.392784	0.711	0.451	0.26
ENSG00000175497	DPP10	2	+	115309238	115309353	115162106	115162272	115343816	115343912	5674	120	106	11	264	149	0.00945207	0.393952	1	0.845	0.155
ENSG00000075292	ZNF638	2	+	71348426	71350271	71331763	71331865	71355718	71355780	21081	1266	1012	12	1994	149	0.00947511	0.39411	1	0.863	0.137
ENSG00000082641	NFE2L1	17	+	48057031	48057121	48056418	48056598	48057343	48057502	32118	295	439	682	239	149	0.00948065	0.39411	0.194	0.286	-0.092
ENSG00000163946	FAM208A	3	-	56666259	56666384	56663540	56663572	56668396	56668489	41318	148	126	16	274	149	0.00960706	0.398843	0.976	0.811	0.165
ENSG00000197965	MPZL1	1	+	167773235	167773368	167765582	167765749	167787819	167787844	4753	41	77	9	282	149	0.00966417	0.400691	0.533	0.819	-0.286
ENSG00000197283	SYNGAP1	6	+	33442452	33442494	33441580	33441759	33442888	33443960	430	0	3	0	191	149	0.00970735	0.401958	0	1	-1
ENSG00000213742	ZNF337-AS1	20	+	25645530	25645648	25634728	25634827	25673851	25674007	18854	18	9	8	267	149	0.00979816	0.404664	0.909	0.386	0.523
ENSG00000151466	SCLT1	4	-	128942995	128943188	128936654	128936851	128946006	128946152	30029	67	47	7	342	149	0.0097969	0.404664	1	0.745	0.255
ENSG00000058272	PPP1R12A	12	-	79806165	79806297	79805591	79805768	79807225	79807330	1002	59	55	48	281	149	0.00983548	0.405678	0.635	0.378	0.257
ENSG00000178904	DPY19L3	19	+	32467473	32468813	32464727	32464784	32477521	32477654	40954	110	78	6	1489	149	0.00991935	0.408313	1	0.565	0.435
ENSG00000171302	CANT1	17	-	78998147	78998286	78997839	78997963	79000099	79000270	45647	16	2	7	288	149	0.00993621	0.408313	0.674	0.129	0.545
ENSG00000223546	LINC00630	X	+	102845856	102846020	102839907	102839972	102865041	102865152	46839	2	24	2	313	149	0.00993787	0.408313	0.192	0.851	-0.659
ENSG00000076043	REXO2	11	+	114443855	114443933	114439581	114439675	114445978	114446087	42253	3	0	7	227	149	0.010019	0.410056	1	0	1
ENSG00000183530	PRR14L	22	-	31738386	31738911	31725537	31725610	31749992	31750131	4927	48	45	1	674	149	0.00999576	0.410056	0.469	0.909	-0.44
ENSG00000165359	INTS6L	X	+	135569336	135569431	135556167	135556300	135570435	135570546	58170	7	25	0	244	149	0.0100165	0.410056	0.517	1	-0.483
ENSG00000150455	TIRAP	11	+	126289664	126289817	126283117	126283153	126290802	126290961	19812	12	1	8	302	149	0.010078	0.411806	0.542	0.058	0.484
ENSG00000126561	STAT5A	17	+	42291971	42292061	42289865	42290022	42295618	42295793	37670	2	10	0	239	149	0.0100876	0.411806	0.238	1	-0.762
ENSG00000134452	FBH1	10	+	5891018	5891116	5890279	5890346	5906036	5906621	17742	13	0	22	247	149	0.0101791	0.413677	0.202	0	0.202
ENSG00000258588	TRIM6-TRIM34	11	+	5642816	5642843	5642405	5642506	5643143	5644398	20692	33	8	4	176	149	0.0101853	0.413677	1	0.629	0.371
ENSG00000068745	IP6K2	3	-	48694693	48694824	48693487	48694240	48695089	48695418	21225	30	16	18	280	149	0.0102099	0.413677	0.695	0.321	0.374
ENSG00000172269	DPAGT1	11	-	119101017	119101047	119100628	119100843	119101494	119101832	27533	15	7	8	179	149	0.0101903	0.413677	0.926	0.421	0.505
ENSG00000107614	TRDMT1	10	-	17161482	17161548	17160304	17160374	17168840	17168917	50405	10	2	4	215	149	0.0101682	0.413677	1	0.257	0.743
ENSG00000112367	FIG4	6	+	109796764	109796851	109792581	109792664	109825087	109825428	5089	35	40	0	236	149	0.0102115	0.413677	0.734	1	-0.266
ENSG00000081377	CDC14B	9	-	96515648	96515792	96503564	96503789	96522505	96522603	44100	51	36	24	293	149	0.0102302	0.413905	0.742	0.433	0.309
ENSG00000284024	HSPA14	10	+	14842133	14842846	14840074	14840157	14843370	14847018	11377	184	141	25	862	149	0.0103976	0.420147	0.761	0.494	0.267
ENSG00000086730	LAT2	7	+	74214821	74215010	74209930	74210088	74215946	74216069	23361	38	30	19	338	149	0.0104378	0.420436	0.77	0.41	0.36
ENSG00000175029	CTBP2	10	-	125110989	125111093	125038996	125039155	125160826	125161026	36000	169	144	0	253	149	0.0104641	0.420436	0.869	1	-0.131
ENSG00000246334	PRR7-AS1	5	-	177444395	177444594	177439913	177440031	177447643	177447699	416	6	4	9	348	149	0.0104841	0.420436	1	0.16	0.84
ENSG00000196535	MYO18A	17	-	29116443	29116455	29115663	29115840	29118044	29118189	42977	10	0	8	161	149	0.0104547	0.420436	0.536	0	0.536
ENSG00000166783	MARF1	16	-	15625371	15625797	15625015	15625173	15630331	15630504	43296	125	107	8	575	149	0.0104199	0.420436	1	0.776	0.224
ENSG00000140511	HAPLN3	15	-	88879417	88879452	88879118	88879269	88881356	88881725	48894	22	1	11	184	149	0.0104781	0.420436	0.484	0.069	0.415
ENSG00000113119	TMCO6	5	+	140641869	140642053	140641664	140641780	140642314	140642413	59431	76	48	14	333	149	0.0105041	0.420707	0.895	0.605	0.29
ENSG00000117697	NSL1	1	-	212766188	212766273	212738561	212738686	212782371	212782426	14947	4	3	13	234	149	0.0105449	0.420752	1	0.128	0.872
ENSG00000112234	FBXL4	6	-	98917373	98917719	98905425	98905670	98926476	98927060	35997	107	61	14	495	149	0.0105398	0.420752	0.866	0.567	0.299
ENSG00000105835	NAMPT	7	-	106272529	106272658	106254363	106254504	106284827	106284951	57446	0	3	0	278	149	0.0105293	0.420752	0	1	-1
ENSG00000156345	CDK20	9	-	87969795	87969919	87969193	87969349	87970775	87970897	34124	15	9	0	273	149	0.0105657	0.421054	0.369	1	-0.631
ENSG00000106070	GRB10	7	-	50755886	50756056	50732271	50732368	50793223	50793313	46599	12	19	1	319	149	0.010664	0.424439	0.384	0.899	-0.515
ENSG00000163053	SLC16A14	2	-	230049760	230049904	230045744	230046722	230059093	230059366	32715	59	41	0	293	149	0.0106801	0.424546	0.732	1	-0.268
ENSG00000267121	AC008105.3	17	-	45220867	45220914	45220266	45220454	45221348	45221765	38244	13	2	61	196	149	0.0107851	0.428184	0.206	0.024	0.182
ENSG00000115183	TANC1	2	+	159163282	159163546	159150369	159150556	159169249	159169372	21193	136	64	0	413	149	0.0108539	0.429859	0.766	1	-0.234
ENSG00000183878	UTY	Y	-	13396917	13396972	13369255	13369349	13410992	13411113	53062	2	6	0	204	149	0.0108543	0.429859	0.196	1	-0.804
ENSG00000160172	FAM86C2P	11	-	67796683	67796833	67793195	67793293	67803001	67803064	57127	23	32	5	299	149	0.0109389	0.43267	0.389	0.761	-0.372
ENSG00000183401	CCDC159	19	+	11351905	11351973	11350807	11351003	11352056	11352499	6054	25	11	5	217	149	0.0109773	0.433651	1	0.602	0.398
ENSG00000144724	PTPRG	3	+	62231224	62231311	62218850	62218983	62243806	62243898	19266	11	1	28	236	149	0.0110009	0.434044	0.258	0.022	0.236
ENSG00000096070	BRPF3	6	+	36222167	36222265	36217916	36218010	36225266	36225364	8582	37	22	6	247	149	0.0110467	0.435311	1	0.689	0.311
ENSG00000144468	RHBDD1	2	+	226838072	226838154	226837547	226837770	226864603	226865065	22807	1	11	0	231	149	0.0111136	0.437406	0.177	1	-0.823
ENSG00000178761	FAM219B	15	-	74904981	74905059	74904663	74904712	74905153	74905231	17019	29	7	78	227	149	0.0111614	0.438745	0.214	0.056	0.158
ENSG00000179988	PSTK	10	+	122982732	122983024	122980477	122980695	122983271	122983470	50741	44	43	0	441	149	0.0111923	0.439415	0.65	1	-0.35
ENSG00000264538	SUZ12P1	17	+	30734896	30734943	30731885	30732123	30743300	30743369	23258	21	3	5	196	149	0.0112681	0.440416	0.889	0.313	0.576
ENSG00000068305	MEF2A	15	+	99620890	99621080	99565986	99566104	99632977	99633173	26649	3	0	7	339	149	0.011253	0.440416	1	0	1
ENSG00000146733	PSPH	7	-	56019599	56019808	56017276	56017379	56021072	56021231	28836	67	93	11	358	149	0.0112559	0.440416	1	0.779	0.221
ENSG00000173715	C11orf80	11	+	66748378	66748517	66744742	66744919	66759042	66759096	59072	2	7	5	288	149	0.0112732	0.440416	0.047	0.42	-0.373
ENSG00000160392	C19orf47	19	-	40332521	40332643	40328412	40328550	40333850	40333929	17547	0	9	22	271	149	0.0112995	0.440517	0	0.184	-0.184
ENSG00000154710	RABGEF1	7	+	66768830	66769025	66740732	66740792	66771882	66772078	19926	23	5	62	344	149	0.0113035	0.440517	0.181	0.034	0.147
ENSG00000204406	MBD5	2	+	148054390	148054449	148021436	148021684	148178699	148178793	54676	4	4	0	208	149	0.0113244	0.440792	0.16	1	-0.84
ENSG00000147118	ZNF182	X	-	47988523	47988617	47983284	47983411	48002594	48002653	25220	1	8	2	243	149	0.0114479	0.444509	0.081	0.71	-0.629
ENSG00000103197	TSC2	16	+	2077597	2077726	2076490	2076585	2079031	2079196	5473	15	2	27	278	149	0.0114448	0.444509	0.268	0.038	0.23
ENSG00000197147	LRRC8B	1	+	89549914	89549971	89524853	89525022	89568246	89568307	18936	14	0	8	206	149	0.0114839	0.445367	0.438	0	0.438
ENSG00000102384	CENPI	X	+	101126708	101126798	101120737	101120784	101127137	101127266	50154	52	44	8	239	149	0.0115378	0.446912	1	0.774	0.226
ENSG00000173442	EHBP1L1	11	+	65583591	65583765	65581898	65581965	65584240	65584398	28344	96	59	7	323	149	0.011619	0.44951	1	0.795	0.205
ENSG00000154358	OBSCN	1	+	228299258	228299522	228298453	228298717	228299881	228300145	42245	8	7	9	413	149	0.0116436	0.449914	1	0.219	0.781
ENSG00000122203	KIAA1191	5	-	176359480	176359567	176355570	176355749	176359810	176359918	48304	224	209	24	236	149	0.0117112	0.451974	0.688	0.846	-0.158
ENSG00000102362	SYTL4	X	-	100703092	100703185	100701927	100702107	100704810	100704886	29860	15	6	7	242	149	0.0117447	0.452173	0.902	0.345	0.557
ENSG00000112855	HARS2	5	+	140696028	140696201	140695737	140695845	140696520	140696614	34254	143	84	8	322	149	0.0117336	0.452173	1	0.829	0.171
ENSG00000196236	XPNPEP3	22	+	40860677	40860793	40857096	40857245	40861617	40862770	50823	43	39	2	265	149	0.0117671	0.452484	0.602	0.916	-0.314
ENSG00000257621	PSMA3-AS1	14	-	58285590	58285756	58265364	58267393	58291634	58291707	1507	10	22	1	315	149	0.0117846	0.452611	0.403	0.912	-0.509
ENSG00000229180	AC006001.3	7	-	66578528	66578727	66576754	66576929	66592256	66592397	32616	8	5	16	348	149	0.0118051	0.452838	0.631	0.118	0.513
ENSG00000186470	BTN3A2	6	+	26368177	26368267	26367989	26368050	26368564	26368912	39626	29	23	7	239	149	0.011819	0.452838	1	0.672	0.328
ENSG00000141378	PTRH2	17	-	59698870	59700189	59697307	59697978	59707370	59707626	17485	280	371	126	1468	149	0.0118765	0.453404	0.129	0.23	-0.101
ENSG00000153786	ZDHHC7	16	-	84988762	84988873	84981869	84981994	84990303	84990635	29035	58	10	71	260	149	0.0118715	0.453404	0.223	0.075	0.148
ENSG00000144218	AFF3	2	-	100011496	100011571	100008898	100008932	100104401	100104518	8507	10	0	10	224	149	0.0118556	0.453404	0.377	0	0.377
ENSG00000134864	GGACT	13	-	100533562	100533774	100530182	100532601	100583824	100583997	1732	5	12	0	361	149	0.0118929	0.453486	0.292	1	-0.708
ENSG00000138640	FAM13A	4	-	88990972	88991150	88938087	88938241	89020459	89020669	49823	62	52	19	327	149	0.0119215	0.454029	0.85	0.555	0.295
ENSG00000149269	PAK1	11	-	77397026	77397093	77392442	77392541	77411773	77411944	13679	9	0	34	216	149	0.0119909	0.455583	0.187	0	0.187
ENSG00000108784	NAGLU	17	+	42540949	42541206	42538669	42538755	42543027	42544449	26960	241	192	0	406	149	0.0119819	0.455583	0.863	1	-0.137
ENSG00000149231	CCDC82	11	-	96386253	96386293	96383961	96384761	96389843	96389956	29313	14	13	0	189	149	0.0120293	0.456496	0.551	1	-0.449
ENSG00000198715	GLMP	1	-	156294758	156295016	156294364	156294565	156295525	156295680	12897	583	487	15	407	149	0.0120791	0.456592	0.795	0.922	-0.127
ENSG00000185842	DNAH14	1	+	225257959	225258118	225252300	225252417	225259120	225259253	28166	6	0	3	308	149	0.0120893	0.456592	1	0	1
ENSG00000073331	ALPK1	4	+	112302338	112302485	112297368	112297469	112315800	112315852	56233	2	9	8	296	149	0.0120713	0.456592	0.046	0.362	-0.316
ENSG00000116212	LRRC42	1	+	53947787	53947821	53946076	53946549	53951985	53952472	59311	40	16	32	183	149	0.0120492	0.456592	0.576	0.289	0.287
ENSG00000196353	CPNE4	3	-	132034566	132035442	131905263	131905444	132037556	132037710	19656	45	50	1	1025	149	0.0122546	0.46229	0.395	0.879	-0.484
ENSG00000068097	HEATR6	17	-	60075704	60075833	60073745	60073886	60076129	60076237	11569	9	0	21	278	149	0.0124005	0.463938	0.211	0	0.211
ENSG00000050130	JKAMP	14	+	59486680	59486804	59484568	59484593	59487673	59487828	13567	148	201	16	273	149	0.0123823	0.463938	1	0.873	0.127
ENSG00000085382	HACE1	6	-	104811310	104811393	104796928	104797025	104833041	104833173	1600	7	10	0	232	149	0.0123385	0.463938	0.391	1	-0.609
ENSG00000138798	EGF	4	+	109993246	109993369	109988583	109988709	109994732	109994880	21891	66	55	8	272	149	0.0123712	0.463938	1	0.79	0.21
ENSG00000183137	CEP57L1	6	+	109145218	109145381	109140420	109140675	109146757	109146937	22490	12	63	2	312	149	0.0123987	0.463938	0.534	0.938	-0.404
ENSG00000124164	VAPB	20	+	58440906	58441083	58418210	58418363	58444076	58451101	48717	216	191	13	326	149	0.0123185	0.463938	1	0.87	0.13
ENSG00000171105	INSR	19	-	7150496	7150532	7142815	7143090	7152725	7152927	49361	6	0	3	185	149	0.0123905	0.463938	1	0	1
ENSG00000151773	CCDC122	13	-	43868693	43868803	43859671	43860070	43869330	43869489	54027	4	1	7	259	149	0.0124389	0.464827	1	0.076	0.924
ENSG00000250222	AC008443.4	5	+	181193341	181193467	181192069	181192140	181194233	181194428	31130	12	15	0	275	149	0.0125022	0.466645	0.482	1	-0.518
ENSG00000184916	JAG2	14	-	105144929	105145061	105143481	105143638	105145730	105145973	18687	69	27	5	281	149	0.0125384	0.467447	1	0.741	0.259
ENSG00000164506	STXBP5	6	+	147373730	147373842	147364000	147364166	147382777	147382998	43698	43	55	10	261	149	0.012591	0.468311	1	0.758	0.242
ENSG00000119139	TJP2	9	+	69185086	69185204	69151650	69151771	69212547	69212601	47231	4	0	7	267	149	0.0125896	0.468311	0.691	0	0.691
ENSG00000090661	CERS4	19	+	8210682	8210862	8209302	8209494	8251075	8251249	44945	13	2	8	329	149	0.0126341	0.469366	0.595	0.102	0.493
ENSG00000091129	NRCAM	7	-	108239958	108240170	108234582	108234688	108312664	108312731	34160	686	521	0	361	149	0.0126875	0.470683	0.904	1	-0.096
ENSG00000139211	AMIGO2	12	-	47079141	47079248	47076497	47079065	47079461	47079642	46434	36	23	21	256	149	0.0126992	0.470683	0.724	0.389	0.335
ENSG00000257621	PSMA3-AS1	14	-	58293765	58295811	58291634	58291707	58297954	58298120	1510	117	116	60	2195	149	0.0127552	0.472211	0.274	0.116	0.158
ENSG00000196295	GARS-DT	7	-	30584710	30584808	30568832	30568989	30585329	30585479	28092	8	10	11	247	149	0.0128285	0.473691	1	0.354	0.646
ENSG00000108590	MED31	17	-	6649981	6650078	6643314	6644659	6650355	6650433	38083	204	110	47	246	149	0.0128399	0.473691	0.77	0.586	0.184
ENSG00000261915	AC026954.2	17	-	7318494	7318674	7318268	7318356	7319049	7319174	8667	120	95	4	329	149	0.0128126	0.473691	0.694	0.915	-0.221
ENSG00000126214	KLC1	14	+	103684985	103685036	103679383	103679518	103685637	103686186	21778	85	72	10	200	149	0.0128657	0.474094	1	0.843	0.157
ENSG00000196511	TPK1	7	-	144681806	144681864	144648806	144648879	144682908	144682978	1403	15	0	12	207	149	0.012968	0.476562	0.31	0	0.31
ENSG00000135164	DMTF1	7	+	87163238	87163332	87154389	87154528	87163494	87163617	15713	0	7	4	243	149	0.012966	0.476562	0	0.518	-0.518
ENSG00000239213	NCK1-DT	3	-	136858517	136858603	136846527	136846586	136861746	136862049	41768	0	9	19	235	149	0.0129829	0.476562	0	0.231	-0.231
ENSG00000213057	C1orf220	1	+	178545212	178545903	178542795	178542885	178547093	178548889	51852	10	1	3	840	149	0.0129926	0.476562	1	0.056	0.944
ENSG00000164855	TMEM184A	7	-	1550122	1550198	1549897	1549945	1550304	1550379	13535	2	9	0	225	149	0.0130105	0.476667	0.249	1	-0.751
ENSG00000146918	NCAPG2	7	-	158650831	158650972	158646459	158646563	158652292	158652480	12096	388	365	24	290	149	0.0130518	0.477631	0.99	0.887	0.103
ENSG00000114982	KANSL3	2	-	96619671	96619762	96619358	96619544	96631311	96631543	13577	94	85	10	240	149	0.0132571	0.478682	1	0.841	0.159
ENSG00000187764	SEMA4D	9	-	89418362	89418437	89418055	89418118	89455887	89455953	15392	0	3	0	224	149	0.0131416	0.478682	0	1	-1
ENSG00000132716	DCAF8	1	-	160261284	160261350	160243959	160244034	160262448	160262528	1888	36	26	79	215	149	0.0132913	0.478682	0.396	0.186	0.21
ENSG00000163939	PBRM1	3	-	52554723	52554879	52550746	52550817	52561766	52561968	26780	90	83	9	305	149	0.0132903	0.478682	1	0.818	0.182
ENSG00000143537	ADAM15	1	+	155061417	155061489	155060204	155060343	155061903	155061975	31052	9	2	6	221	149	0.0131887	0.478682	0.859	0.183	0.676
ENSG00000181031	RPH3AL	17	-	281767	281854	247266	247285	319419	319549	32453	148	179	24	236	149	0.0132843	0.478682	0.969	0.825	0.144
ENSG00000130429	ARPC1B	7	+	99376443	99376574	99374728	99374781	99377337	99377455	34245	3	14	13	280	149	0.0132059	0.478682	0.071	0.364	-0.293
ENSG00000143643	TTC13	1	-	230945388	230945454	230933778	230933861	230954332	230954403	40967	42	28	9	215	149	0.0131959	0.478682	0.967	0.683	0.284
ENSG00000151092	NGLY1	3	-	25720129	25720191	25719274	25719635	25729132	25729318	43164	37	11	28	211	149	0.0131849	0.478682	0.501	0.217	0.284
ENSG00000204842	ATXN2	12	-	111479069	111479102	111470557	111470742	111485270	111485331	46252	0	7	22	182	149	0.0131667	0.478682	0	0.207	-0.207
ENSG00000099139	PCSK5	9	+	76095889	76096102	76071725	76071898	76107250	76107351	48068	170	120	1	362	149	0.0132546	0.478682	0.805	0.98	-0.175
ENSG00000122203	KIAA1191	5	-	176359461	176359567	176355570	176355749	176359810	176359918	48307	121	109	24	255	149	0.0132607	0.478682	0.525	0.726	-0.201
ENSG00000054392	HHAT	1	+	210404463	210404679	210400467	210400662	210418153	210418325	5589	3	6	0	365	149	0.0132693	0.478682	0.149	1	-0.851
ENSG00000050748	MAPK9	5	-	180286974	180287067	180280439	180280608	180291847	180292053	8027	104	51	111	242	149	0.0131066	0.478682	0.381	0.221	0.16
ENSG00000109458	GAB1	4	+	143457679	143457769	143440078	143440382	143459384	143459429	50192	11	0	4	239	149	0.0133088	0.478771	0.696	0	0.696
ENSG00000163702	IL17RC	3	+	9918334	9918409	9917926	9918075	9918499	9918609	1295	51	44	8	224	149	0.0133831	0.479276	1	0.785	0.215
ENSG00000236204	LINC01376	2	-	18995318	18995364	18986473	18987868	19022333	19022487	21497	5	4	10	195	149	0.0133511	0.479276	1	0.234	0.766
ENSG00000141380	SS18	18	-	26082362	26082528	26078075	26078160	26084051	26084175	33432	14	2	3	315	149	0.0133763	0.479276	1	0.24	0.76
ENSG00000143457	GOLPH3L	1	-	150661813	150661928	150646224	150648748	150663631	150663763	42432	86	75	9	264	149	0.0133584	0.479276	1	0.825	0.175
ENSG00000116698	SMG7	1	+	183502252	183502391	183473720	183473898	183512836	183512868	13110	23	22	0	288	149	0.0134582	0.480881	0.598	1	-0.402
ENSG00000001617	SEMA3F	3	+	50175095	50175188	50174230	50174350	50176767	50176861	17931	13	0	2	242	149	0.0134517	0.480881	1	0	1
ENSG00000138107	ACTR1A	10	-	102482000	102482175	102481131	102481172	102483010	102483103	44293	370	338	19	324	149	0.0134743	0.480916	1	0.891	0.109
ENSG00000178761	FAM219B	15	-	74906277	74906365	74905153	74905231	74906586	74906837	17016	110	84	74	237	149	0.0135594	0.483184	0.611	0.416	0.195
ENSG00000285444	AL162377.3	13	-	51797825	51797908	51791164	51791257	51799533	51799667	21112	14	10	0	232	149	0.0135682	0.483184	0.45	1	-0.55
ENSG00000132669	RIN2	20	+	19871081	19871295	19799621	19799747	19889565	19890330	10749	24	17	0	363	149	0.0136963	0.487199	0.496	1	-0.504
ENSG00000115970	THADA	2	-	43556344	43556555	43552203	43552339	43566697	43566821	33845	51	43	7	360	149	0.0137498	0.488554	1	0.718	0.282
ENSG00000183495	EP400	12	+	131994866	131994956	131992172	131992230	132005076	132005184	25232	108	132	0	239	149	0.0137756	0.488926	0.86	1	-0.14
ENSG00000245937	LINC01184	5	-	128076946	128077093	128061143	128061244	128081972	128082194	27652	1	16	45	296	149	0.013824	0.489753	0.011	0.152	-0.141
ENSG00000151422	FER	5	+	108768092	108768238	108748961	108748993	108798123	108798389	7720	3	0	6	295	149	0.0138297	0.489753	1	0	1
ENSG00000154175	ABI3BP	3	-	100796408	100796468	100794922	100795003	100804791	100804866	1016	0	4	0	209	149	0.0140535	0.489777	0	1	-1
ENSG00000095906	NUBP2	16	+	1786756	1786955	1786536	1786655	1787676	1787777	12072	636	469	133	348	149	0.0141713	0.489777	0.479	0.602	-0.123
ENSG00000136856	SLC2A8	9	+	127405419	127405565	127404817	127404991	127407111	127407898	12772	91	66	0	295	149	0.0141863	0.489777	0.807	1	-0.193
ENSG00000104723	TUSC3	8	+	15743445	15743612	15673762	15673836	15764202	15764418	13191	6	4	8	316	149	0.0142043	0.489777	1	0.191	0.809
ENSG00000119397	CNTRL	9	+	121080305	121080478	121075011	121075067	121088295	121088543	20514	8	23	0	322	149	0.0140826	0.489777	0.481	1	-0.519
ENSG00000147586	MRPS28	8	-	80028694	80028796	80002998	80003120	80029760	80029912	21364	0	4	0	251	149	0.014113	0.489777	0	1	-1
ENSG00000241990	PRR34-AS1	22	+	46055598	46055733	46054459	46054953	46056846	46056945	21656	0	4	0	284	149	0.0141783	0.489777	0	1	-1
ENSG00000124786	SLC35B3	6	-	8434384	8434430	8429863	8430157	8435227	8435561	21876	20	13	6	195	149	0.0140358	0.489777	1	0.623	0.377
ENSG00000068366	ACSL4	X	-	109696143	109696196	109683135	109683372	109733138	109733302	22262	112	56	8	202	149	0.013927	0.489777	1	0.838	0.162
ENSG00000151474	FRMD4A	10	-	13663452	13663509	13660315	13660553	13666096	13666325	27706	4	0	4	206	149	0.0140502	0.489777	1	0	1
ENSG00000160783	PMF1	1	+	156225556	156225668	156213025	156213176	156233627	156233728	32171	5	0	5	261	149	0.0141919	0.489777	0.741	0	0.741
ENSG00000168803	ADAL	15	+	43350940	43351041	43348906	43349045	43351750	43353898	37993	31	26	7	250	149	0.0138816	0.489777	1	0.689	0.311
ENSG00000047578	KIAA0556	16	+	27648603	27648735	27631064	27631162	27677728	27677996	43505	19	13	6	281	149	0.0139811	0.489777	1	0.535	0.465
ENSG00000211456	SACM1L	3	+	45690347	45690387	45689356	45689497	45703437	45703535	44748	31	3	61	189	149	0.0138819	0.489777	0.192	0.037	0.155
ENSG00000273136	NBPF26	1	+	120807606	120807709	120805555	120805765	120808544	120808759	44961	11	3	4	252	149	0.0140281	0.489777	1	0.307	0.693
ENSG00000139211	AMIGO2	12	-	47079146	47079248	47076599	47079065	47079461	47079951	46433	19	10	21	251	149	0.0139231	0.489777	0.585	0.22	0.365
ENSG00000153246	PLA2R1	2	-	159955697	159955828	159955198	159955346	159956509	159956627	47993	128	91	9	280	149	0.0140487	0.489777	1	0.843	0.157
ENSG00000136280	CCM2	7	+	45069825	45069961	45064462	45064646	45072725	45072783	50006	18	66	0	285	149	0.0139923	0.489777	0.702	1	-0.298
ENSG00000080823	MOK	14	-	102263545	102263616	102251960	102251995	102283477	102283592	52956	1	17	6	220	149	0.0141961	0.489777	0.101	0.657	-0.556
ENSG00000116785	CFHR3	1	+	196788744	196788944	196788215	196788398	196790044	196790227	53601	10	2	7	349	149	0.0142147	0.489777	0.681	0.109	0.572
ENSG00000100714	MTHFD1	14	+	64390336	64390467	64389000	64389125	64400792	64400877	53764	0	4	0	280	149	0.0141695	0.489777	0	1	-1
ENSG00000168067	MAP4K2	11	-	64801578	64801621	64801110	64801183	64801709	64801813	54073	25	16	6	192	149	0.0141058	0.489777	1	0.674	0.326
ENSG00000106868	SUSD1	9	-	112149243	112149399	112143470	112143623	112157499	112157613	55987	31	36	0	305	149	0.0138944	0.489777	0.684	1	-0.316
ENSG00000224078	SNHG14	15	+	25056482	25056622	25053827	25053967	25059154	25059294	5780	97	58	7	289	149	0.0140391	0.489777	1	0.81	0.19
ENSG00000179151	EDC3	15	-	74687090	74687179	74671454	74671774	74695879	74696007	9617	21	18	7	238	149	0.0142154	0.489777	1	0.617	0.383
ENSG00000105483	CARD8	19	-	48238382	48238526	48233820	48234543	48240961	48241063	39082	17	9	16	293	149	0.0142734	0.490181	0.634	0.222	0.412
ENSG00000148600	CDHR1	10	+	84211000	84211165	84208828	84208881	84211647	84211715	53634	0	4	0	314	149	0.0142517	0.490181	0	1	-1
ENSG00000040199	PHLPP2	16	-	71714511	71714801	71702597	71702731	71723768	71723812	58218	61	42	6	439	149	0.0142712	0.490181	1	0.704	0.296
ENSG00000100379	KCTD17	22	+	37060822	37060922	37059312	37059438	37062524	37063390	22631	14	7	10	249	149	0.0143062	0.490309	0.807	0.295	0.512
ENSG00000160323	ADAMTS13	9	+	133457909	133458094	133456542	133456719	133458973	133459402	51992	0	4	0	334	149	0.0143079	0.490309	0	1	-1
ENSG00000128739	SNRPN	15	+	24974641	24974957	24967931	24968082	24975357	24975509	18638	37	28	0	465	149	0.0143376	0.490797	0.568	1	-0.432
ENSG00000005249	PRKAR2B	7	+	107157185	107157324	107156983	107157049	107159448	107161811	27986	31	16	5	288	149	0.0143833	0.49183	1	0.623	0.377
ENSG00000180530	NRIP1	21	-	15014343	15014466	14991200	14991306	15043494	15043574	49214	13	13	0	272	149	0.0144304	0.492911	0.471	1	-0.529
ENSG00000089159	PXN	12	-	120226838	120227117	120224153	120224377	120265616	120265692	17676	155	82	158	428	149	0.0145957	0.498022	0.274	0.153	0.121
ENSG00000174606	ANGEL2	1	-	213000785	213000912	213000325	213000383	213005032	213005454	43315	77	121	13	276	149	0.0146526	0.499429	1	0.834	0.166
ENSG00000160908	ZNF394	7	-	99498715	99498842	99493239	99494631	99499637	99500297	13325	62	46	17	276	149	0.0147563	0.501887	0.87	0.594	0.276
ENSG00000168385	2019-09-02	2	+	241320202	241320287	241315354	241315610	241324215	241324241	34227	20	2	68	234	149	0.0147453	0.501887	0.154	0.018	0.136
ENSG00000158006	PAFAH2	1	-	25972557	25972712	25959766	25962083	25974479	25974650	20442	46	39	10	304	149	0.0148726	0.504224	0.958	0.657	0.301
ENSG00000106603	COA1	7	-	43650611	43650712	43647227	43648652	43665657	43665722	38851	87	70	47	250	149	0.0148472	0.504224	0.693	0.47	0.223
ENSG00000206149	HERC2P9	15	+	28612058	28612173	28590188	28590260	28629265	28629441	57261	13	4	4	264	149	0.0148571	0.504224	1	0.361	0.639
ENSG00000115204	MPV17	2	-	27317077	27317234	27312679	27312772	27322447	27322522	51506	12	1	28	306	149	0.0149199	0.504701	0.21	0.017	0.193
ENSG00000111843	TMEM14C	6	+	10724960	10725037	10723124	10723241	10728639	10728727	54652	8	3	5	226	149	0.014926	0.504701	1	0.283	0.717
ENSG00000204852	TCTN1	12	+	110634395	110634463	110632471	110632559	110636480	110636501	56517	3	8	0	217	149	0.0149342	0.504701	0.292	1	-0.708
ENSG00000089327	FXYD5	19	+	35166250	35166428	35166141	35166171	35169565	35169879	9936	190	183	32	327	149	0.0149813	0.505755	0.896	0.723	0.173
ENSG00000048991	R3HDM1	2	+	135641535	135641604	135638895	135639122	135645378	135645527	37363	10	35	78	218	149	0.0150749	0.508375	0.077	0.235	-0.158
ENSG00000258315	C17orf49	17	+	7016909	7017014	7016494	7016685	7017256	7017375	3660	248	172	3	254	149	0.0151154	0.509199	0.839	0.971	-0.132
ENSG00000131374	TBC1D5	3	-	17562018	17562142	17508473	17508605	17623848	17623913	22189	3	17	30	273	149	0.015222	0.512247	0.042	0.236	-0.194
ENSG00000101213	PTK6	20	-	63534937	63535059	63534151	63534315	63537084	63537354	45079	33	26	0	271	149	0.0153095	0.514627	0.668	1	-0.332
ENSG00000172594	SMPDL3A	6	+	122795676	122795890	122789169	122789458	122796823	122796968	55495	6	30	0	363	149	0.0153251	0.514627	0.451	1	-0.549
ENSG00000117523	PRRC2C	1	+	171589368	171589605	171588378	171588505	171591586	171593506	58163	30	15	74	386	149	0.0153509	0.514951	0.229	0.073	0.156
ENSG00000204344	STK19	6	+	31972620	31972919	31972351	31972511	31978902	31978998	5244	56	33	25	448	149	0.0154146	0.516543	0.589	0.305	0.284
ENSG00000144810	COL8A1	3	+	99691398	99691568	99638621	99638664	99703306	99703618	22813	62	52	0	319	149	0.0154365	0.516734	0.763	1	-0.237
ENSG00000108479	GALK1	17	-	75763013	75763181	75762703	75762885	75763319	75763439	28869	141	71	7	317	149	0.0154782	0.517583	1	0.827	0.173
ENSG00000152620	NADK2	5	-	36208624	36208690	36207169	36207265	36211843	36211922	34292	34	9	43	215	149	0.0155982	0.519411	0.344	0.127	0.217
ENSG00000168056	LTBP3	11	-	65540012	65540153	65539719	65539881	65540244	65540382	39098	56	82	68	290	149	0.0155548	0.519411	0.217	0.383	-0.166
ENSG00000205726	ITSN1	21	+	33826817	33826863	33819240	33819323	33829623	33829745	43434	28	19	26	195	149	0.0155791	0.519411	0.681	0.358	0.323
ENSG00000251022	THAP9-AS1	4	-	82899712	82899737	82897922	82898062	82900076	82900223	53167	8	20	42	174	149	0.0155883	0.519411	0.088	0.29	-0.202
ENSG00000105136	ZNF419	19	+	57492112	57492211	57491467	57491597	57492855	57494648	55958	18	16	7	248	149	0.0156956	0.522108	1	0.579	0.421
ENSG00000162852	CNST	1	+	246591511	246591941	246566445	246566663	246621428	246621634	44263	242	216	0	579	149	0.0157411	0.523074	0.85	1	-0.15
ENSG00000129103	SUMF2	7	+	56074113	56074218	56072996	56073111	56074585	56074736	3845	37	21	45	254	149	0.0158331	0.525584	0.455	0.215	0.24
ENSG00000189050	RNFT1	17	-	59958623	59958701	59958290	59958444	59960067	59960168	26421	15	5	18	227	149	0.0160754	0.533071	0.522	0.154	0.368
ENSG00000026508	CD44	11	+	35211245	35211449	35189834	35189972	35214851	35214914	4735	40	8	3	353	149	0.0161064	0.533541	1	0.53	0.47
ENSG00000054118	THRAP3	1	+	36224970	36225102	36224431	36224505	36282532	36282700	51878	7	6	0	281	149	0.0161763	0.535299	0.252	1	-0.748
ENSG00000126391	FRMD8	11	+	65393572	65393674	65387036	65387121	65394040	65394099	53181	79	27	8	251	149	0.0162136	0.535976	0.94	0.667	0.273
ENSG00000137760	ALKBH8	11	-	107549752	107549823	107532299	107532406	107551807	107551912	26967	23	12	5	220	149	0.0163045	0.537459	1	0.619	0.381
ENSG00000115756	HPCAL1	2	+	10426219	10426495	10422982	10425981	10426723	10427352	30237	13	7	8	425	149	0.0162788	0.537459	0.82	0.235	0.585
ENSG00000099917	MED15	22	+	20575112	20575232	20568520	20568631	20582610	20582747	44397	75	28	31	269	149	0.0163092	0.537459	0.581	0.333	0.248
ENSG00000005801	ZNF195	11	-	3362532	3362602	3361808	3361889	3370974	3371070	11215	12	5	7	219	149	0.0163844	0.539378	0.891	0.327	0.564
ENSG00000079156	OSBPL6	2	+	178230425	178230513	178194488	178194674	178284926	178285038	55640	0	10	34	237	149	0.0164242	0.540131	0	0.156	-0.156
ENSG00000172965	MIR4435-2HG	2	-	111239801	111239996	111207813	111208661	111344060	111344237	57604	8	1	30	344	149	0.0164991	0.542034	0.224	0.014	0.21
ENSG00000068354	TBC1D25	X	+	48544868	48545023	48541332	48541442	48558896	48559024	2232	60	58	12	304	149	0.0165681	0.543737	0.443	0.703	-0.26
ENSG00000168393	DTYMK	2	-	241680228	241680319	241678451	241678649	241685768	241685877	44724	818	720	200	240	149	0.0166369	0.545434	0.796	0.691	0.105
ENSG00000135241	PNPLA8	7	-	108521475	108521521	108514435	108515447	108526028	108526194	19948	11	9	11	195	149	0.0166638	0.545753	0.894	0.385	0.509
ENSG00000165795	NDRG2	14	-	21022863	21022905	21022391	21022497	21023240	21023321	36917	13	5	19	191	149	0.016698	0.54576	0.559	0.17	0.389
ENSG00000123636	BAZ2B	2	-	159397073	159397100	159395768	159395834	159397344	159397389	46514	17	5	13	176	149	0.0166983	0.54576	0.673	0.246	0.427
ENSG00000126214	KLC1	14	+	103687080	103687211	103679383	103679545	103700654	103700727	21775	92	45	67	280	149	0.0167617	0.546706	0.449	0.263	0.186
ENSG00000156170	NDUFAF6	8	+	95036301	95036494	95035453	95035576	95041569	95041626	24810	25	10	55	342	149	0.0167476	0.546706	0.248	0.073	0.175
ENSG00000165801	ARHGEF40	14	+	21073044	21073242	21070290	21070399	21073931	21074991	38521	75	45	0	347	149	0.0168075	0.547078	0.745	1	-0.255
ENSG00000155366	RHOC	1	-	112705099	112705201	112703643	112703806	112707077	112707102	53318	235	118	218	251	149	0.0168042	0.547078	0.366	0.243	0.123
ENSG00000187193	MT1X	16	+	56683164	56683386	56682480	56682568	56683957	56684196	1428	20	27	9	371	149	0.0168384	0.547524	1	0.546	0.454
ENSG00000172775	FAM192A	16	-	57178501	57178852	57173727	57173869	57186030	57186064	56193	62	94	10	500	149	0.0168741	0.548125	1	0.737	0.263
ENSG00000112245	PTP4A1	6	+	63550299	63550493	63527818	63528084	63576435	63576985	41882	1	10	7	343	149	0.0169007	0.548429	0.038	0.383	-0.345
ENSG00000247828	TMEM161B-AS1	5	+	88410072	88410194	88270525	88270585	88436272	88436602	39263	66	71	20	271	149	0.0169424	0.54922	0.431	0.661	-0.23
ENSG00000198176	TFDP1	13	+	113637619	113637896	113636533	113636700	113640119	113640310	22039	126	124	9	426	149	0.0169758	0.549452	1	0.828	0.172
ENSG00000025772	TOMM34	20	-	44948729	44948877	44943452	44943579	44951832	44952002	58958	480	427	11	297	149	0.0169841	0.549452	0.84	0.951	-0.111
ENSG00000221955	SLC12A8	3	-	125092100	125092198	125091438	125091556	125107480	125108126	14765	31	11	4	247	149	0.0171028	0.550493	1	0.624	0.376
ENSG00000184154	LRTOMT	11	+	72088296	72088380	72080336	72080885	72093495	72093701	21238	4	0	6	233	149	0.0170778	0.550493	0.719	0	0.719
ENSG00000168237	GLYCTK	3	+	52291746	52291922	52290959	52291111	52292259	52293476	21569	52	40	0	325	149	0.0170962	0.550493	0.726	1	-0.274
ENSG00000184371	CSF1	1	+	109923165	109923711	109921846	109921994	109924059	109924190	45422	104	77	14	695	149	0.017085	0.550493	0.848	0.541	0.307
ENSG00000134900	TPP2	13	+	102651358	102651397	102649407	102649486	102657055	102657207	45953	27	7	36	188	149	0.0171007	0.550493	0.379	0.134	0.245
ENSG00000171469	ZNF561	19	-	9620915	9621049	9619431	9619582	9621161	9621205	15862	13	26	19	283	149	0.0172167	0.553596	0.164	0.419	-0.255
ENSG00000165121	AL353743.1	9	+	85829462	85829606	85822879	85823080	85837758	85837965	19731	3	10	0	293	149	0.0173233	0.555901	0.276	1	-0.724
ENSG00000171017	LRRC8E	19	+	7893716	7893859	7888504	7888600	7895598	7895741	39965	5	0	3	292	149	0.0173132	0.555901	1	0	1
ENSG00000141433	ADCYAP1	18	+	908264	908363	907658	907790	909445	909903	4632	5	0	3	248	149	0.0173832	0.557261	1	0	1
ENSG00000182919	C11orf54	11	+	93741962	93742141	93741682	93741728	93747296	93747448	28606	1	3	0	328	149	0.0174267	0.558092	0.043	1	-0.957
ENSG00000166411	IDH3A	15	+	78155212	78155251	78149367	78149430	78157547	78157631	12413	0	5	0	188	149	0.0175375	0.560633	0	1	-1
ENSG00000128829	EIF2AK4	15	+	40032756	40032801	40030358	40030456	40034325	40034444	56081	40	41	4	194	149	0.0175413	0.560633	0.618	0.887	-0.269
ENSG00000163913	IFT122	3	+	129458598	129458677	129451913	129451998	129463559	129463622	17291	25	9	4	228	149	0.0175618	0.560652	1	0.595	0.405
ENSG00000185900	POMK	8	+	43102504	43102600	43097523	43097615	43103527	43103830	22018	48	49	0	245	149	0.0176179	0.560652	0.785	1	-0.215
ENSG00000010165	METTL13	1	+	171790451	171790616	171787734	171787930	171792016	171792235	30725	312	316	1	314	149	0.0176568	0.560652	0.886	0.993	-0.107
ENSG00000163395	IGFN1	1	+	201197217	201197317	201195838	201195978	201199333	201199378	30979	79	3	3	249	149	0.0176302	0.560652	0.922	0.374	0.548
ENSG00000268750	AC010522.1	19	+	57839022	57839149	57820493	57820549	57856103	57856233	53549	44	23	7	276	149	0.0176274	0.560652	0.96	0.639	0.321
ENSG00000169155	ZBTB43	9	+	126808792	126808915	126805014	126805132	126832486	126838210	8025	44	42	3	272	149	0.0176653	0.560652	0.586	0.885	-0.299
ENSG00000135473	PAN2	12	-	56318236	56318434	56316222	56317643	56319087	56319181	9694	86	76	0	347	149	0.0175895	0.560652	0.804	1	-0.196
ENSG00000185761	ADAMTSL5	19	-	1511624	1511772	1510844	1510917	1512962	1513019	26167	4	1	6	297	149	0.0177946	0.563937	1	0.077	0.923
ENSG00000170581	STAT2	12	-	56348751	56348804	56348528	56348623	56349425	56349509	2953	3	10	0	202	149	0.0178042	0.563937	0.356	1	-0.644
ENSG00000140464	PML	15	+	74032571	74032715	74024856	74024927	74033155	74033414	14098	114	58	28	293	149	0.0178573	0.565054	0.743	0.513	0.23
ENSG00000168779	SHOX2	3	-	158105057	158105125	158102677	158102886	158105678	158105718	20193	4	0	18	217	149	0.0179367	0.565703	0.355	0	0.355
ENSG00000106077	ABHD11	7	-	73737220	73737391	73736928	73737110	73737561	73737735	22429	205	156	11	320	149	0.0179346	0.565703	1	0.868	0.132
ENSG00000068305	MEF2A	15	+	99598429	99598511	99565699	99566104	99632977	99633173	26646	74	48	7	231	149	0.0180011	0.565703	1	0.816	0.184
ENSG00000055483	USP36	17	-	78797785	78797879	78787380	78787658	78798399	78798551	34837	27	42	20	243	149	0.0179981	0.565703	0.892	0.563	0.329
ENSG00000130921	C12orf65	12	+	123253646	123253956	123232915	123233531	123256812	123257959	44709	249	224	1	459	149	0.0180091	0.565703	0.843	0.986	-0.143
ENSG00000142599	RERE	1	-	8614560	8614686	8557417	8557523	8624309	8624380	47827	30	24	1	275	149	0.0179695	0.565703	0.556	0.929	-0.373
ENSG00000162650	ATXN7L2	1	+	109486505	109486610	109486056	109486122	109487006	109487217	54157	25	5	3	254	149	0.0179865	0.565703	1	0.494	0.506
ENSG00000083290	ULK2	17	-	19816748	19816920	19810377	19810438	19825093	19825182	6293	64	42	6	321	149	0.0180201	0.565703	1	0.765	0.235
ENSG00000100105	PATZ1	22	-	31328786	31328859	31325808	31327309	31335691	31335863	35237	22	8	21	222	149	0.0180646	0.566541	0.532	0.204	0.328
ENSG00000132359	RAP1GAP2	17	+	2962669	2962714	2957758	2957794	2963429	2963462	37151	13	19	13	194	149	0.0181084	0.567354	0.222	0.529	-0.307
ENSG00000119689	DLST	14	+	74882590	74882624	74881955	74882016	74889094	74889147	55765	0	5	2	183	149	0.0182166	0.570182	0	0.671	-0.671
ENSG00000228106	AL392172.1	1	+	222823855	222823945	222815077	222815171	222835118	222835215	33382	23	44	12	239	149	0.0182417	0.570407	1	0.696	0.304
ENSG00000170185	USP38	4	+	143197822	143197924	143195715	143195845	143203407	143203566	18588	37	43	0	251	149	0.018357	0.572323	0.758	1	-0.242
ENSG00000063587	ZNF275	X	+	153336633	153336710	153334154	153334285	153345519	153345621	44312	61	46	0	226	149	0.0183433	0.572323	0.801	1	-0.199
ENSG00000135749	PCNX2	1	-	233160282	233160433	233139825	233139855	233161270	233161363	49	67	11	3	300	149	0.0183416	0.572323	1	0.646	0.354
ENSG00000183077	AFMID	17	+	78205092	78205190	78204827	78204900	78205439	78205518	30386	3	0	5	247	149	0.0183768	0.572379	1	0	1
ENSG00000058673	ZC3H11A	1	+	203801574	203803016	203795659	203795794	203816925	203817124	28249	981	922	0	1591	149	0.0184574	0.573206	0.876	1	-0.124
ENSG00000188092	GPR89B	1	+	147968331	147968428	147966553	147966663	147968874	147968963	30363	2	2	66	246	149	0.0184373	0.573206	1	0.018	0.982
ENSG00000080503	SMARCA2	9	+	2170418	2170472	2161685	2161903	2181570	2181676	6169	20	9	81	203	149	0.0184399	0.573206	0.255	0.075	0.18
ENSG00000162591	MEGF6	1	-	3496987	3497119	3496654	3496783	3497232	3497361	11780	10	0	12	281	149	0.0185041	0.573668	0.261	0	0.261
ENSG00000122203	KIAA1191	5	-	176359480	176359567	176348249	176348356	176359810	176359918	48306	117	126	22	236	149	0.0185083	0.573668	0.949	0.783	0.166
ENSG00000183808	RBM12B	8	-	93740628	93740696	93737306	93737355	93740880	93740956	53854	115	32	19	217	149	0.0185323	0.573852	0.782	0.536	0.246
ENSG00000104231	ZFAND1	8	-	81717248	81717288	81714986	81715114	81718181	81718224	7933	199	121	87	189	149	0.0185629	0.574241	0.682	0.523	0.159
ENSG00000134461	ANKRD16	10	-	5880297	5880376	5878086	5878287	5883005	5883167	54642	64	17	4	228	149	0.0185954	0.574565	1	0.735	0.265
ENSG00000177200	CHD9	16	+	53319812	53319951	53318211	53318340	53321525	53321563	55147	12	0	37	288	149	0.0186095	0.574565	0.14	0	0.14
ENSG00000164073	MFSD8	4	-	127921859	127921963	127921523	127921771	127930682	127930817	22419	16	12	6	253	149	0.0186632	0.575664	1	0.541	0.459
ENSG00000055917	PUM2	2	-	20331716	20331937	20327309	20327378	20332966	20333063	59363	20	24	8	370	149	0.0187577	0.578016	1	0.547	0.453
ENSG00000087095	NLK	17	+	28185178	28185265	28172516	28172618	28191020	28191219	29595	41	26	8	236	149	0.018942	0.583132	0.963	0.672	0.291
ENSG00000151665	PIGF	2	-	46614936	46615185	46612227	46612344	46616969	46617055	43137	217	134	10	398	149	0.0190075	0.584581	0.988	0.834	0.154
ENSG00000196756	SNHG17	20	-	38425934	38426052	38421005	38421098	38426418	38426503	57995	13	32	180	267	149	0.0190374	0.584937	0.299	0.09	0.209
ENSG00000008869	HEATR5B	2	-	36990647	36990799	36988645	36988859	37000585	37000813	24919	71	49	0	301	149	0.0190687	0.585332	0.778	1	-0.222
ENSG00000132376	INPP5K	17	-	1515887	1516118	1513871	1513979	1516455	1516653	55106	9	20	41	380	149	0.0191664	0.587764	0.032	0.161	-0.129
ENSG00000111237	VPS29	12	-	110496822	110497002	110496045	110496203	110498819	110498859	47484	17	22	43	329	149	0.0192074	0.588454	0.49	0.188	0.302
ENSG00000143156	NME7	1	-	169324392	169324500	169309969	169310080	169367707	169367772	59132	47	60	0	257	149	0.0192686	0.589194	0.796	1	-0.204
ENSG00000262481	TMEM256-PLSCR3	17	-	7393600	7393836	7393466	7393509	7394103	7394267	9430	289	169	35	385	149	0.0192604	0.589194	0.482	0.651	-0.169
ENSG00000050130	JKAMP	14	+	59486730	59486804	59484502	59484593	59487673	59487828	13564	146	183	16	223	149	0.0193056	0.589758	1	0.884	0.116
ENSG00000031003	FAM13B	5	-	138018954	138019146	138018408	138018514	138021030	138021197	11002	57	43	23	341	149	0.0193846	0.59084	0.735	0.45	0.285
ENSG00000112983	BRD8	5	-	138168469	138168688	138167933	138168078	138169221	138169349	14524	137	121	9	368	149	0.0194339	0.59084	1	0.845	0.155
ENSG00000185684	EP400P1	12	+	132109767	132109832	132108571	132108682	132114457	132114545	4527	7	4	6	214	149	0.0194262	0.59084	1	0.317	0.683
ENSG00000005483	KMT2E	7	+	105038384	105038525	105038125	105038199	105040838	105041023	4781	0	6	12	290	149	0.0193868	0.59084	0	0.204	-0.204
ENSG00000225210	DUXAP9	14	+	19068076	19068214	19066235	19066347	19092915	19093006	907	15	40	0	287	149	0.0194138	0.59084	0.661	1	-0.339
ENSG00000185418	TARSL2	15	-	101699330	101699435	101685895	101686062	101701085	101701184	25006	0	9	20	254	149	0.0194619	0.591126	0	0.209	-0.209
ENSG00000204842	ATXN2	12	-	111479069	111479102	111470557	111470742	111485264	111485331	46251	13	5	35	182	149	0.0194983	0.591667	0.385	0.105	0.28
ENSG00000245937	LINC01184	5	-	128076946	128077093	127966734	127966928	128081972	128082194	27654	0	8	1	296	149	0.0195217	0.591812	0	0.801	-0.801
ENSG00000087076	HSD17B14	19	-	48813455	48813552	48813023	48813348	48813662	48813730	49442	11	19	0	246	149	0.0196732	0.595836	0.571	1	-0.429
ENSG00000157470	FAM81A	15	+	59439954	59440123	59438204	59438282	59458549	59458646	28561	0	5	2	318	149	0.0197571	0.597263	0	0.539	-0.539
ENSG00000215114	UBXN2B	8	+	58434857	58434948	58434394	58434504	58439632	58439770	48886	12	3	15	240	149	0.0197579	0.597263	0.482	0.11	0.372
ENSG00000198920	KIAA0753	17	-	6624754	6624861	6623508	6623571	6628116	6628487	25471	33	28	12	256	149	0.0198165	0.598466	0.906	0.576	0.33
ENSG00000152380	FAM151B	5	+	80495052	80495283	80488123	80488148	80501791	80501917	54713	0	14	3	380	149	0.0199326	0.6014	0	0.647	-0.647
ENSG00000185379	RAD51D	17	-	35118500	35118619	35106440	35106481	35119110	35119172	26883	9	0	21	268	149	0.0200118	0.603218	0.192	0	0.192
ENSG00000175066	GK5	3	-	142184710	142185793	142182922	142183049	142185928	142185989	24463	86	40	29	1232	149	0.0202665	0.60974	0.331	0.143	0.188
ENSG00000175029	CTBP2	10	-	125088190	125088319	125039045	125039155	125160826	125161061	36007	18	8	0	278	149	0.0202537	0.60974	0.391	1	-0.609
ENSG00000005801	ZNF195	11	-	3362545	3362602	3361742	3361889	3370974	3371070	11216	21	11	7	206	149	0.020329	0.610968	0.938	0.532	0.406
ENSG00000154065	ANKRD29	18	-	23649082	23649193	23646188	23646287	23662709	23662883	23593	70	20	4	260	149	0.0203458	0.610968	1	0.741	0.259
ENSG00000105793	GTPBP10	7	+	90354457	90354549	90352815	90353009	90372154	90372228	50836	59	76	1	241	149	0.0203959	0.611895	0.785	0.979	-0.194
ENSG00000183597	TANGO2	22	+	20053359	20053551	20052464	20052584	20055942	20056013	40674	23	24	35	341	149	0.0204364	0.612381	0.528	0.231	0.297
ENSG00000136122	BORA	13	+	72731280	72731387	72728925	72729093	72734959	72735005	49399	38	28	6	256	149	0.0204506	0.612381	1	0.731	0.269
ENSG00000151743	AMN1	12	-	31709292	31709425	31701862	31702007	31728970	31729057	25664	37	12	11	282	149	0.0205914	0.615807	0.736	0.366	0.37
ENSG00000177150	FAM210A	18	-	13681604	13682105	13666002	13666713	13726328	13726505	33093	203	200	0	650	149	0.0206209	0.615807	0.838	1	-0.162
ENSG00000172965	MIR4435-2HG	2	-	111248147	111248241	111233627	111233739	111344060	111344237	57620	38	19	11	243	149	0.0206231	0.615807	0.853	0.514	0.339
ENSG00000233024	AC126755.2	16	-	18376735	18376862	18374831	18375069	18376952	18377163	16580	25	32	0	276	149	0.0206795	0.616911	0.692	1	-0.308
ENSG00000111011	RSRC2	12	-	122522798	122522906	122522142	122522299	122526847	122526959	56852	44	15	199	257	149	0.0206993	0.616926	0.145	0.042	0.103
ENSG00000232677	LINC00665	19	-	36322129	36322384	36321992	36322030	36330252	36330492	11770	11	6	5	404	149	0.0207888	0.618622	1	0.307	0.693
ENSG00000134470	IL15RA	10	-	5966144	5966339	5963742	5963841	5977404	5977492	14349	40	24	0	344	149	0.0207952	0.618622	0.634	1	-0.366
ENSG00000095906	NUBP2	16	+	1786737	1786955	1786536	1786655	1787676	1787740	12073	372	279	133	367	149	0.0210427	0.625307	0.338	0.46	-0.122
ENSG00000186272	ZNF17	19	+	57417911	57418038	57411178	57411406	57419634	57421803	59175	7	3	5	276	149	0.0210636	0.625307	1	0.245	0.755
ENSG00000128973	CLN6	15	-	68211555	68211741	68211262	68211318	68214289	68214388	6776	9	15	0	335	149	0.0210789	0.625307	0.445	1	-0.555
ENSG00000164830	OXR1	8	+	106702905	106703090	106692727	106692877	106706381	106706982	5955	52	42	9	334	149	0.0212109	0.628639	0.959	0.676	0.283
ENSG00000171202	TMEM126A	11	+	85654040	85654234	85650248	85650341	85655593	85655708	27077	32	53	10	343	149	0.0212891	0.63005	1	0.697	0.303
ENSG00000144040	SFXN5	2	-	72967236	72967323	72961201	72961248	72968447	72968533	43635	1	9	12	236	149	0.0212982	0.63005	0.034	0.321	-0.287
ENSG00000100523	DDHD1	14	-	53093315	53093444	53091784	53091932	53103682	53103856	27869	53	37	6	278	149	0.0213265	0.630301	1	0.768	0.232
ENSG00000136152	COG3	13	+	45496151	45496312	45493346	45493486	45503243	45503349	10547	21	59	0	310	149	0.0215278	0.630972	0.716	1	-0.284
ENSG00000035115	SH3YL1	2	-	224863	224920	218152	219001	229965	230044	172	0	10	14	206	149	0.0214785	0.630972	0	0.341	-0.341
ENSG00000131023	LATS1	6	-	149697091	149697186	149695073	149695221	149701778	149702266	28204	6	22	16	244	149	0.0214014	0.630972	0.155	0.456	-0.301
ENSG00000111300	NAA25	12	-	112049482	112049611	112048291	112048443	112053557	112053657	29828	34	8	46	278	149	0.0214998	0.630972	0.26	0.085	0.175
ENSG00000149084	HSD17B12	11	+	43750910	43750957	43680557	43680987	43798319	43798427	53095	105	92	1	196	149	0.0213699	0.630972	0.842	0.986	-0.144
ENSG00000140950	TLDC1	16	-	84502720	84502862	84497950	84498111	84504600	84504656	54693	14	7	0	291	149	0.021437	0.630972	0.339	1	-0.661
ENSG00000249859	PVT1	8	+	127939507	127939676	127890627	127890998	127983903	127984204	5983	66	45	6	318	149	0.021456	0.630972	1	0.778	0.222
ENSG00000162341	TPCN2	11	+	69055174	69055352	69054032	69054097	69057577	69057694	91	4	35	1	327	149	0.0214149	0.630972	0.378	0.941	-0.563
ENSG00000148950	IMMP1L	11	-	31463171	31463305	31433459	31433570	31509518	31509574	9416	33	17	45	283	149	0.021518	0.630972	0.383	0.166	0.217
ENSG00000157045	NTAN1	16	-	15047854	15047920	15047441	15047550	15055890	15055917	14232	26	20	6	215	149	0.0216888	0.631618	1	0.698	0.302
ENSG00000165238	WNK2	9	+	93306776	93306821	93297852	93298067	93308327	93308584	26856	5	1	7	194	149	0.0216539	0.631618	0.793	0.099	0.694
ENSG00000183474	GTF2H2C	5	+	69562672	69562770	69560258	69560601	69565099	69565188	31206	34	36	0	247	149	0.0217198	0.631618	0.746	1	-0.254
ENSG00000130396	AFDN	6	+	167913402	167913423	167911283	167911489	167914167	167914313	3190	8	0	43	170	149	0.0216122	0.631618	0.171	0	0.171
ENSG00000176261	ZBTB8OS	1	-	32634767	32634792	32633950	32634110	32650432	32650560	32387	38	48	3	174	149	0.0217286	0.631618	0.699	0.932	-0.233
ENSG00000184432	COPB2	3	-	139385003	139385200	139383297	139383435	139389547	139389560	32820	242	100	165	346	149	0.021689	0.631618	0.325	0.207	0.118
ENSG00000128641	MYO1B	2	+	191402631	191402718	191400381	191400468	191408114	191408189	34755	61	53	57	236	149	0.0216265	0.631618	0.588	0.37	0.218
ENSG00000157625	TAB3	X	-	30834050	30834152	30827441	30831575	30842965	30843049	50111	41	30	6	251	149	0.0216363	0.631618	1	0.748	0.252
ENSG00000173230	GOLGB1	3	-	121719645	121719753	121718387	121718501	121722261	121722378	987	15	6	4	257	149	0.0217221	0.631618	1	0.465	0.535
ENSG00000188549	CCDC9B	15	-	40339511	40339619	40338747	40338903	40339904	40340042	14077	114	43	1	257	149	0.0218098	0.632822	0.734	0.961	-0.227
ENSG00000154124	OTULIN	5	+	14673641	14673718	14664747	14664977	14678680	14678775	33795	103	80	11	226	149	0.0217926	0.632822	0.985	0.827	0.158
ENSG00000179950	PUF60	8	-	143827384	143827536	143824312	143824399	143828983	143829044	54767	1	11	6	301	149	0.0219121	0.635211	0.058	0.476	-0.418
ENSG00000163138	PACRGL	4	+	20707802	20707870	20704659	20704814	20709682	20709773	4702	47	31	6	217	149	0.0219366	0.635341	1	0.78	0.22
ENSG00000189050	RNFT1	17	-	59958623	59958701	59958290	59958444	59962539	59962599	26422	8	3	7	227	149	0.02203	0.636048	0.84	0.22	0.62
ENSG00000149532	CPSF7	11	-	61420546	61420573	61419948	61420094	61421389	61421608	39586	40	27	2	176	149	0.022061	0.636048	0.641	0.92	-0.279
ENSG00000197535	MYO5A	15	-	52337809	52337884	52336462	52336556	52340195	52340394	40728	12	0	41	224	149	0.0220394	0.636048	0.14	0	0.14
ENSG00000112290	WASF1	6	-	110178597	110178742	110160634	110160732	110179438	110179649	51151	18	12	8	294	149	0.0220593	0.636048	0.901	0.432	0.469
ENSG00000164190	NIPBL	5	+	37057185	37057332	37052365	37052566	37058890	37059165	58600	84	110	0	296	149	0.0220158	0.636048	0.841	1	-0.159
ENSG00000138172	CALHM2	10	-	103451082	103451285	103449386	103450099	103452155	103452391	36028	104	89	18	352	149	0.0222393	0.64003	0.898	0.677	0.221
ENSG00000111237	VPS29	12	-	110498819	110498859	110496011	110496203	110499456	110499546	47495	9	28	23	189	149	0.0222325	0.64003	0.208	0.49	-0.282
ENSG00000149532	CPSF7	11	-	61420469	61420573	61420056	61420094	61421389	61421608	39589	207	208	2	253	149	0.0223215	0.641815	0.865	0.984	-0.119
ENSG00000173402	DAG1	3	+	49487253	49487415	49476848	49476905	49510418	49510819	7728	0	2	0	311	149	0.0223906	0.643218	0	1	-1
ENSG00000109265	KIAA1211	4	+	56196343	56196427	56179283	56179430	56272320	56272492	32437	0	5	8	233	149	0.0225068	0.645973	0	0.286	-0.286
ENSG00000159692	CTBP1	4	-	1241324	1241519	1228198	1228343	1248915	1249112	25705	414	240	0	344	149	0.0225359	0.645981	0.895	1	-0.105
ENSG00000185753	CXorf38	X	-	40636532	40636712	40630613	40630773	40637006	40637156	28023	193	145	0	329	149	0.0225477	0.645981	0.871	1	-0.129
ENSG00000106785	TRIM14	9	-	98091908	98092001	98084354	98088005	98099930	98100164	6648	80	29	7	242	149	0.0225897	0.646603	0.961	0.718	0.243
ENSG00000136932	TRMO	9	-	97910917	97912975	97910167	97910616	97913400	97913558	34498	125	50	41	2207	149	0.022701	0.64862	0.199	0.076	0.123
ENSG00000169398	PTK2	8	-	140948665	140948723	140890542	140890769	141001124	141001285	44773	9	20	32	207	149	0.0226992	0.64862	0.104	0.31	-0.206
ENSG00000183207	RUVBL2	19	+	48994504	48994933	48993897	48993923	48999322	48999364	20263	16	7	4	578	149	0.0227611	0.649753	1	0.311	0.689
ENSG00000145332	KLHL8	4	-	87185250	87185571	87183202	87183389	87195323	87195690	20397	30	34	3	470	149	0.0228084	0.65052	0.405	0.782	-0.377
ENSG00000070814	TCOF1	5	+	150372005	150372236	150369528	150369602	150374173	150374386	17151	259	283	35	380	149	0.0228317	0.650602	0.603	0.76	-0.157
ENSG00000132716	DCAF8	1	-	160261284	160261358	160243959	160244034	160262116	160262451	1897	62	46	13	223	149	0.022905	0.651215	0.932	0.703	0.229
ENSG00000249471	ZNF324B	19	+	58452127	58452782	58451624	58451704	58453695	58453822	26998	7	12	0	804	149	0.0229054	0.651215	0.206	1	-0.794
ENSG00000186635	ARAP1	11	-	72732514	72732597	72726619	72727172	72752327	72752403	28072	66	36	2	232	149	0.0229147	0.651215	0.658	0.92	-0.262
ENSG00000132635	PCED1A	20	-	2836038	2836314	2835313	2835709	2838231	2838478	10668	166	86	9	425	149	0.0230513	0.652417	0.967	0.77	0.197
ENSG00000186193	SAPCD2	9	-	137064862	137064979	137062123	137064787	137065077	137065185	25254	171	178	0	266	149	0.0230522	0.652417	0.88	1	-0.12
ENSG00000214021	TTLL3	3	+	9818821	9818920	9817644	9817759	9820545	9820741	31502	2	7	0	248	149	0.0230801	0.652417	0.231	1	-0.769
ENSG00000235750	KIAA0040	1	-	175177610	175177684	175166561	175166737	175192639	175192793	46944	0	17	1	223	149	0.0230123	0.652417	0	0.919	-0.919
ENSG00000205250	E2F4	16	+	67193421	67193515	67192760	67192870	67194397	67194459	5833	111	79	18	243	149	0.0230642	0.652417	0.919	0.729	0.19
ENSG00000249859	PVT1	8	+	127855154	127855319	127794532	127794734	127890588	127890795	5981	39	51	27	314	149	0.023034	0.652417	0.259	0.473	-0.214
ENSG00000087586	AURKA	20	-	56370484	56370659	56369389	56370340	56381432	56381571	13000	89	737	0	324	149	0.0231871	0.65486	0.932	1	-0.068
ENSG00000176894	PXMP2	12	+	132695883	132696046	132690313	132690376	132704618	132704898	20056	98	115	10	312	149	0.0233215	0.658073	1	0.846	0.154
ENSG00000204186	ZDBF2	2	+	206292013	206292116	206281800	206281909	206297245	206297373	10808	7	7	0	252	149	0.0234217	0.659518	0.341	1	-0.659
ENSG00000111271	ACAD10	12	+	111747587	111747725	111747291	111747385	111748316	111748475	14962	5	0	16	287	149	0.0234059	0.659518	0.271	0	0.271
ENSG00000140598	EFL1	15	-	82238306	82238521	82230847	82230971	82240417	82240555	53970	74	66	7	364	149	0.023435	0.659518	1	0.794	0.206
ENSG00000115042	FAHD2A	2	+	95410863	95411026	95410526	95410586	95412433	95412542	11053	243	271	16	312	149	0.0234845	0.660298	1	0.89	0.11
ENSG00000138798	EGF	4	+	109999678	109999846	109988583	109988709	110004504	110004622	21885	51	36	10	317	149	0.0235042	0.660298	0.923	0.629	0.294
ENSG00000197530	MIB2	1	+	1624964	1625185	1624743	1624901	1625285	1625428	34312	33	15	4	370	149	0.0235396	0.66071	1	0.602	0.398
ENSG00000204920	ZNF155	19	+	43990023	43990112	43988458	43988558	43991547	43991674	16133	4	0	16	238	149	0.023602	0.661294	0.334	0	0.334
ENSG00000068400	GRIPAP1	X	-	48981794	48981872	48981595	48981691	48982978	48983092	2927	148	201	0	227	149	0.0235992	0.661294	0.882	1	-0.118
ENSG00000138030	KHK	2	+	27094476	27094611	27092331	27092448	27096728	27096801	22676	36	22	5	284	149	0.02363	0.661382	1	0.698	0.302
ENSG00000144395	CCDC150	2	+	196729192	196729387	196725972	196726099	196729792	196729861	37429	10	22	0	344	149	0.0236468	0.661382	0.52	1	-0.48
ENSG00000171570	RAB4B-EGLN2	19	+	40783777	40783840	40780070	40780499	40783920	40784075	41131	26	35	0	212	149	0.0237261	0.662436	0.753	1	-0.247
ENSG00000138688	KIAA1109	4	+	122316347	122316548	122315587	122315688	122316731	122316794	45529	21	1	13	350	149	0.0237055	0.662436	0.263	0.032	0.231
ENSG00000124608	AARS2	6	-	44307248	44307394	44306922	44307031	44310298	44310443	17819	62	34	7	295	149	0.0238433	0.665124	0.969	0.71	0.259
ENSG00000119231	SENP5	3	+	196923413	196923551	196903532	196903610	196927795	196927879	59346	28	34	0	287	149	0.0238666	0.665191	0.708	1	-0.292
ENSG00000111907	TPD52L1	6	+	125257097	125257158	125253716	125253755	125262833	125263226	2481	47	45	38	210	149	0.0240977	0.671042	0.704	0.457	0.247
ENSG00000088808	PPP1R13B	14	-	103763862	103764479	103757649	103757751	103778744	103778821	14569	8	9	0	766	149	0.0241778	0.672097	0.182	1	-0.818
ENSG00000011143	MKS1	17	-	58214740	58214898	58214258	58214387	58216087	58216243	45164	31	16	8	307	149	0.0241698	0.672097	0.883	0.493	0.39
ENSG00000158486	DNAH3	16	-	21021970	21022100	21019623	21019869	21024595	21024701	16075	8	0	2	279	149	0.0242077	0.672341	1	0	1
ENSG00000197343	ZNF655	7	+	99571687	99571792	99560532	99560695	99572244	99576449	11802	39	17	53	254	149	0.0243288	0.673351	0.353	0.158	0.195
ENSG00000131374	TBC1D5	3	-	17622647	17622765	17586352	17586557	17623848	17623913	22202	0	10	2	267	149	0.0243244	0.673351	0	0.736	-0.736
ENSG00000138434	ITPRID2	2	+	181918322	181918470	181916721	181917005	181918597	181918675	29204	4	3	9	297	149	0.0243067	0.673351	1	0.143	0.857
ENSG00000102271	KLHL4	X	+	87664763	87664935	87635562	87635775	87669328	87669596	53268	59	33	5	321	149	0.0242786	0.673351	1	0.754	0.246
ENSG00000151116	UEVLD	11	-	18570213	18570377	18566346	18566482	18588612	18588681	11393	48	49	0	313	149	0.0244883	0.675642	0.765	1	-0.235
ENSG00000214135	AC132008.2	3	-	197622186	197622330	197621703	197621868	197623219	197623382	16902	45	33	19	293	149	0.0244986	0.675642	0.766	0.469	0.297
ENSG00000174306	ZHX3	20	-	41202056	41205066	41178447	41185201	41268989	41269083	18049	664	520	1	3159	149	0.0245085	0.675642	0.723	0.961	-0.238
ENSG00000206149	HERC2P9	15	+	28642372	28642564	28641429	28641581	28648879	28649067	57263	47	29	5	341	149	0.0245178	0.675642	1	0.717	0.283
ENSG00000114698	PLSCR4	3	-	146222064	146222092	146220814	146220925	146250556	146250867	7474	19	1	2	177	149	0.0245024	0.675642	1	0.296	0.704
ENSG00000143393	PI4KB	1	-	151315572	151316509	151307573	151307801	151327270	151327715	23892	1260	1044	17	1086	149	0.0245665	0.676398	1	0.894	0.106
ENSG00000285533	AP001362.2	11	+	65665420	65665543	65663085	65663148	65666130	65666217	34520	45	26	5	272	149	0.0247477	0.680209	1	0.74	0.26
ENSG00000060069	CTDP1	18	+	79728906	79729069	79717809	79718016	79753651	79754503	53874	34	26	0	312	149	0.0247427	0.680209	0.67	1	-0.33
ENSG00000282278	AC058822.1	4	+	53414614	53414722	53399729	53399839	53425871	53425965	43567	77	88	48	257	149	0.0247979	0.681	0.337	0.515	-0.178
ENSG00000185596	WASH3P	15	+	101971822	101972049	101966069	101966223	101972595	101972694	48554	10	0	13	376	149	0.0248609	0.681552	0.199	0	0.199
ENSG00000188130	MAPK12	22	-	50256934	50256964	50256598	50256646	50258242	50258301	56565	20	14	4	179	149	0.0248432	0.681552	0.373	0.744	-0.371
ENSG00000101150	TPD52L2	20	+	63875815	63875875	63873667	63873816	63882718	63882820	9727	392	209	132	209	149	0.0249169	0.6825	0.66	0.53	0.13
ENSG00000100722	ZC3H14	14	+	88596733	88596808	88577984	88578140	88607242	88607363	40274	92	104	19	224	149	0.0250624	0.685533	0.953	0.785	0.168
ENSG00000159322	ADPGK	15	-	72771782	72771845	72760406	72760527	72783458	72783785	51193	83	65	19	212	149	0.0250707	0.685533	0.907	0.706	0.201
ENSG00000175309	PHYKPL	5	-	178231668	178231829	178229939	178230099	178232491	178232630	36387	0	7	1	310	149	0.025105	0.68588	0	0.771	-0.771
ENSG00000144741	SLC25A26	3	+	66346363	66346408	66263331	66263379	66369477	66369542	47300	25	35	9	194	149	0.0251293	0.685953	1	0.749	0.251
ENSG00000011009	LYPLA2	1	+	23793007	23793039	23792656	23792760	23793150	23793216	48852	565	321	21	181	149	0.0251761	0.686642	1	0.926	0.074
ENSG00000160191	PDE9A	21	+	42731769	42731949	42698967	42699011	42732069	42732124	10411	5	1	4	329	149	0.0253449	0.688392	1	0.102	0.898
ENSG00000247240	UBL7-AS1	15	+	74461882	74462027	74461306	74461418	74466035	74466130	11483	10	2	3	294	149	0.0253407	0.688392	1	0.253	0.747
ENSG00000127947	PTPN12	7	+	77538764	77538845	77538028	77538106	77571077	77571186	21391	0	3	2	230	149	0.0253417	0.688392	0	0.493	-0.493
ENSG00000168137	SETD5	3	+	9429826	9430051	9428822	9429009	9433844	9433950	26159	83	74	16	374	149	0.0253091	0.688392	0.892	0.648	0.244
ENSG00000158856	DMTN	8	+	22067084	22067159	22066704	22066893	22067526	22067682	28613	1	4	0	224	149	0.0253485	0.688392	0.117	1	-0.883
ENSG00000140416	TPM1	15	+	63064063	63064142	63062575	63062645	63065895	63066091	15336	4	7	3	228	149	0.0253767	0.688494	0.14	0.604	-0.464
ENSG00000169752	NRG4	15	-	75971165	75971248	75969128	75969224	76009199	76009293	16975	3	0	12	232	149	0.0254821	0.688494	0.491	0	0.491
ENSG00000148057	IDNK	9	+	83628180	83628211	83623167	83623221	83628872	83628959	22241	6	24	19	180	149	0.0254706	0.688494	0.199	0.511	-0.312
ENSG00000159692	CTBP1	4	-	1238182	1238337	1228198	1228343	1248915	1249137	25703	387	340	0	304	149	0.0254654	0.688494	0.9	1	-0.1
ENSG00000074582	BCS1L	2	+	218660036	218660166	218659713	218659743	218661405	218661545	31248	7	4	0	279	149	0.0254664	0.688494	0.189	1	-0.811
ENSG00000168958	MFF	2	+	227328677	227328789	227325261	227325427	227332418	227332588	43028	1439	1092	372	261	149	0.0254432	0.688494	0.718	0.626	0.092
ENSG00000226210	WASH8P	12	-	17347	17483	16968	17170	17722	17859	21212	36	30	6	285	149	0.0255196	0.688922	1	0.723	0.277
ENSG00000197323	TRIM33	1	-	114420379	114420451	114410183	114410316	114421435	114421636	11553	9	1	32	221	149	0.0256368	0.690326	0.224	0.021	0.203
ENSG00000133226	SRRM1	1	+	24648023	24648166	24647078	24647208	24648858	24648887	4311	14	0	6	292	149	0.0256345	0.690326	0.373	0	0.373
ENSG00000060069	CTDP1	18	+	79736354	79736521	79728906	79729069	79753651	79754503	53871	106	43	5	316	149	0.0256215	0.690326	1	0.802	0.198
ENSG00000151692	RNF144A	2	+	6996915	6997061	6917391	6917622	7014453	7014558	18121	6	23	0	295	149	0.0257758	0.692335	0.503	1	-0.497
ENSG00000184465	WDR27	6	-	169662303	169662424	169660662	169660766	169664165	169664286	26319	12	10	6	270	149	0.0257767	0.692335	1	0.479	0.521
ENSG00000214719	SMURF2P1-LRRC37BP1	17	+	30631754	30631895	30610893	30610942	30633097	30633390	531	57	75	1	290	149	0.0257367	0.692335	0.765	0.975	-0.21
ENSG00000139116	KIF21A	12	-	39318072	39318201	39315931	39315970	39319905	39320013	58372	47	38	13	278	149	0.0258633	0.694075	0.894	0.61	0.284
ENSG00000187583	PLEKHN1	1	+	973185	973326	972860	973010	973499	973640	57072	23	6	3	290	149	0.0259443	0.69535	1	0.507	0.493
ENSG00000090006	LTBP4	19	+	40616888	40617020	40614314	40614446	40617099	40617225	8739	186	125	0	281	149	0.0259546	0.69535	0.876	1	-0.124
ENSG00000142599	RERE	1	-	8792403	8792588	8655972	8656441	8817159	8817465	47831	10	0	12	334	149	0.0260342	0.696311	0.218	0	0.218
ENSG00000142192	APP	21	-	25997359	25997416	25982343	25982477	26000014	26000182	6900	768	467	1017	206	149	0.0260171	0.696311	0.332	0.249	0.083
ENSG00000159905	ZNF221	19	+	43962724	43962807	43951222	43951400	43964949	43965076	54883	7	1	3	232	149	0.0260823	0.697011	1	0.176	0.824
ENSG00000163728	TTC14	3	+	180604224	180604338	180603123	180603323	180604477	180604607	20271	25	19	0	263	149	0.0261924	0.698778	0.639	1	-0.361
ENSG00000130517	PGPEP1	19	+	18357382	18357615	18355894	18356011	18363390	18369950	32192	65	47	8	382	149	0.0261737	0.698778	0.962	0.696	0.266
ENSG00000239665	AL157392.3	10	+	13652845	13652882	13648084	13648230	13654352	13654427	12822	4	0	3	186	149	0.02656	0.699201	1	0	1
ENSG00000147862	NFIB	9	-	14112998	14113081	14087673	14088326	14116207	14116346	15668	4	0	3	232	149	0.0264803	0.699201	1	0	1
ENSG00000164951	PDP1	8	+	93917910	93917945	93916933	93917079	93922015	93922289	16668	9	0	6	184	149	0.0264445	0.699201	0.51	0	0.51
ENSG00000164053	ATRIP	3	+	48459786	48459916	48459358	48459454	48460109	48460799	21849	76	49	0	279	149	0.026396	0.699201	0.802	1	-0.198
ENSG00000154065	ANKRD29	18	-	23609223	23609291	23601045	23601309	23612091	23612190	23596	4	0	3	217	149	0.0265012	0.699201	1	0	1
ENSG00000111596	CNOT2	12	+	70297758	70297879	70294236	70294294	70310894	70311017	24949	0	4	0	270	149	0.0264462	0.699201	0	1	-1
ENSG00000251503	CENPS-CORT	1	+	10440346	10440413	10430101	10430568	10451376	10452153	34026	0	4	0	216	149	0.0265028	0.699201	0	1	-1
ENSG00000132031	MATN3	2	-	20003160	20003286	20001954	20002080	20005743	20006310	37139	40	54	0	275	149	0.0265351	0.699201	0.783	1	-0.217
ENSG00000114026	OGG1	3	+	9756470	9756621	9751769	9751949	9765808	9766540	37487	0	4	0	300	149	0.0264379	0.699201	0	1	-1
ENSG00000167182	SP2	17	+	47914725	47914861	47897814	47897927	47915311	47915388	38766	0	4	0	285	149	0.02644	0.699201	0	1	-1
ENSG00000283761	AC118553.2	1	+	100043072	100043229	100017681	100017815	100049908	100050004	39877	4	0	3	306	149	0.0264381	0.699201	1	0	1
ENSG00000088305	DNMT3B	20	+	32806208	32806327	32802384	32802470	32807761	32809356	50419	4	0	3	268	149	0.0264473	0.699201	1	0	1
ENSG00000104529	EEF1D	8	-	143592646	143592942	143589829	143590081	143597347	143597415	50531	63	23	15	445	149	0.0264712	0.699201	0.637	0.339	0.298
ENSG00000166444	ST5	11	-	8831555	8831688	8811246	8811335	8839309	8839350	51555	0	4	0	282	149	0.0264409	0.699201	0	1	-1
ENSG00000163040	CCDC74A	2	+	131532709	131532781	131531663	131531802	131532863	131532941	57664	18	21	0	221	149	0.0265452	0.699201	0.669	1	-0.331
ENSG00000153140	CETN3	5	-	90396492	90396564	90393858	90394107	90399471	90399549	7417	4	0	3	221	149	0.0264952	0.699201	1	0	1
ENSG00000087586	AURKA	20	-	56388686	56388784	56388155	56388202	56392167	56392196	12993	8	117	75	247	149	0.0265971	0.699598	1	0.485	0.515
ENSG00000125347	IRF1	5	-	132487925	132488025	132486953	132487130	132490544	132490655	25276	4	10	0	249	149	0.0266194	0.699607	0.374	1	-0.626
ENSG00000065621	GSTO2	10	+	104279369	104279471	104277893	104278116	104297577	104297684	1201	253	320	21	251	149	0.0266987	0.700532	1	0.9	0.1
ENSG00000125347	IRF1	5	-	132489391	132489483	132486953	132487130	132490544	132490765	25282	4	10	0	241	149	0.0266937	0.700532	0.382	1	-0.618
ENSG00000237187	NR2F1-AS1	5	-	93438702	93438741	93409808	93411509	93544794	93544915	35847	0	3	0	188	149	0.0268276	0.702178	0	1	-1
ENSG00000104218	CSPP1	8	+	67074805	67074923	67074242	67074351	67076481	67076581	41049	6	0	37	267	149	0.0267968	0.702178	0.182	0	0.182
ENSG00000151135	TMEM263	12	+	106957081	106957149	106955843	106956065	106967110	106967180	4183	296	154	63	217	149	0.0268277	0.702178	0.772	0.627	0.145
ENSG00000083937	CHMP2B	3	+	87240322	87240453	87227308	87227556	87240698	87240790	512	21	0	109	280	149	0.0268756	0.702277	0.103	0	0.103
ENSG00000185499	MUC1	1	-	155187721	155187858	155187454	155187576	155188007	155188063	51531	19	5	3	286	149	0.0268576	0.702277	1	0.465	0.535
ENSG00000110693	SOX6	11	-	16095995	16096118	16055751	16055901	16097608	16097688	29037	17	6	12	272	149	0.0269327	0.703191	0.608	0.215	0.393
ENSG00000090661	CERS4	19	+	8240485	8240563	8210705	8210862	8241340	8241370	44951	3	0	4	227	149	0.0270207	0.70491	1	0	1
ENSG00000165490	DDIAS	11	+	82913654	82913746	82913286	82913386	82913956	82914031	32872	0	3	0	241	149	0.0271005	0.705833	0	1	-1
ENSG00000145819	ARHGAP26	5	+	143207382	143207473	143147230	143147381	143213996	143214088	41414	0	3	0	240	149	0.0270946	0.705833	0	1	-1
ENSG00000183570	PCBP3	21	+	45913950	45914094	45910901	45911030	45917587	45917629	32044	55	35	52	293	149	0.0271542	0.706655	0.459	0.255	0.204
ENSG00000140416	TPM1	15	+	63064063	63064190	63062575	63062645	63065895	63066093	15339	4	7	3	276	149	0.0272141	0.707055	0.119	0.557	-0.438
ENSG00000074054	CLASP1	2	-	121409023	121409047	121407470	121407715	121410865	121410969	38901	23	11	26	173	149	0.0271922	0.707055	0.569	0.267	0.302
ENSG00000176834	VSIG10	12	-	118102988	118103170	118095532	118095814	118103592	118104000	33930	16	9	11	331	149	0.0272674	0.707861	0.706	0.269	0.437
ENSG00000110888	CAPRIN2	12	-	30733628	30733711	30731342	30731510	30734967	30735206	52082	1	8	20	232	149	0.0274148	0.711108	0.016	0.204	-0.188
ENSG00000230316	FEZF1-AS1	7	+	122306515	122306660	122305287	122306262	122307302	122307488	2692	0	3	0	294	149	0.0274585	0.711661	0	1	-1
ENSG00000177479	ARIH2	3	+	48945135	48945181	48927461	48927813	48961611	48961679	358	30	67	205	195	149	0.0275375	0.713127	0.089	0.2	-0.111
ENSG00000072518	MARK2	11	+	63908259	63908304	63904785	63905043	63908876	63909255	30944	88	83	10	194	149	0.0276218	0.714728	1	0.864	0.136
ENSG00000198947	DMD	X	-	31177931	31177970	31173538	31173604	31178668	31178805	19349	30	35	4	188	149	0.0278146	0.718546	0.598	0.874	-0.276
ENSG00000102125	TAZ	X	+	154414100	154414190	154413481	154413567	154419542	154419623	29431	47	51	12	239	149	0.0278085	0.718546	0.478	0.726	-0.248
ENSG00000079482	OPHN1	X	-	68063853	68064177	68053644	68053810	68073151	68073299	57645	27	14	4	473	149	0.0279012	0.720199	1	0.524	0.476
ENSG00000227038	GTF2IP7	7	-	76108230	76108309	76099897	76099956	76108434	76108779	40032	14	33	0	228	149	0.0279907	0.721925	0.696	1	-0.304
ENSG00000128886	ELL3	15	-	43776038	43776151	43775721	43775923	43776508	43776572	112	7	15	0	262	149	0.0284039	0.726689	0.499	1	-0.501
ENSG00000055950	MRPL43	10	-	100983947	100984074	100983754	100983817	100986748	100986975	16121	20	6	19	276	149	0.0283427	0.726689	0.435	0.146	0.289
ENSG00000155189	AGPAT5	8	+	6747669	6747828	6732560	6732650	6755050	6755174	17991	141	109	0	308	149	0.0283189	0.726689	0.861	1	-0.139
ENSG00000025434	NR1H3	11	+	47259360	47259606	47259179	47259259	47259790	47259823	22384	3	0	4	395	149	0.0283976	0.726689	1	0	1
ENSG00000180902	D2HGDH	2	+	241755848	241756014	241751245	241751388	241767709	241767962	30664	72	92	0	315	149	0.0283675	0.726689	0.83	1	-0.17
ENSG00000178773	CPNE7	16	+	89591126	89591260	89591006	89591058	89595366	89595423	31644	195	142	59	283	149	0.0282231	0.726689	0.725	0.559	0.166
ENSG00000183570	PCBP3	21	+	45913950	45914025	45910901	45911030	45929919	45929995	32046	52	27	5	224	149	0.0282356	0.726689	1	0.782	0.218
ENSG00000181031	RPH3AL	17	-	333758	333934	327466	327579	352711	352807	32456	44	23	118	325	149	0.0283932	0.726689	0.208	0.082	0.126
ENSG00000214279	SCART1	10	+	133458359	133458656	133457278	133457575	133459020	133459326	41433	16	15	6	446	149	0.0282542	0.726689	1	0.455	0.545
ENSG00000269713	NBPF9	1	-	149092754	149092785	149090752	149090894	149098437	149098706	8264	11	0	58	180	149	0.0283767	0.726689	0.132	0	0.132
ENSG00000165113	GKAP1	9	-	83768817	83768970	83753257	83753359	83780381	83780404	2074	15	1	5	302	149	0.0284307	0.726788	0.597	0.09	0.507
ENSG00000151150	ANK3	10	-	60145967	60146021	60138963	60139087	60166590	60166653	13147	36	30	3	203	149	0.02865	0.727093	0.595	0.88	-0.285
ENSG00000146776	ATXN7L1	7	-	105639486	105639569	105638352	105638609	105642837	105643121	16890	8	3	4	232	149	0.0285966	0.727093	1	0.325	0.675
ENSG00000243406	MRPS31P5	13	-	52183975	52184114	52180581	52180654	52186682	52186823	19010	6	19	2	288	149	0.0284681	0.727093	0.341	0.831	-0.49
ENSG00000205133	TRIQK	8	-	92921502	92921660	92916928	92917010	92954405	92954564	22144	9	0	20	307	149	0.0285733	0.727093	0.172	0	0.172
ENSG00000185842	DNAH14	1	+	225300868	225301030	225289884	225290082	225304907	225305089	28168	7	0	2	311	149	0.0285555	0.727093	1	0	1
ENSG00000100325	ASCC2	22	-	29834488	29834550	29832244	29832342	29838177	29838261	31545	19	10	30	211	149	0.0284916	0.727093	0.472	0.191	0.281
ENSG00000228192	AL512353.1	1	-	42844510	42844610	42843403	42843450	42846256	42846387	34713	5	2	5	249	149	0.0286713	0.727093	1	0.193	0.807
ENSG00000163681	SLMAP	3	+	57871635	57871698	57864547	57864716	57890040	57890100	34746	39	11	20	212	149	0.0285445	0.727093	0.566	0.279	0.287
ENSG00000160299	PCNT	21	+	46444693	46444821	46442496	46442573	46445283	46445769	35509	36	44	0	277	149	0.0286463	0.727093	0.763	1	-0.237
ENSG00000100376	FAM118A	22	+	45330602	45330731	45323174	45323427	45332424	45332710	4996	29	33	0	278	149	0.0286545	0.727093	0.721	1	-0.279
ENSG00000136717	BIN1	2	-	127057472	127057601	127050801	127050912	127059010	127059155	4565	55	27	127	278	149	0.0287349	0.728126	0.229	0.102	0.127
ENSG00000070718	AP3M2	8	+	42168196	42168249	42167665	42167810	42168960	42169141	28902	0	8	26	202	149	0.0287877	0.728303	0	0.185	-0.185
ENSG00000243147	MRPL33	2	+	27894532	27894684	27772673	27772692	27987992	27988087	31804	4	15	0	301	149	0.0287734	0.728303	0.398	1	-0.602
ENSG00000256349	AP002748.4	11	+	66511204	66511239	66511012	66511089	66514405	66514678	2206	46	2	3	184	149	0.0289069	0.730739	0.903	0.351	0.552
ENSG00000182718	ANXA2	15	-	60397257	60397338	60364428	60364523	60397942	60397978	26000	0	2	0	230	149	0.0289337	0.730835	0	1	-1
ENSG00000180747	SMG1P3	16	-	21487577	21487616	21484371	21484535	21519827	21520179	16609	31	44	3	188	149	0.028987	0.731599	0.672	0.921	-0.249
ENSG00000122417	ODF2L	1	-	86368635	86368722	86360425	86360536	86371017	86371153	30118	3	0	7	236	149	0.0290292	0.732083	0.654	0	0.654
ENSG00000157800	SLC37A3	7	-	140352061	140352181	140351360	140351451	140355667	140355764	33993	96	66	7	269	149	0.0291041	0.733392	1	0.839	0.161
ENSG00000165675	ENOX2	X	-	130783546	130783690	130703119	130703254	130901683	130901731	16676	46	69	10	293	149	0.0293218	0.736115	0.527	0.778	-0.251
ENSG00000138798	EGF	4	+	109994732	109994880	109988583	109988709	109999678	109999846	21898	25	29	6	297	149	0.0293389	0.736115	0.385	0.708	-0.323
ENSG00000104936	DMPK	19	-	45770970	45771060	45769724	45770640	45771567	45771665	2644	13	19	3	239	149	0.0293511	0.736115	0.403	0.798	-0.395
ENSG00000260565	ERVK13-1	16	-	2669410	2669561	2663081	2663407	2671344	2671405	38668	0	2	0	300	149	0.0292865	0.736115	0	1	-1
ENSG00000138356	AOX1	2	+	200620649	200620819	200615970	200616063	200621119	200621246	3948	58	17	7	319	149	0.0293245	0.736115	0.871	0.531	0.34
ENSG00000144504	ANKMY1	2	-	240511860	240512001	240509347	240509455	240512801	240512942	51472	3	12	0	290	149	0.0292914	0.736115	0.339	1	-0.661
ENSG00000213398	LCAT	16	-	67940736	67940831	67939881	67940478	67942362	67942587	2575	11	0	18	244	149	0.0294282	0.736424	0.188	0	0.188
ENSG00000285756	BX890604.2	X	-	3818656	3818703	3818441	3818500	3828505	3828859	47970	9	13	9	196	149	0.0293932	0.736424	1	0.523	0.477
ENSG00000120029	ARMH3	10	-	101993537	101993603	101991968	101992038	101995296	101995355	49500	49	26	5	215	149	0.0294829	0.736424	1	0.783	0.217
ENSG00000204406	MBD5	2	+	148462581	148462684	148458629	148458871	148463738	148463919	54674	34	42	0	252	149	0.0294946	0.736424	0.77	1	-0.23
ENSG00000148110	MFSD14B	9	+	94456239	94456337	94453957	94454070	94458321	94458464	8433	304	200	11	247	149	0.0294663	0.736424	0.786	0.916	-0.13
ENSG00000186522	2019-09-10	2	-	109593046	109593119	109567814	109567976	109613797	109613921	8610	156	130	20	222	149	0.0295023	0.736424	0.954	0.814	0.14
ENSG00000262879	AC068152.1	17	-	47072471	47072559	47056608	47056753	47099834	47099949	13524	1	8	8	237	149	0.0295353	0.736669	0.046	0.386	-0.34
ENSG00000154832	CXXC1	18	-	50287422	50287508	50286739	50286858	50287586	50287679	19939	1	18	91	235	149	0.0295602	0.736712	0.007	0.111	-0.104
ENSG00000121310	ECHDC2	1	-	52897436	52897484	52896402	52896597	52904645	52904833	23710	0	7	0	197	149	0.0295978	0.73707	0	1	-1
ENSG00000116898	MRPS15	1	-	36460691	36460776	36457922	36457981	36463805	36463850	18327	366	286	21	234	149	0.02964	0.737545	0.991	0.897	0.094
ENSG00000183506	PI4KAP2	22	-	21476643	21476764	21475991	21476160	21477789	21477915	24731	35	16	4	270	149	0.0296789	0.737789	1	0.688	0.312
ENSG00000136754	ABI1	10	-	26755654	26755741	26751597	26751783	26765217	26765318	58648	11	32	7	236	149	0.0296962	0.737789	0.387	0.743	-0.356
ENSG00000028116	VRK2	2	+	58048526	58048587	58046874	58047128	58048826	58048967	29261	1	4	2	210	149	0.0297599	0.737859	0.056	0.587	-0.531
ENSG00000109323	MANBA	4	-	102714437	102714561	102690879	102690957	102722870	102723041	33953	5	18	0	273	149	0.0297687	0.737859	0.476	1	-0.524
ENSG00000158161	EYA3	1	-	27998283	27998351	27997319	27997378	27999959	28000049	7485	10	4	10	217	149	0.0297652	0.737859	0.696	0.215	0.481
ENSG00000143537	ADAM15	1	+	155061903	155061975	155061414	155061489	155062244	155062369	31045	36	3	10	221	149	0.029871	0.739242	0.525	0.168	0.357
ENSG00000143420	ENSA	1	-	150626478	150626526	150625641	150625808	150627311	150627592	47058	8	19	4	197	149	0.0298602	0.739242	0.377	0.782	-0.405
ENSG00000182473	EXOC7	17	-	76090328	76090481	76089174	76089320	76091142	76091235	18901	22	7	0	302	149	0.0300498	0.741362	0.376	1	-0.624
ENSG00000137312	FLOT1	6	-	30741189	30741704	30740678	30740798	30742146	30742203	5101	398	397	0	664	149	0.0300046	0.741362	0.882	1	-0.118
ENSG00000173715	C11orf80	11	+	66762078	66762450	66759042	66759096	66788159	66788269	59075	27	4	12	521	149	0.0300478	0.741362	0.34	0.087	0.253
ENSG00000135899	SP110	2	-	230171695	230171767	230170620	230170761	230172065	230172174	6909	0	9	2	221	149	0.0300187	0.741362	0	0.752	-0.752
ENSG00000205133	TRIQK	8	-	92921502	92921660	92916928	92917007	92954405	92954564	22142	7	1	17	307	149	0.0302413	0.744929	0.298	0.028	0.27
ENSG00000214021	TTLL3	3	+	9816073	9816202	9813293	9813345	9817644	9817759	31506	17	16	6	278	149	0.0302181	0.744929	1	0.588	0.412
ENSG00000100211	CBY1	22	+	38665545	38665685	38656955	38657143	38668016	38668132	14304	19	20	0	289	149	0.0302712	0.745088	0.62	1	-0.38
ENSG00000189212	DPY19L2P1	7	-	35090319	35090445	35079988	35081740	35091846	35091946	11120	5	11	0	275	149	0.0304125	0.745319	0.404	1	-0.596
ENSG00000068885	IFT80	3	-	160268412	160268536	160256991	160258635	160277305	160277478	18273	75	76	0	273	149	0.0304406	0.745319	0.837	1	-0.163
ENSG00000138346	DNA2	10	-	68465666	68465812	68459103	68459235	68468122	68468306	27852	65	76	0	295	149	0.0304446	0.745319	0.824	1	-0.176
ENSG00000047621	C12orf4	12	-	4517060	4517189	4505305	4505380	4518057	4518255	44001	41	35	6	278	149	0.0303833	0.745319	1	0.758	0.242
ENSG00000122481	RWDD3	1	+	95237347	95237460	95234213	95234315	95239776	95239909	47687	0	2	0	262	149	0.0303063	0.745319	0	1	-1
ENSG00000158062	UBXN11	1	-	26300925	26301053	26297961	26298062	26301693	26301722	55010	8	7	15	277	149	0.0303907	0.745319	0.683	0.201	0.482
ENSG00000154889	MPPE1	18	-	11897525	11897620	11896983	11897356	11905737	11905953	6109	43	43	7	244	149	0.0303851	0.745319	1	0.79	0.21
ENSG00000130706	ADRM1	20	+	62304460	62304577	62303567	62303781	62306196	62306320	54905	2007	1591	77	266	149	0.0305843	0.748162	0.989	0.92	0.069
ENSG00000232759	AC002480.1	7	+	22564965	22565152	22563336	22563430	22571774	22572013	48914	174	199	62	336	149	0.0306098	0.748212	0.755	0.587	0.168
ENSG00000155329	ZCCHC10	5	-	133006758	133006920	132998211	132998850	133026496	133026604	50602	38	33	0	311	149	0.0307214	0.750362	0.722	1	-0.278
ENSG00000150456	EEF1AKMT1	13	-	20731840	20732121	20728730	20729216	20757454	20757617	33467	118	53	14	430	149	0.0307601	0.75073	0.82	0.567	0.253
ENSG00000112584	FAM120B	6	+	170348150	170348323	170330448	170330550	170358225	170358318	41654	59	36	5	322	149	0.0308224	0.751099	1	0.769	0.231
ENSG00000105793	GTPBP10	7	+	90355085	90355230	90352815	90353009	90372154	90372228	50832	45	44	1	294	149	0.0308224	0.751099	0.695	0.957	-0.262
ENSG00000147586	MRPS28	8	-	80002998	80003120	79918939	79919148	80030053	80030254	21359	157	107	9	271	149	0.0308517	0.751236	1	0.867	0.133
ENSG00000143341	HMCN1	1	+	186178415	186178766	186174513	186174642	186182167	186182287	19219	2	5	0	500	149	0.0309169	0.752249	0.107	1	-0.893
ENSG00000117543	DPH5	1	-	100992636	100992740	100990357	100990631	100995109	100995149	52390	210	235	13	253	149	0.0309452	0.752362	0.779	0.914	-0.135
ENSG00000067221	STOML1	15	-	73984658	73984868	73983205	73984130	73985317	73985513	18827	39	23	0	359	149	0.0310758	0.75496	0.643	1	-0.357
ENSG00000129315	CCNT1	12	-	48695998	48696162	48695758	48695829	48698137	48698183	52348	88	58	28	313	149	0.0311589	0.7564	0.724	0.496	0.228
ENSG00000135111	TBX3	12	-	114679912	114679972	114679504	114679651	114680878	114681146	28877	5	13	7	209	149	0.0311927	0.756642	0.192	0.57	-0.378
ENSG00000228742	LINC02577	7	+	106775958	106776022	106775075	106775200	106780649	106780942	8624	15	4	3	213	149	0.0312165	0.756644	1	0.483	0.517
ENSG00000117625	RCOR3	1	+	211312719	211312961	211301460	211304140	211313423	211314587	12633	225	186	0	391	149	0.0313317	0.758602	0.877	1	-0.123
ENSG00000148737	TCF7L2	10	+	113158666	113158717	113158020	113158069	113159919	113159992	43275	23	6	3	200	149	0.031345	0.758602	1	0.598	0.402
ENSG00000158023	WDR66	12	+	121960584	121960758	121958942	121959094	121961977	121962162	3677	17	5	3	323	149	0.0314526	0.76005	1	0.435	0.565
ENSG00000120071	KANSL1	17	-	46039026	46039215	46038537	46038686	46039701	46039884	58135	51	55	7	338	149	0.0314382	0.76005	1	0.776	0.224
ENSG00000161179	YDJC	22	-	21629009	21629187	21628088	21628787	21629307	21629407	53011	468	323	104	327	149	0.0315396	0.760995	0.715	0.586	0.129
ENSG00000121417	ZNF211	19	+	57633712	57633905	57633215	57633436	57634022	57634061	9015	1	6	2	342	149	0.0315298	0.760995	0.059	0.567	-0.508
ENSG00000168779	SHOX2	3	-	158105057	158105129	158102677	158102886	158105678	158106160	20192	8	4	18	221	149	0.0316829	0.762715	0.519	0.13	0.389
ENSG00000090924	PLEKHG2	19	+	39421074	39421113	39420948	39420996	39421282	39421299	27017	36	21	5	188	149	0.0316638	0.762715	1	0.769	0.231
ENSG00000006282	SPATA20	17	+	50547719	50547954	50547128	50547285	50548282	50548453	39938	16	8	8	384	149	0.0316506	0.762715	0.756	0.28	0.476
ENSG00000168970	JMJD7-PLA2G4B	15	+	41843125	41843223	41842192	41842591	41843675	41843811	50430	9	18	0	247	149	0.0318777	0.766825	0.576	1	-0.424
ENSG00000170390	DCLK2	4	+	150253473	150253556	150249567	150249684	150256019	150256119	3695	47	48	23	232	149	0.0319036	0.766867	0.354	0.573	-0.219
ENSG00000183077	AFMID	17	+	78204827	78204900	78202702	78202751	78205439	78205518	30384	13	12	6	222	149	0.0320021	0.768091	1	0.573	0.427
ENSG00000269352	PTOV1-AS2	19	-	49858553	49858626	49858346	49858427	49858842	49859097	31277	4	5	0	222	149	0.0320134	0.768091	0.277	1	-0.723
ENSG00000165185	KIAA1958	9	+	112617870	112617954	112574056	112575251	112645649	112645822	54305	0	4	5	233	149	0.0320269	0.768091	0	0.338	-0.338
ENSG00000061273	HDAC7	12	-	47802223	47802274	47798784	47798972	47819766	47819875	10525	31	12	19	200	149	0.0321679	0.769612	0.623	0.32	0.303
ENSG00000183010	PYCR1	17	-	81934325	81934489	81933355	81933376	81934652	81934745	10578	1723	1263	270	313	149	0.0322731	0.769612	0.78	0.69	0.09
ENSG00000188991	SLC15A5	12	-	16257700	16257870	16239680	16239867	16272560	16272783	22297	20	6	11	319	149	0.0321759	0.769612	0.572	0.203	0.369
ENSG00000156958	GALK2	15	+	49281986	49282085	49239220	49239367	49283565	49283718	33898	142	97	16	248	149	0.0322998	0.769612	0.945	0.785	0.16
ENSG00000157110	RBPMS	8	+	30549499	30549585	30544493	30544624	30558886	30558956	38194	6	0	9	235	149	0.0322279	0.769612	0.352	0	0.352
ENSG00000125648	SLC25A23	19	-	6438446	6438534	6436080	6436464	6444150	6444301	5266	5	4	7	237	149	0.0321759	0.769612	1	0.264	0.736
ENSG00000154134	ROBO3	11	+	124877284	124877309	124876841	124876932	124877518	124877658	57346	2	4	0	174	149	0.0323324	0.769612	0.222	1	-0.778
ENSG00000177410	ZFAS1	20	+	49280902	49280964	49279103	49279208	49289044	49289260	58488	463	492	168	211	149	0.0321995	0.769612	0.565	0.674	-0.109
ENSG00000082898	XPO1	2	-	61525269	61525333	61522610	61522683	61525491	61526521	79	12	13	0	213	149	0.03231	0.769612	0.583	1	-0.417
ENSG00000150433	TMEM218	11	-	125110643	125110746	125102131	125102809	125111586	125111616	8831	0	5	3	252	149	0.032305	0.769612	0	0.496	-0.496
ENSG00000141564	RPTOR	17	+	80925369	80925480	80923489	80923673	80940495	80940601	21689	144	82	0	260	149	0.0324194	0.771106	0.864	1	-0.136
ENSG00000072803	FBXW11	5	-	171996889	171997051	171914342	171914405	172006457	172006649	10244	62	19	47	311	149	0.0325179	0.771297	0.335	0.162	0.173
ENSG00000051825	MPHOSPH9	12	-	123227545	123227616	123223037	123223127	123230260	123230522	24706	13	26	14	220	149	0.0325244	0.771297	0.268	0.557	-0.289
ENSG00000185009	AP3M1	10	-	74138805	74138931	74138106	74138382	74150754	74150842	50376	186	158	79	275	149	0.032515	0.771297	0.677	0.52	0.157
ENSG00000232070	TMEM253	14	+	21102632	21102779	21102404	21102515	21103138	21103722	56980	4	14	0	296	149	0.0324999	0.771297	0.402	1	-0.598
ENSG00000145348	TBCK	4	-	106254946	106255047	106251865	106252007	106260436	106260510	6345	2	10	10	250	149	0.0325673	0.771738	0.069	0.373	-0.304
ENSG00000134909	ARHGAP32	11	-	129040927	129041009	128998318	128998468	129062279	129062357	11325	36	16	4	231	149	0.0326061	0.771999	1	0.721	0.279
ENSG00000147642	SYBU	8	-	109642727	109642929	109618841	109619039	109644635	109644716	16585	74	39	4	351	149	0.0326269	0.771999	0.52	0.805	-0.285
ENSG00000146373	RNF217	6	+	125045210	125045444	124971500	124971598	125057941	125058106	53445	12	22	0	383	149	0.0327333	0.773367	0.539	1	-0.461
ENSG00000143367	TUFT1	1	+	151562090	151562165	151540333	151540426	151562584	151562686	53919	47	22	65	224	149	0.032715	0.773367	0.362	0.184	0.178
ENSG00000143590	EFNA3	1	+	155085090	155085404	155078871	155079069	155085876	155085942	40256	40	31	5	463	149	0.0327749	0.773713	1	0.666	0.334
ENSG00000177192	PUS1	12	+	131932721	131932833	131932174	131932312	131941291	131941422	53901	20	24	7	261	149	0.0327966	0.773713	1	0.662	0.338
ENSG00000134121	CHL1	3	+	244612	244692	197289	197368	319682	319867	17340	68	31	0	229	149	0.0329079	0.775763	0.787	1	-0.213
ENSG00000122203	KIAA1191	5	-	176355570	176355749	176350612	176350737	176361601	176361807	48288	74	42	5	328	149	0.0329459	0.776084	1	0.792	0.208
ENSG00000005810	MYCBP2	13	-	77103208	77103310	77098775	77099013	77118339	77118462	13221	0	3	3	251	149	0.0330126	0.77652	0	0.372	-0.372
ENSG00000127957	PMS2P3	7	-	75512308	75512421	75510930	75511114	75512588	75512675	20354	39	28	0	262	149	0.0330247	0.77652	0.735	1	-0.265
ENSG00000092096	SLC22A17	14	-	23347459	23347731	23347100	23347212	23348160	23348221	58964	2	6	0	421	149	0.0330377	0.77652	0.15	1	-0.85
ENSG00000131503	ANKHD1	5	+	140535361	140535538	140528183	140529796	140537337	140537589	37654	122	188	9	326	149	0.0330795	0.776928	0.736	0.905	-0.169
ENSG00000136280	CCM2	7	+	45068442	45068579	45064462	45064646	45072725	45072783	50012	26	72	0	286	149	0.0331371	0.777706	0.772	1	-0.228
ENSG00000187741	FANCA	16	-	89778340	89778462	89775741	89775815	89778800	89778850	1174	14	3	76	271	149	0.0332438	0.778487	0.152	0.021	0.131
ENSG00000166747	AP1G1	16	-	71807800	71807838	71789319	71789482	71808014	71808150	1902	6	1	16	187	149	0.0331966	0.778487	0.406	0.047	0.359
ENSG00000144935	TRPC1	3	+	142736378	142736533	142724541	142724731	142748257	142748460	2190	29	17	0	304	149	0.0332346	0.778487	0.612	1	-0.388
ENSG00000156990	RPUSD3	3	-	9838984	9839171	9837848	9838207	9840183	9840307	28806	112	67	13	336	149	0.0333304	0.779941	0.909	0.696	0.213
ENSG00000138018	SELENOI	2	+	26375039	26375148	26373366	26373629	26389004	26389067	51831	177	195	0	258	149	0.0333938	0.780851	0.887	1	-0.113
ENSG00000142632	ARHGEF19	1	-	16205537	16205667	16205350	16205425	16205930	16206083	45444	65	48	6	279	149	0.0334196	0.780878	1	0.81	0.19
ENSG00000140525	FANCI	15	+	89245755	89245839	89245194	89245311	89247628	89247731	43713	7	14	0	233	149	0.0334647	0.781359	0.528	1	-0.472
ENSG00000163875	MEAF6	1	-	37496546	37496604	37495884	37495918	37501803	37501996	18738	66	29	123	207	149	0.0337379	0.787159	0.282	0.145	0.137
ENSG00000067221	STOML1	15	-	73984658	73984871	73983217	73984130	73985317	73985513	18824	47	27	0	362	149	0.033833	0.7888	0.682	1	-0.318
ENSG00000166004	CEP295	11	+	93702775	93702919	93702459	93702637	93706744	93706897	8151	25	27	10	293	149	0.0339006	0.789797	0.927	0.579	0.348
ENSG00000077264	PAK3	X	+	111097540	111097684	111097389	111097456	111142095	111142196	41599	11	3	3	293	149	0.0341055	0.793409	1	0.337	0.663
ENSG00000204580	DDR1	6	+	30885624	30885680	30884537	30884710	30888687	30888814	42715	53	19	38	205	149	0.034098	0.793409	0.484	0.267	0.217
ENSG00000150455	TIRAP	11	+	126289664	126289833	126283109	126283153	126290461	126290585	19815	14	6	9	318	149	0.0341343	0.793499	0.686	0.238	0.448
ENSG00000010803	SCMH1	1	-	41041310	41041565	41037361	41037541	41046417	41046598	28425	2	0	10	404	149	0.0342145	0.794604	1	0	1
ENSG00000196262	PPIA	7	+	44800423	44800543	44799391	44799480	44801286	44801624	51731	39	66	44	269	149	0.0342319	0.794604	0.268	0.454	-0.186
ENSG00000181031	RPH3AL	17	-	333758	333934	327466	327579	386196	386233	32457	33	22	0	325	149	0.0343296	0.796291	0.654	1	-0.346
ENSG00000186710	CFAP73	12	+	113154413	113154635	113153207	113153408	113155259	113155418	46099	0	6	0	371	149	0.0345778	0.800881	0	1	-1
ENSG00000158286	RNF207	1	+	6211020	6211118	6210369	6210438	6211866	6212053	54508	6	12	0	247	149	0.0345708	0.800881	0.475	1	-0.525
ENSG00000180530	NRIP1	21	-	15043494	15043574	15014343	15014466	15064744	15064805	49218	39	25	5	229	149	0.0346247	0.801382	1	0.765	0.235
ENSG00000173166	RAPH1	2	-	203470238	203470313	203461847	203461925	203477075	203477156	26109	17	5	3	224	149	0.0347798	0.804137	1	0.526	0.474
ENSG00000143442	POGZ	1	-	151440927	151441086	151430665	151430841	151442080	151442205	35076	158	145	16	308	149	0.0347943	0.804137	0.962	0.814	0.148
ENSG00000141956	PRDM15	21	-	41810153	41810329	41804533	41804614	41810752	41810836	30203	30	30	6	325	149	0.0348699	0.804714	1	0.696	0.304
ENSG00000104299	INTS9	8	-	28846746	28846809	28837703	28837776	28850212	28850273	53539	25	40	9	212	149	0.0348605	0.804714	1	0.757	0.243
ENSG00000137094	DNAJB5	9	+	34990347	34990611	34989744	34989831	34993199	34993332	17641	0	2	0	413	149	0.0349117	0.805097	0	1	-1
ENSG00000143248	RGS5	1	-	163308543	163308631	163306232	163306329	163319181	163319291	2911	16	12	5	237	149	0.0350125	0.805472	1	0.601	0.399
ENSG00000163617	CCDC191	3	-	114046590	114046732	114042702	114042846	114056376	114056549	29178	6	0	2	291	149	0.0350547	0.805472	1	0	1
ENSG00000106714	CNTNAP3	9	-	39266895	39267006	39238992	39239186	39287979	39288138	42609	34	37	1	260	149	0.0350046	0.805472	0.684	0.955	-0.271
ENSG00000022277	RTF2	20	+	56470599	56470751	56468685	56468766	56471613	56471669	51333	6	0	2	301	149	0.0349873	0.805472	1	0	1
ENSG00000143970	ASXL2	2	-	25753533	25753639	25749695	25750413	25756017	25756114	55307	86	51	6	255	149	0.0350426	0.805472	1	0.832	0.168
ENSG00000165650	PDZD8	10	-	117340979	117341102	117318871	117318974	117374355	117375467	58597	155	128	10	272	149	0.0351064	0.806079	1	0.875	0.125
ENSG00000198399	ITSN2	2	-	24205213	24205297	24204244	24204418	24208236	24208319	37309	28	8	3	233	149	0.0352021	0.807693	1	0.63	0.37
ENSG00000216937	CCDC7	10	+	32685969	32686080	32623718	32623817	32726733	32726832	5124	0	6	0	260	149	0.0352835	0.808977	0	1	-1
ENSG00000163728	TTC14	3	+	180604224	180604309	180603123	180603323	180604477	180604607	20272	59	51	0	234	149	0.0353949	0.810945	0.824	1	-0.176
ENSG00000126777	KTN1	14	+	55663954	55664041	55661521	55661612	55667240	55667330	46763	325	277	123	236	149	0.0355427	0.813746	0.714	0.587	0.127
ENSG00000268614	AC008878.2	19	+	7534378	7534446	7534167	7534239	7534749	7534902	28007	6	0	2	217	149	0.0356763	0.813875	1	0	1
ENSG00000160226	CFAP410	21	-	44334060	44335804	44333032	44333262	44337648	44337667	28400	119	64	1	1893	149	0.0356742	0.813875	0.401	0.834	-0.433
ENSG00000167842	MIS12	17	+	5488195	5488589	5486373	5486684	5488822	5490808	40526	254	280	14	543	149	0.0356695	0.813875	0.679	0.846	-0.167
ENSG00000157654	PALM2-AKAP2	9	+	109942685	109943381	109931926	109932028	110015953	110016039	4129	67	83	0	845	149	0.0356554	0.813875	0.703	1	-0.297
ENSG00000122203	KIAA1191	5	-	176355570	176355749	176348249	176348356	176361601	176361807	48290	74	41	8	328	149	0.0355982	0.813875	0.944	0.7	0.244
ENSG00000160087	UBE2J2	1	-	1263345	1263386	1257207	1257310	1273665	1273827	15308	78	63	0	190	149	0.0357744	0.81509	0.859	1	-0.141
ENSG00000136631	VPS45	1	+	150098849	150099080	150093526	150093648	150110495	150110627	16328	1	20	69	380	149	0.0357808	0.81509	0.005	0.102	-0.097
ENSG00000184922	FMNL1	17	+	45245618	45245733	45245252	45245416	45245877	45245973	31229	85	114	3	264	149	0.0358319	0.81567	0.787	0.955	-0.168
ENSG00000100325	ASCC2	22	-	29802114	29802208	29800990	29801110	29804637	29804830	31538	34	31	6	243	149	0.0358759	0.816086	1	0.76	0.24
ENSG00000144468	RHBDD1	2	+	226839408	226839627	226838072	226838154	226864603	226864856	22810	20	36	9	368	149	0.0359729	0.81771	1	0.618	0.382
ENSG00000159556	ISL2	15	+	76338251	76338514	76337437	76337967	76340275	76340559	4578	42	23	4	412	149	0.0360106	0.81798	1	0.675	0.325
ENSG00000092020	PPP2R3C	14	-	35116609	35116737	35110524	35110629	35121901	35122101	21480	202	147	43	277	149	0.0361158	0.819786	0.807	0.648	0.159
ENSG00000137814	HAUS2	15	+	42560781	42560870	42559338	42559408	42561269	42561402	2779	31	67	86	238	149	0.0361647	0.820309	0.177	0.328	-0.151
ENSG00000123349	PFDN5	12	+	53295838	53295941	53295541	53295639	53297849	53297924	11466	1267	686	150	252	149	0.0362401	0.821006	0.825	0.73	0.095
ENSG00000047365	ARAP2	4	-	36119649	36119718	36117060	36117135	36121178	36121326	21123	3	1	6	218	149	0.0362729	0.821006	1	0.102	0.898
ENSG00000217555	CKLF	16	+	66558189	66558348	66552581	66552793	66563121	66563217	9194	765	836	292	308	149	0.0362534	0.821006	0.483	0.581	-0.098
ENSG00000198825	INPP5F	10	+	119823814	119823902	119823070	119823199	119826630	119829096	1326	31	22	5	237	149	0.036367	0.822051	1	0.734	0.266
ENSG00000204599	TRIM39	6	+	30327646	30327696	30326956	30326995	30328888	30329041	25955	5	0	8	199	149	0.0363966	0.822051	0.428	0	0.428
ENSG00000118965	WDR35	2	-	19960553	19960614	19953833	19953978	19966723	19966909	51651	38	53	0	210	149	0.0363881	0.822051	0.818	1	-0.182
ENSG00000184014	DENND5A	11	-	9140188	9140248	9139514	9139854	9141939	9142108	17407	23	37	58	209	149	0.0365425	0.824176	0.15	0.313	-0.163
ENSG00000248323	LUCAT1	5	-	91313077	91313229	91303872	91303971	91313637	91313777	43095	36	56	0	301	149	0.0365373	0.824176	0.781	1	-0.219
ENSG00000109323	MANBA	4	-	102657681	102657900	102650536	102650701	102664684	102664852	33950	34	35	6	368	149	0.0366288	0.824952	1	0.703	0.297
ENSG00000139531	SUOX	12	+	55997614	55997723	55997287	55997339	56002211	56002271	7090	19	25	0	258	149	0.0366111	0.824952	0.687	1	-0.313
ENSG00000110756	HPS5	11	-	18317750	18317907	18311913	18312024	18322132	18322178	27695	27	5	8	306	149	0.0366821	0.825567	0.622	0.233	0.389
ENSG00000183597	TANGO2	22	+	20053436	20053551	20052464	20052584	20061529	20061681	40665	32	16	0	264	149	0.0370252	0.831523	0.644	1	-0.356
ENSG00000138111	MFSD13A	10	+	102468752	102468842	102465980	102466087	102468954	102469197	55187	17	5	11	239	149	0.0369994	0.831523	0.602	0.221	0.381
ENSG00000169379	ARL13B	3	+	94003658	94003908	93980138	93980482	94035330	94035436	58684	71	77	7	399	149	0.0370182	0.831523	1	0.804	0.196
ENSG00000151116	UEVLD	11	-	18578723	18578808	18566346	18566482	18588612	18588746	11387	20	16	0	234	149	0.03724	0.832875	0.645	1	-0.355
ENSG00000143228	NUF2	1	+	163322866	163323095	163321889	163322066	163326031	163326174	25787	29	17	84	378	149	0.0371981	0.832875	0.21	0.074	0.136
ENSG00000165813	CCDC186	10	-	114173140	114173265	114162636	114163329	114174014	114174232	27823	14	2	22	274	149	0.0373124	0.832875	0.257	0.047	0.21
ENSG00000164548	TRA2A	7	-	23522131	23522432	23521706	23521840	23531180	23531270	35987	27	49	0	450	149	0.0371821	0.832875	0.691	1	-0.309
ENSG00000168778	TCTN2	12	+	123694841	123694976	123692657	123692723	123695219	123695297	42007	13	7	4	284	149	0.0372514	0.832875	1	0.479	0.521
ENSG00000151665	PIGF	2	-	46613693	46613785	46612227	46612344	46616969	46617051	43141	68	63	10	241	149	0.0373473	0.832875	0.977	0.796	0.181
ENSG00000182095	TNRC18	7	-	5421059	5421489	5394439	5394595	5423440	5423546	4359	124	99	27	579	149	0.0372085	0.832875	0.711	0.485	0.226
ENSG00000177192	PUS1	12	+	131929734	131929796	131929281	131929380	131929906	131930135	53898	168	160	79	211	149	0.0372628	0.832875	0.739	0.589	0.15
ENSG00000251003	ZFPM2-AS1	8	-	106059080	106059136	105798324	105798442	106060380	106060477	7796	5	0	18	205	149	0.037272	0.832875	0.248	0	0.248
ENSG00000196693	ZNF33B	10	-	42632294	42632439	42631928	42632024	42638473	42638551	881	28	9	3	294	149	0.0373244	0.832875	1	0.603	0.397
ENSG00000004700	RECQL	12	-	21501169	21501215	21499554	21499615	21501462	21501669	37853	47	75	10	195	149	0.0375002	0.835699	0.642	0.851	-0.209
ENSG00000196353	CPNE4	3	-	132034566	132034759	131905263	131905444	132037556	132037719	19658	16	15	1	342	149	0.0376727	0.836845	0.411	0.867	-0.456
ENSG00000106723	SPIN1	9	+	88416643	88416766	88415606	88415699	88418777	88418951	2495	7	3	4	272	149	0.0376829	0.836845	1	0.291	0.709
ENSG00000147687	TATDN1	8	-	124503839	124503951	124495471	124495542	124504274	124504347	45021	7	3	4	261	149	0.0376832	0.836845	1	0.3	0.7
ENSG00000128513	POT1	7	-	124829253	124829342	124827213	124827305	124835278	124835414	55175	72	74	0	238	149	0.037666	0.836845	0.849	1	-0.151
ENSG00000250903	GMDS-DT	6	+	2397220	2397626	2263600	2263684	2398576	2398747	57703	1	11	0	555	149	0.0375964	0.836845	0.118	1	-0.882
ENSG00000105221	AKT2	19	-	40265258	40265351	40256925	40257054	40285180	40285342	57388	127	75	16	242	149	0.0377208	0.837097	0.918	0.743	0.175
ENSG00000198690	FAN1	15	+	30910613	30910815	30908117	30908258	30913857	30914091	8369	61	34	14	351	149	0.0377489	0.837136	0.787	0.508	0.279
ENSG00000184402	SS18L1	20	+	62154280	62154465	62143794	62143889	62158671	62158942	37068	30	41	17	334	149	0.0378445	0.83867	0.282	0.518	-0.236
ENSG00000248161	AC098487.1	4	-	102419696	102419794	102418601	102418988	102431061	102431249	22713	10	1	12	247	149	0.0379295	0.83997	0.354	0.048	0.306
ENSG00000113716	HMGXB3	5	+	150037399	150037527	150032453	150032603	150040747	150040879	12235	76	94	9	277	149	0.0379924	0.840193	1	0.849	0.151
ENSG00000165304	MELK	9	+	36657240	36657363	36651745	36651877	36665349	36665581	715	173	266	17	272	149	0.0379733	0.840193	1	0.896	0.104
ENSG00000031003	FAM13B	5	-	137985256	137985389	137962404	137962469	138006989	138007147	11000	24	54	0	282	149	0.0380837	0.840434	0.76	1	-0.24
ENSG00000187109	NAP1L1	12	-	76074202	76074239	76067370	76067473	76084566	76084958	13708	32	23	0	186	149	0.0380963	0.840434	0.762	1	-0.238
ENSG00000250546	AC079160.1	4	-	84286668	84286827	84284205	84284326	84293219	84293412	46358	12	21	0	308	149	0.038109	0.840434	0.592	1	-0.408
ENSG00000196497	IPO4	14	-	24187666	24187813	24187399	24187579	24188215	24188257	55032	134	104	10	296	149	0.0380797	0.840434	0.985	0.84	0.145
ENSG00000164073	MFSD8	4	-	127938782	127938838	127932663	127933093	127942044	127942158	22409	19	10	4	205	149	0.0381405	0.840544	1	0.645	0.355
ENSG00000149657	LSM14B	20	+	62129784	62129952	62126225	62126439	62130218	62130296	7292	73	77	4	317	149	0.0383037	0.843556	0.682	0.9	-0.218
ENSG00000196712	NF1	17	+	31252937	31253000	31248983	31249119	31258343	31258502	6521	57	82	3	212	149	0.0383798	0.844648	0.77	0.951	-0.181
ENSG00000134470	IL15RA	10	-	5966144	5966339	5960366	5960567	5977404	5977492	14351	36	35	0	344	149	0.038458	0.844815	0.722	1	-0.278
ENSG00000104529	EEF1D	8	-	143590607	143590738	143589544	143590081	143596087	143596345	50542	9	16	0	280	149	0.0384937	0.844815	0.545	1	-0.455
ENSG00000177628	GBA	1	-	155239885	155240077	155238516	155238650	155244505	155244699	54625	68	101	0	341	149	0.0384379	0.844815	0.832	1	-0.168
ENSG00000278535	DHRS11	17	+	36599670	36599763	36598920	36599050	36599971	36599985	54665	64	53	9	242	149	0.0384824	0.844815	0.975	0.784	0.191
ENSG00000184205	TSPYL2	X	+	53084953	53085099	53084754	53084866	53085226	53085321	15257	81	71	0	295	149	0.0386032	0.846635	0.836	1	-0.164
ENSG00000176155	CCDC57	17	-	82179026	82179189	82178473	82178605	82183773	82183932	16234	46	29	17	312	149	0.0387431	0.849117	0.733	0.449	0.284
ENSG00000106714	CNTNAP3	9	-	39149805	39149977	39132931	39133135	39165932	39166076	42601	1	11	0	321	149	0.0387986	0.849748	0.188	1	-0.812
ENSG00000198860	TSEN15	1	+	184072156	184072298	184054727	184054863	184072826	184072986	4545	215	449	99	291	149	0.0388337	0.849905	0.567	0.699	-0.132
ENSG00000170949	ZNF160	19	-	53091412	53091529	53084953	53086321	53091636	53091720	55814	8	0	8	266	149	0.0388595	0.849905	0.309	0	0.309
ENSG00000109381	ELF2	4	-	139067683	139067770	139061936	139062057	139071865	139072220	5795	46	43	0	236	149	0.0388859	0.849905	0.806	1	-0.194
ENSG00000119185	ITGB1BP1	2	-	9407448	9407598	9405683	9406905	9408112	9408205	27167	675	545	129	299	149	0.0389814	0.850773	0.787	0.678	0.109
ENSG00000075399	VPS9D1	16	-	89708426	89708531	89707133	89707954	89708856	89708956	51305	60	22	7	254	149	0.0389671	0.850773	0.921	0.648	0.273
ENSG00000163040	CCDC74A	2	+	131532588	131532781	131531663	131531802	131532863	131532937	57662	62	79	0	342	149	0.0390059	0.850773	0.818	1	-0.182
ENSG00000121957	GPSM2	1	+	108882579	108882625	108876980	108877228	108885274	108885578	10563	1	12	60	195	149	0.0391432	0.852014	0.01	0.133	-0.123
ENSG00000176444	CLK2	1	-	155265859	155265954	155264644	155264774	155268009	155268126	1843	80	76	8	244	149	0.0391181	0.852014	1	0.853	0.147
ENSG00000005889	ZFX	X	+	24173606	24173723	24172714	24172800	24179182	24179770	53800	8	1	24	266	149	0.039137	0.852014	0.23	0.023	0.207
ENSG00000113716	HMGXB3	5	+	150036635	150036937	150032453	150032603	150040747	150040879	12238	292	189	9	451	149	0.0392781	0.852119	1	0.874	0.126
ENSG00000138378	STAT4	2	-	191054489	191054534	191041064	191041148	191058017	191058111	18965	19	10	4	194	149	0.0392583	0.852119	1	0.658	0.342
ENSG00000105672	ETV2	19	+	35644234	35644347	35643273	35643753	35644651	35644871	33713	21	27	0	262	149	0.0392878	0.852119	0.705	1	-0.295
ENSG00000100429	HDAC10	22	-	50249102	50249168	50248830	50248859	50249327	50249454	42019	15	12	0	215	149	0.0393356	0.852119	0.598	1	-0.402
ENSG00000169241	SLC50A1	1	+	155136827	155136951	155136298	155136376	155137978	155138098	42237	112	166	30	273	149	0.0393159	0.852119	0.581	0.751	-0.17
ENSG00000160785	SLC25A44	1	+	156207861	156208013	156199834	156200472	156210239	156212795	45446	50	59	0	301	149	0.0392285	0.852119	0.805	1	-0.195
ENSG00000179912	R3HDM2	12	-	57305639	57305663	57303175	57303217	57310263	57310463	49599	17	3	67	173	149	0.0391959	0.852119	0.184	0.037	0.147
ENSG00000165689	ENTR1	9	-	136410089	136410239	136408998	136409067	136410327	136410609	32209	90	75	18	299	149	0.0393741	0.852372	0.882	0.675	0.207
ENSG00000121988	ZRANB3	2	-	135390801	135390820	135345549	135345635	135504328	135504496	19547	5	10	0	168	149	0.0396101	0.856899	0.526	1	-0.474
ENSG00000149346	SLX4IP	20	+	10458175	10458231	10435302	10435453	10556230	10556320	24198	4	13	0	205	149	0.0396602	0.857399	0.492	1	-0.508
ENSG00000258659	TRIM34	11	+	5642816	5642853	5642405	5642506	5643143	5643809	30200	4	1	4	186	149	0.0397065	0.857817	1	0.167	0.833
ENSG00000156411	ATP5MPL	14	-	103915065	103915189	103912301	103912694	103920939	103921208	13961	36	11	3	273	149	0.0398343	0.859994	1	0.667	0.333
ENSG00000134470	IL15RA	10	-	5963742	5963841	5960366	5960567	5966144	5966339	14346	20	13	18	248	149	0.0399382	0.861651	0.632	0.303	0.329
ENSG00000137822	TUBGCP4	15	+	43403682	43403842	43401817	43401850	43404412	43404552	38428	54	60	7	309	149	0.040134	0.86529	1	0.805	0.195
ENSG00000170364	SETMAR	3	+	4312897	4313761	4303303	4303526	4316211	4317567	11261	95	70	15	1013	149	0.0403231	0.865621	0.7	0.407	0.293
ENSG00000128581	IFT22	7	-	101318955	101319063	101318123	101318213	101321670	101321797	2273	26	58	4	257	149	0.0402917	0.865621	0.626	0.894	-0.268
ENSG00000233621	LINC01137	1	-	37456366	37456459	37454878	37455912	37474143	37474411	26748	80	50	6	242	149	0.0403166	0.865621	1	0.837	0.163
ENSG00000113761	ZNF346	5	+	177050750	177050936	177041777	177041870	177062057	177062151	29302	67	57	6	335	149	0.0402699	0.865621	1	0.809	0.191
ENSG00000136425	CIB2	15	-	78123704	78123739	78109234	78109382	78131164	78131235	43939	1	9	5	184	149	0.040255	0.865621	0.104	0.593	-0.489
ENSG00000233967	AL359715.1	6	+	80454109	80454227	80453198	80453261	80462871	80463207	44864	0	2	0	267	149	0.0403399	0.865621	0	1	-1
ENSG00000196912	ANKRD36B	2	-	97580461	97580568	97560831	97560860	97584943	97585117	45173	7	11	9	256	149	0.0402956	0.865621	1	0.416	0.584
ENSG00000149187	CELF1	11	-	47500860	47500932	47488836	47489024	47506857	47506897	58655	22	7	3	221	149	0.0403709	0.865701	1	0.611	0.389
ENSG00000206072	SERPINB11	18	+	63720012	63720155	63712564	63712693	63720830	63720986	11142	28	52	35	292	149	0.0404402	0.866602	0.237	0.431	-0.194
ENSG00000143994	ABHD1	2	+	27128944	27129127	27123835	27124062	27129513	27129626	3673	4	0	4	332	149	0.0404813	0.8669	0.642	0	0.642
ENSG00000117360	PRPF3	1	+	150327556	150327652	150325750	150325881	150328319	150328466	11870	41	15	139	245	149	0.0405359	0.867485	0.173	0.062	0.111
ENSG00000206195	DUXAP8	22	+	15790684	15790798	15788819	15788931	15815475	15815566	35054	3	10	0	263	149	0.0405933	0.86813	0.362	1	-0.638
ENSG00000179195	ZNF664	12	+	124004877	124004935	123988042	123988138	124011380	124011441	14383	39	30	128	207	149	0.0406346	0.868429	0.292	0.144	0.148
ENSG00000143951	WDPCP	2	-	63571374	63571626	63492855	63492940	63588196	63588518	49299	5	9	1	401	149	0.0406631	0.868453	0.21	0.77	-0.56
ENSG00000138621	PPCDC	15	+	75028246	75028453	75023585	75023626	75043440	75043536	43985	42	33	5	356	149	0.0406911	0.868468	1	0.734	0.266
ENSG00000183570	PCBP3	21	+	45744230	45744337	45735391	45735429	45749380	45749475	32037	8	0	4	256	149	0.0410313	0.875142	0.538	0	0.538
ENSG00000104164	BLOC1S6	15	+	45603103	45603187	45587351	45587525	45605427	45605514	23468	56	29	22	233	149	0.0411096	0.876224	0.705	0.457	0.248
ENSG00000104983	CCDC61	19	+	45996244	45996401	45995470	45995504	46003007	46003166	21675	1	2	0	306	149	0.0412619	0.878294	0.034	1	-0.966
ENSG00000138867	GUCD1	22	-	24554948	24555136	24548916	24549001	24555614	24555859	3472	98	52	65	337	149	0.0412448	0.878294	0.423	0.261	0.162
ENSG00000137601	NEK1	4	-	169438082	169438259	169433544	169433665	169463242	169463395	8792	40	50	7	326	149	0.0412937	0.878381	1	0.766	0.234
ENSG00000244257	PKD1P1	16	+	16317895	16318079	16317105	16317777	16318922	16319038	13163	4	28	3	333	149	0.0414753	0.878718	0.309	0.807	-0.498
ENSG00000182473	EXOC7	17	-	76090328	76090397	76089174	76089320	76091142	76091235	18894	44	11	0	218	149	0.0413917	0.878718	0.626	1	-0.374
ENSG00000197147	LRRC8B	1	+	89558710	89559036	89549914	89549971	89568246	89568307	18934	0	2	0	475	149	0.0413592	0.878718	0	1	-1
ENSG00000112365	ZBTB24	6	-	109476762	109476930	109476174	109476258	109481074	109482054	20596	32	26	5	317	149	0.0414627	0.878718	1	0.71	0.29
ENSG00000172831	CES2	16	+	66939216	66939358	66934459	66935711	66940221	66940355	36812	202	91	0	291	149	0.0413936	0.878718	0.873	1	-0.127
ENSG00000075213	SEMA3A	7	-	84307206	84307292	84194528	84194668	84371823	84371900	5682	35	5	4	235	149	0.041433	0.878718	0.881	0.442	0.439
ENSG00000264538	SUZ12P1	17	+	30743300	30743369	30731705	30732123	30759490	30759539	23264	11	27	1	218	149	0.0415099	0.878866	0.601	0.949	-0.348
ENSG00000130511	SSBP4	19	+	18431352	18431418	18430840	18430930	18431646	18431706	47693	133	138	122	215	149	0.0416003	0.880193	0.31	0.439	-0.129
ENSG00000123815	COQ8B	19	-	40705324	40705447	40705095	40705181	40710058	40710136	45288	114	160	0	272	149	0.0417871	0.883559	0.874	1	-0.126
ENSG00000135637	CCDC142	2	-	74481816	74482189	74481451	74481538	74483067	74483247	22179	39	45	0	522	149	0.041872	0.884126	0.69	1	-0.31
ENSG00000101639	CEP192	18	+	13038369	13038579	13037236	13037301	13040829	13040956	3045	52	39	5	359	149	0.0419251	0.884126	1	0.764	0.236
ENSG00000160284	SPATC1L	21	-	46168307	46168658	46161915	46162067	46184355	46184476	47371	235	83	5	500	149	0.0418615	0.884126	1	0.832	0.168
ENSG00000114062	UBE3A	15	-	25408571	25408684	25407066	25407262	25409087	25409207	5208	9	1	8	262	149	0.0419237	0.884126	0.46	0.066	0.394
ENSG00000075702	WDR62	19	+	36101663	36101774	36101213	36101317	36102013	36102151	2658	134	103	12	260	149	0.0420196	0.884945	0.975	0.831	0.144
ENSG00000171617	ENC1	5	-	74637564	74637701	74636473	74636498	74640306	74640728	40772	147	57	42	286	149	0.0420129	0.884945	0.596	0.414	0.182
ENSG00000026559	KCNG1	20	-	51012358	51012416	51009564	51010364	51022653	51023081	5482	83	52	11	207	149	0.0423585	0.891491	0.952	0.773	0.179
ENSG00000186522	2019-09-10	2	-	109593050	109593119	109567814	109567976	109613797	109614093	8609	157	137	20	218	149	0.0424669	0.893182	0.955	0.824	0.131
ENSG00000061918	GUCY1B1	4	+	155795340	155795457	155793855	155794086	155796376	155796510	4727	20	7	3	266	149	0.0425501	0.894341	1	0.567	0.433
ENSG00000198538	ZNF28	19	-	52805144	52805262	52801309	52801702	52817943	52818031	39796	15	6	5	267	149	0.0426308	0.894854	0.893	0.401	0.492
ENSG00000271147	ARMCX5-GPRASP2	X	+	102601879	102601977	102601463	102601509	102605481	102605653	41311	56	66	1	247	149	0.042608	0.894854	0.79	0.975	-0.185
ENSG00000086730	LAT2	7	+	74214821	74214917	74209953	74210088	74215946	74216069	23365	9	6	19	245	149	0.0427233	0.896203	0.523	0.161	0.362
ENSG00000119950	MXI1	10	+	110244827	110244873	110228188	110228321	110279179	110279294	10788	7	5	0	195	149	0.0427986	0.897192	0.373	1	-0.627
ENSG00000183889	PKD1P1	16	+	16335860	16336137	16333736	16333884	16340305	16340501	31218	9	4	6	426	149	0.0428368	0.8974	0.759	0.189	0.57
ENSG00000135241	PNPLA8	7	-	108521475	108521521	108514435	108515574	108526028	108526194	19949	44	23	26	195	149	0.042929	0.89874	0.651	0.403	0.248
ENSG00000139344	AMDHD1	12	+	95956684	95956962	95952716	95952823	95960397	95960623	40568	85	133	17	427	149	0.0430488	0.900062	0.937	0.732	0.205
ENSG00000251003	ZFPM2-AS1	8	-	106060134	106060234	105927650	105927717	106060380	106060491	7795	1	12	33	249	149	0.0430246	0.900062	0.019	0.179	-0.16
ENSG00000164542	KIAA0895	7	-	36336153	36336297	36335045	36335178	36356901	36357590	18232	13	3	6	293	149	0.0430833	0.900156	0.688	0.203	0.485
ENSG00000028310	BRD9	5	-	869244	869394	865413	865581	870472	870575	39927	25	4	109	299	149	0.0431099	0.900156	0.116	0.018	0.098
ENSG00000181381	DDX60L	4	-	168377727	168377843	168375376	168375524	168378353	168378475	22271	2	7	5	265	149	0.0432693	0.902891	0.08	0.44	-0.36
ENSG00000152380	FAM151B	5	+	80495052	80495283	80488123	80488148	80513603	80513769	54714	1	10	0	380	149	0.0433293	0.90355	0.164	1	-0.836
ENSG00000122481	RWDD3	1	+	95246541	95246657	95234224	95234315	95246755	95247223	47690	63	64	10	265	149	0.0433656	0.903716	0.973	0.783	0.19
ENSG00000065600	TMEM206	1	-	212385273	212385425	212379894	212380037	212410424	212410521	11707	62	79	8	301	149	0.0435901	0.904246	1	0.83	0.17
ENSG00000043514	TRIT1	1	-	39850118	39850261	39847985	39848097	39883317	39883511	11975	42	51	7	292	149	0.0434797	0.904246	1	0.788	0.212
ENSG00000076513	ANKRD13A	12	+	110018344	110018488	110013124	110013249	110019138	110019328	15691	51	47	6	293	149	0.0435449	0.904246	1	0.799	0.201
ENSG00000242612	DECR2	16	+	406889	406952	406684	406833	407424	407560	17946	10	2	5	212	149	0.0435582	0.904246	0.778	0.219	0.559
ENSG00000139613	SMARCC2	12	-	56164302	56164368	56162982	56163765	56164647	56164731	46731	39	65	12	215	149	0.0434431	0.904246	0.563	0.79	-0.227
ENSG00000145014	TMEM44	3	-	194593040	194593073	194587677	194588639	194604286	194604445	4980	4	0	10	182	149	0.043563	0.904246	0.396	0	0.396
ENSG00000014914	MTMR11	1	-	149931259	149931426	149930791	149930965	149931943	149932014	50175	6	8	0	316	149	0.0435842	0.904246	0.361	1	-0.639
ENSG00000267254	ZNF790-AS1	19	+	36801875	36801933	36797562	36797811	36827649	36828101	29985	9	30	0	207	149	0.0436872	0.904763	0.683	1	-0.317
ENSG00000255769	GOLGA2P10	15	-	82477837	82477926	82477393	82477582	82513665	82513950	47611	142	170	33	238	149	0.0437004	0.904763	0.908	0.763	0.145
ENSG00000111224	PARP11	12	-	3863835	3863957	3829889	3830018	3873211	3873355	57417	5	12	2	271	149	0.0436526	0.904763	0.282	0.767	-0.485
ENSG00000169016	E2F6	2	-	11458280	11458351	11457178	11457233	11465771	11466156	58070	10	33	87	220	149	0.0438044	0.905801	0.072	0.204	-0.132
ENSG00000128973	CLN6	15	-	68211555	68211643	68211262	68211318	68214289	68214388	6774	7	9	0	237	149	0.0438075	0.905801	0.468	1	-0.532
ENSG00000196954	CASP4	11	-	104951895	104952063	104950924	104951098	104954746	104955001	14663	160	166	19	317	149	0.0439179	0.906905	0.949	0.804	0.145
ENSG00000149761	NUDT22	11	+	64227567	64227666	64226634	64227132	64229477	64229539	16663	66	37	5	248	149	0.0439115	0.906905	1	0.816	0.184
ENSG00000197372	ZNF675	19	-	23656721	23656822	23654545	23654706	23662113	23662209	13686	3	0	3	250	149	0.0442957	0.907724	1	0	1
ENSG00000198755	RPL10A	6	+	35468798	35468873	35468419	35468439	35469380	35469529	1375	5	5	0	224	149	0.0441806	0.907724	0.322	1	-0.678
ENSG00000240602	AADACP1	3	+	151775694	151775764	151770459	151770611	151783831	151783909	17255	6	8	0	219	149	0.044045	0.907724	0.449	1	-0.551
ENSG00000156162	DPY19L4	8	+	94756035	94756159	94739649	94739790	94761699	94761834	21822	73	58	0	273	149	0.0442848	0.907724	0.833	1	-0.167
ENSG00000185324	CDK10	16	+	89689251	89689324	89686689	89686797	89690552	89690624	25083	104	82	40	222	149	0.0442764	0.907724	0.76	0.579	0.181
ENSG00000170632	ARMC10	7	+	103092476	103092653	103086629	103086764	103098298	103099749	26397	157	136	9	326	149	0.0443095	0.907724	1	0.874	0.126
ENSG00000106692	FKTN	9	+	105598630	105598701	105596597	105596657	105600917	105601041	29774	3	0	3	220	149	0.0442475	0.907724	1	0	1
ENSG00000047634	SCML1	X	+	17744070	17744219	17737468	17737680	17745455	17745539	46056	0	5	0	298	149	0.0443287	0.907724	0	1	-1
ENSG00000204054	LINC00963	9	+	129504891	129505043	129503322	129503672	129513418	129513683	46655	10	1	2	301	149	0.0439968	0.907724	1	0.198	0.802
ENSG00000174373	RALGAPA1	14	-	35688458	35688540	35686541	35686623	35689835	35690003	52646	3	0	3	231	149	0.0442623	0.907724	1	0	1
ENSG00000273247	AC097376.2	4	-	139415936	139416012	139413815	139414024	139453684	139454034	53023	0	3	0	225	149	0.0442539	0.907724	0	1	-1
ENSG00000205221	VIT	2	+	36781726	36781771	36775001	36775067	36783339	36783402	56027	0	3	0	194	149	0.0442236	0.907724	0	1	-1
ENSG00000021645	NRXN3	14	+	79692172	79692262	79663777	79663949	79697629	79697937	8236	3	0	3	239	149	0.0442751	0.907724	1	0	1
ENSG00000185495	AC138393.1	1	+	224002521	224002622	223992742	223993047	224003519	224003654	18438	8	8	0	250	149	0.0446057	0.908134	0.443	1	-0.557
ENSG00000138092	CENPO	2	+	24793851	24793965	24793305	24793501	24799674	24799794	20344	122	92	33	263	149	0.044593	0.908134	0.793	0.612	0.181
ENSG00000179532	DNHD1	11	+	6538382	6538510	6533923	6534229	6538611	6538810	24872	5	0	2	277	149	0.0444704	0.908134	1	0	1
ENSG00000156931	VPS8	3	+	184893233	184893412	184886109	184886156	184894702	184894925	3424	8	1	19	328	149	0.0443796	0.908134	0.232	0.023	0.209
ENSG00000137494	ANKRD42	11	+	83227746	83227872	83224854	83225055	83236403	83236509	34488	0	5	0	275	149	0.0444845	0.908134	0	1	-1
ENSG00000133056	PIK3C2B	1	-	204429920	204430038	204428138	204428220	204431668	204431793	37794	67	15	5	267	149	0.0445929	0.908134	0.926	0.626	0.3
ENSG00000132879	FBXO44	1	+	11658532	11658628	11658266	11658364	11658735	11658871	44744	28	16	9	245	149	0.0445562	0.908134	0.247	0.52	-0.273
ENSG00000166444	ST5	11	-	8729949	8731209	8726072	8726209	8750620	8750725	51574	102	104	1	1409	149	0.0444309	0.908134	0.574	0.917	-0.343
ENSG00000119314	PTBP3	9	-	112252677	112252788	112234819	112234897	112268048	112268195	55126	0	5	0	260	149	0.0445938	0.908134	0	1	-1
ENSG00000250903	GMDS-DT	6	+	2269697	2269799	2263600	2263684	2398576	2398766	57701	0	5	0	251	149	0.0446629	0.908716	0	1	-1
ENSG00000184014	DENND5A	11	-	9143402	9143485	9142721	9142845	9144096	9144278	17405	176	142	3	232	149	0.0447123	0.909141	0.843	0.968	-0.125
ENSG00000137073	UBAP2	9	-	33973182	33973237	33963725	33963791	33986759	33986837	45306	38	20	6	204	149	0.0447817	0.909969	0.965	0.709	0.256
ENSG00000072210	ALDH3A2	17	+	19673199	19673275	19671767	19671956	19675561	19675742	28469	3	0	26	225	149	0.0448984	0.91176	0.284	0	0.284
ENSG00000084072	PPIE	1	+	39762516	39762651	39752909	39753052	39763688	39763914	26203	0	6	7	284	149	0.0449569	0.912363	0	0.31	-0.31
ENSG00000074416	MGLL	3	-	127710575	127710665	127694974	127695190	127721052	127721163	22571	1	10	0	239	149	0.0450288	0.913241	0.238	1	-0.762
ENSG00000203546	AL139353.1	14	-	31428143	31428188	31402849	31403049	31453274	31453344	32968	5	0	2	194	149	0.0451944	0.916015	1	0	1
ENSG00000172244	C5orf34	5	-	43508576	43508666	43505747	43506394	43514805	43515078	49268	33	14	5	239	149	0.0452286	0.916125	0.954	0.636	0.318
ENSG00000183878	UTY	Y	-	13358463	13358619	13357876	13357969	13359087	13359222	53065	9	5	4	305	149	0.0453056	0.917099	1	0.379	0.621
ENSG00000197343	ZNF655	7	+	99563193	99563266	99560532	99560695	99563862	99564346	11800	4	1	22	222	149	0.0455902	0.918574	0.349	0.03	0.319
ENSG00000239969	AC091390.4	7	+	102366017	102366076	102364167	102364411	102375822	102375949	22566	23	24	6	208	149	0.0456384	0.918574	1	0.741	0.259
ENSG00000126858	RHOT1	17	+	32209349	32209445	32208106	32208309	32224615	32225727	31151	85	40	45	245	149	0.0456353	0.918574	0.54	0.351	0.189
ENSG00000151148	UBE3B	12	+	109481636	109481742	109477634	109477764	109483530	109483712	33484	103	103	0	255	149	0.0456033	0.918574	0.87	1	-0.13
ENSG00000204179	PTPN20	10	+	46932376	46932533	46911434	46911501	46943917	46944015	37612	8	4	9	306	149	0.0454315	0.918574	0.661	0.178	0.483
ENSG00000166979	EVA1C	21	+	32457596	32457720	32412436	32413013	32467695	32467848	40226	57	50	60	273	149	0.0455469	0.918574	0.172	0.313	-0.141
ENSG00000189144	ZNF573	19	-	37772937	37772982	37771563	37771696	37773660	37773751	48516	3	5	0	194	149	0.0455405	0.918574	0.315	1	-0.685
ENSG00000143363	PRUNE1	1	+	151028785	151028944	151027232	151027327	151033805	151033855	57526	66	55	5	308	149	0.0454579	0.918574	0.603	0.842	-0.239
ENSG00000088367	EPB41L1	20	+	36214359	36214440	36212271	36212376	36218875	36218962	57754	42	12	39	230	149	0.0455429	0.918574	0.357	0.166	0.191
ENSG00000064933	PMS1	2	+	189863742	189863974	189854238	189855128	189867798	189867929	1354	72	59	0	381	149	0.0457132	0.918917	0.801	1	-0.199
ENSG00000071205	ARHGAP10	4	+	148063147	148063300	148046891	148047051	148064415	148064507	323	28	24	5	302	149	0.0457103	0.918917	1	0.703	0.297
ENSG00000285533	AP001362.2	11	+	65663426	65663683	65663085	65663148	65665420	65665543	34521	24	4	12	406	149	0.0457457	0.918989	0.37	0.109	0.261
ENSG00000198331	HYLS1	11	+	125891422	125891472	125887059	125887765	125899343	125900648	22259	13	22	2	199	149	0.0460084	0.921151	0.549	0.892	-0.343
ENSG00000196586	MYO6	6	+	75894813	75894840	75892529	75892690	75895230	75895260	26936	28	14	4	176	149	0.0458981	0.921151	1	0.748	0.252
ENSG00000106692	FKTN	9	+	105574197	105574332	105573654	105573746	105574944	105575018	29765	63	36	55	284	149	0.046005	0.921151	0.435	0.256	0.179
ENSG00000196998	WDR45	X	-	49077642	49077747	49076644	49076750	49077836	49077911	44566	340	200	55	254	149	0.0460271	0.921151	0.813	0.681	0.132
ENSG00000175105	ZNF654	3	+	88128808	88129011	88113114	88113196	88129686	88129826	50934	3	20	0	352	149	0.0460115	0.921151	0.388	1	-0.612
ENSG00000224078	SNHG14	15	+	25064714	25064855	25061949	25062088	25070119	25070259	5777	135	84	7	290	149	0.0459266	0.921151	1	0.86	0.14
ENSG00000203995	ZYG11A	1	+	52863980	52864157	52860730	52860871	52866502	52866567	5826	27	30	1	326	149	0.0461113	0.922001	0.607	0.932	-0.325
ENSG00000104047	DTWD1	15	+	49626743	49626893	49625112	49625431	49629586	49629967	7188	8	13	0	299	149	0.0461276	0.922001	0.499	1	-0.501
ENSG00000165322	ARHGAP12	10	-	31852516	31852597	31843460	31843586	31861394	31861658	35250	76	62	7	230	149	0.0462226	0.92332	1	0.852	0.148
ENSG00000184465	WDR27	6	-	169663562	169663649	169662303	169662424	169664165	169664286	26313	0	5	2	236	149	0.0463762	0.925226	0	0.612	-0.612
ENSG00000138382	METTL5	2	-	169812456	169812524	169811756	169811858	169815476	169815528	6220	4	6	3	217	149	0.046357	0.925226	0.147	0.579	-0.432
ENSG00000198682	PAPSS2	10	+	87721755	87721770	87715731	87715843	87727283	87727489	11170	3	46	473	164	149	0.0464271	0.925299	0.006	0.081	-0.075
ENSG00000101294	HM13	20	+	31568077	31568280	31561633	31561736	31569119	31569541	1153	41	24	37	352	149	0.0464672	0.925299	0.42	0.215	0.205
ENSG00000125450	NUP85	17	+	75225123	75225237	75218207	75218306	75225341	75225464	6563	186	172	3	263	149	0.0464543	0.925299	0.847	0.97	-0.123
ENSG00000108433	GOSR2	17	+	46931101	46931207	46929519	46929584	46935028	46936801	32580	17	15	0	255	149	0.0465647	0.926359	0.623	1	-0.377
ENSG00000114098	ARMC8	3	+	138209816	138209893	138188454	138188530	138221925	138221997	57692	27	21	19	226	149	0.0465787	0.926359	0.718	0.422	0.296
ENSG00000152457	DCLRE1C	10	-	14936537	14936593	14935462	14935564	14939809	14939869	43362	9	5	4	205	149	0.0467151	0.927912	1	0.476	0.524
ENSG00000151093	OXSM	3	+	25791769	25791997	25790989	25791315	25794091	25794523	5715	110	60	5	377	149	0.0467054	0.927912	1	0.826	0.174
ENSG00000136643	RPS6KC1	1	+	213071005	213071041	213051232	213051509	213077695	213077816	21143	103	98	0	185	149	0.0468297	0.929607	0.883	1	-0.117
ENSG00000186868	MAPT	17	+	45974384	45974471	45971858	45971945	45978374	45978440	28009	0	3	5	236	149	0.0469964	0.932017	0	0.275	-0.275
ENSG00000140157	NIPA2	15	+	22853211	22853268	22838659	22838921	22860628	22860789	6043	2	4	0	206	149	0.0470097	0.932017	0.224	1	-0.776
ENSG00000100330	MTMR3	22	+	30022028	30022139	30019479	30020884	30022608	30022697	21964	25	34	7	260	149	0.0471378	0.932812	1	0.736	0.264
ENSG00000104164	BLOC1S6	15	+	45603099	45603187	45587235	45587525	45605427	45605514	23464	83	45	22	237	149	0.0471355	0.932812	0.777	0.563	0.214
ENSG00000122483	CCDC18	1	+	93217737	93217869	93216635	93216746	93221608	93221743	33193	2	5	0	281	149	0.0470863	0.932812	0.21	1	-0.79
ENSG00000267575	AC006504.5	19	+	27797753	27798176	27793494	27793650	27805604	27805772	31843	78	72	0	572	149	0.0472477	0.934406	0.772	1	-0.228
ENSG00000284952	AC104472.3	3	-	155842431	155842997	155833467	155833585	155853222	155854442	17416	11	4	3	715	149	0.0476424	0.938504	1	0.217	0.783
ENSG00000164073	MFSD8	4	-	127938782	127938836	127932984	127933093	127942044	127942158	22417	15	9	4	203	149	0.0477205	0.938504	1	0.623	0.377
ENSG00000183077	AFMID	17	+	78205439	78205518	78204827	78204900	78205945	78206050	30393	2	8	6	228	149	0.0476957	0.938504	0.098	0.466	-0.368
ENSG00000244026	FAM86DP	3	-	75429135	75429237	75427774	75427908	75430831	75430914	32865	2	4	0	251	149	0.0476283	0.938504	0.192	1	-0.808
ENSG00000175764	TTLL11	9	-	121860336	121860443	121821970	121822879	121870496	121870748	46432	11	10	0	256	149	0.0477107	0.938504	0.516	1	-0.484
ENSG00000166348	USP54	10	-	73534599	73534770	73530703	73530835	73536268	73536437	55114	7	2	13	320	149	0.0475865	0.938504	0.395	0.067	0.328
ENSG00000101000	PROCR	20	+	35177086	35177215	35176167	35176446	35215892	35215904	57958	1	5	0	278	149	0.047614	0.938504	0.152	1	-0.848
ENSG00000107249	GLIS3	9	-	4125733	4125941	4118744	4118881	4286037	4286523	6076	22	9	6	357	149	0.0475774	0.938504	0.821	0.385	0.436
ENSG00000143033	MTF2	1	+	93110229	93110246	93079295	93079531	93110326	93110428	6686	17	2	4	166	149	0.0475298	0.938504	0.836	0.31	0.526
ENSG00000168066	SF1	11	-	64771463	64771537	64770277	64770408	64776497	64776626	16713	5	0	11	223	149	0.0478073	0.93963	0.295	0	0.295
ENSG00000184182	UBE2F	2	+	238025341	238025412	238016565	238016633	238035877	238035940	45592	39	44	0	220	149	0.047892	0.940712	0.815	1	-0.185
ENSG00000176124	DLEU1	13	+	50390197	50390291	50082170	50082557	50415088	50415202	43863	7	2	3	243	149	0.0479958	0.94217	1	0.29	0.71
ENSG00000268350	FAM156A	X	-	52955153	52955243	52947257	52948705	52956272	52956346	39005	2	0	5	239	149	0.0480361	0.942356	1	0	1
ENSG00000006740	ARHGAP44	17	+	12984530	12984908	12980057	12980233	12990031	12991643	52877	10	15	0	527	149	0.0480646	0.942356	0.414	1	-0.586
ENSG00000128581	IFT22	7	-	101318123	101319032	101316339	101316542	101321670	101321790	2275	114	133	0	1058	149	0.0482104	0.944052	0.763	1	-0.237
ENSG00000138621	PPCDC	15	+	75043440	75043536	75023589	75023626	75048552	75048721	43984	0	2	0	245	149	0.0482104	0.944052	0	1	-1
ENSG00000186868	MAPT	17	+	45983177	45983930	45978374	45978440	45987039	45987095	28017	13	11	7	902	149	0.0483353	0.945915	0.036	0.206	-0.17
ENSG00000135164	DMTF1	7	+	87154389	87154528	87152439	87152555	87163238	87163332	15715	10	6	4	288	149	0.0484804	0.948171	1	0.437	0.563
ENSG00000005801	ZNF195	11	-	3377616	3377900	3373576	3373656	3379037	3379218	11214	26	22	11	433	149	0.0486015	0.948747	0.179	0.408	-0.229
ENSG00000170364	SETMAR	3	+	4313666	4313761	4303331	4303526	4316211	4317265	11260	35	24	15	244	149	0.0486292	0.948747	0.781	0.494	0.287
ENSG00000101003	GINS1	20	+	25413789	25413854	25407726	25407895	25425210	25425327	4933	77	60	20	214	149	0.04861	0.948747	0.87	0.676	0.194
ENSG00000174485	DENND4A	15	-	65700543	65700675	65697266	65697383	65701050	65701192	55396	17	5	18	281	149	0.0486136	0.948747	0.392	0.128	0.264
ENSG00000168890	TMEM150A	2	-	85600344	85600412	85599890	85600018	85601020	85601107	45484	27	7	7	217	149	0.0487326	0.950181	0.788	0.407	0.381
ENSG00000161267	BDH1	3	-	197554561	197554713	197546360	197546486	197555780	197555987	56211	0	3	3	301	149	0.0487969	0.950851	0	0.331	-0.331
ENSG00000133816	MICAL2	11	+	12249183	12249246	12239435	12239585	12256784	12256971	19780	1	3	0	212	149	0.0488884	0.952052	0.123	1	-0.877
ENSG00000164073	MFSD8	4	-	127939852	127939997	127932984	127933093	127942044	127942158	22402	14	9	4	294	149	0.0489756	0.952582	1	0.533	0.467
ENSG00000168958	MFF	2	+	227352513	227352573	227332418	227332588	227355676	227355761	43041	438	211	18	209	149	0.0489705	0.952582	0.987	0.893	0.094
ENSG00000185596	WASH3P	15	+	101973219	101973352	101972900	101973047	101973904	101973939	48551	46	28	0	282	149	0.0491161	0.95458	0.752	1	-0.248
ENSG00000072864	NDE1	16	+	15699728	15699854	15696708	15696860	15724190	15724222	55093	62	56	32	275	149	0.0491983	0.95458	0.706	0.487	0.219
ENSG00000160094	ZNF362	1	+	33270486	33270612	33256618	33256654	33276099	33276163	9399	0	2	0	275	149	0.0491415	0.95458	0	1	-1
ENSG00000161533	ACOX1	17	-	75960214	75960375	75957458	75957566	75973624	75973785	9553	26	14	10	310	149	0.0491835	0.95458	0.758	0.402	0.356
ENSG00000119943	PYROXD2	10	-	98387864	98388084	98387200	98387307	98388353	98388436	35448	4	2	5	369	149	0.0493844	0.957606	1	0.139	0.861
ENSG00000167535	CACNB3	12	+	48816872	48816995	48815601	48815728	48823343	48823466	34545	4	11	12	272	149	0.0495009	0.959279	0.087	0.334	-0.247
ENSG00000183337	BCOR	X	-	40071636	40071690	40070972	40071159	40072348	40075180	30354	41	28	12	203	149	0.0495822	0.96027	0.883	0.631	0.252
ENSG00000163913	IFT122	3	+	129460853	129461006	129458598	129458677	129461227	129461304	17295	0	6	11	302	149	0.0497058	0.960909	0	0.212	-0.212
ENSG00000173041	ZNF680	7	-	64543706	64543802	64519883	64522500	64562924	64563022	21595	10	0	6	245	149	0.0496827	0.960909	0.356	0	0.356
ENSG00000184432	COPB2	3	-	139385003	139385429	139383297	139383435	139389547	139389626	32822	173	59	165	575	149	0.0496559	0.960909	0.172	0.085	0.087
ENSG00000110318	CEP126	11	+	101955791	101956943	101948030	101948142	101958167	101958366	3959	54	64	3	1301	149	0.0497424	0.961032	0.36	0.71	-0.35
ENSG00000135048	CEMIP2	9	-	71734805	71734994	71732350	71732520	71740062	71740232	34527	68	83	0	338	149	0.049808	0.961131	0.833	1	-0.167
ENSG00000175309	PHYKPL	5	-	178215275	178215430	178214795	178214885	178229939	178230099	36371	38	60	8	304	149	0.0497815	0.961131	1	0.786	0.214
ENSG00000175471	MCTP1	5	-	94923961	94924021	94912805	94912976	94931952	94931991	13418	17	18	18	209	149	0.0499433	0.961475	0.752	0.416	0.336
ENSG00000106100	NOD1	7	-	30459151	30459240	30456720	30457042	30459900	30460041	37343	3	21	0	238	149	0.0499379	0.961475	0.484	1	-0.516
ENSG00000173517	PEAK1	15	-	77283882	77284030	77252421	77252526	77284957	77285078	56957	0	2	0	297	149	0.0498872	0.961475	0	1	-1
ENSG00000241878	PISD	22	-	31628002	31628210	31625762	31626016	31628852	31628981	8811	124	58	7	357	149	0.0499468	0.961475	0.552	0.776	-0.224
ENSG00000186283	TOR3A	1	+	179085627	179085893	179081376	179082387	179087910	179088089	11239	1054	1340	34	415	149	0.0499944	0.96181	1	0.934	0.066
ENSG00000185158	LRRC37B	17	+	32017971	32018054	32007987	32008132	32020696	32020803	54500	6	15	4	232	149	0.0500408	0.962121	0.3	0.707	-0.407
ENSG00000183077	AFMID	17	+	78202702	78202751	78190969	78191060	78206910	78207202	30398	7	4	0	198	149	0.0501032	0.962157	0.324	1	-0.676
ENSG00000112659	CUL9	6	+	43188522	43188715	43187712	43188118	43193000	43193208	6586	37	23	4	342	149	0.0500779	0.962157	1	0.715	0.285
ENSG00000216937	CCDC7	10	+	32805014	32805098	32778976	32779084	32814369	32814453	5129	2	3	0	233	149	0.050331	0.965948	0.154	1	-0.846
ENSG00000163539	CLASP2	3	-	33559124	33559175	33551251	33551395	33559306	33559385	16157	6	0	22	200	149	0.0505703	0.968242	0.19	0	0.19
ENSG00000131374	TBC1D5	3	-	17562018	17562142	17508473	17508605	17742480	17742498	22188	4	11	11	273	149	0.0505714	0.968242	0.094	0.353	-0.259
ENSG00000112851	ERBIN	5	+	66072168	66072291	66068876	66069020	66075023	66075230	3362	9	1	2	272	149	0.0505934	0.968242	1	0.215	0.785
ENSG00000179818	PCBP1-AS1	2	-	70083537	70083687	70051202	70051305	70085546	70085624	41480	19	11	11	299	149	0.0506432	0.968242	0.703	0.333	0.37
ENSG00000239704	CDRT4	17	-	15440207	15440285	15436014	15438200	15503097	15503608	47214	20	14	0	227	149	0.0506637	0.968242	0.652	1	-0.348
ENSG00000128989	ARPP19	15	-	52564189	52564246	52557099	52557222	52569115	52569167	54303	22	13	11	206	149	0.0506609	0.968242	0.799	0.461	0.338
ENSG00000069849	ATP1B3	3	+	141902135	141902227	141877528	141877562	141903619	141903748	8849	0	4	4	241	149	0.0505946	0.968242	0	0.382	-0.382
ENSG00000186312	CA5BP1	X	+	15692962	15693058	15688660	15688858	15702781	15703349	15157	39	39	18	245	149	0.0507189	0.968716	0.826	0.569	0.257
ENSG00000197077	KIAA1671	22	+	25025632	25025784	24952729	24952772	25027944	25029540	54880	30	35	0	301	149	0.0508877	0.971356	0.748	1	-0.252
ENSG00000244625	MIATNB	22	+	26717252	26717459	26693680	26693836	26726643	26726794	23141	10	11	0	356	149	0.0511183	0.972838	0.456	1	-0.544
ENSG00000261971	MMP25-AS1	16	-	3054939	3055032	3053579	3053622	3055735	3056019	25442	9	1	2	242	149	0.0511131	0.972838	1	0.235	0.765
ENSG00000106100	NOD1	7	-	30433095	30433179	30429373	30429457	30435997	30436081	37348	27	19	0	233	149	0.0510328	0.972838	0.712	1	-0.288
ENSG00000106070	GRB10	7	-	50732271	50732368	50703820	50703908	50793223	50793432	46588	12	5	27	246	149	0.05107	0.972838	0.342	0.101	0.241
ENSG00000135454	B4GALNT1	12	-	57631199	57631364	57630979	57631086	57631914	57632133	55936	250	291	13	314	149	0.0510307	0.972838	0.788	0.914	-0.126
ENSG00000005889	ZFX	X	+	24177683	24177866	24175388	24175443	24179182	24179550	53792	2	0	5	332	149	0.0511829	0.973485	1	0	1
ENSG00000147454	SLC25A37	8	+	23543087	23543211	23541469	23541856	23566107	23566378	20074	6	3	4	273	149	0.0512407	0.974003	1	0.29	0.71
ENSG00000108799	EZH1	17	-	42719104	42719207	42718453	42718617	42720272	42720449	13207	64	27	4	252	149	0.0513098	0.974061	1	0.8	0.2
ENSG00000151665	PIGF	2	-	46614936	46615185	46613693	46613785	46616969	46617055	43138	326	209	20	398	149	0.0513611	0.974061	0.931	0.796	0.135
ENSG00000164088	PPM1M	3	+	52246973	52247228	52246694	52246812	52247681	52247794	44636	79	65	2	404	149	0.051397	0.974061	0.691	0.923	-0.232
ENSG00000198860	TSEN15	1	+	184072156	184072310	184054727	184054863	184072826	184074206	4547	128	264	99	303	149	0.0513602	0.974061	0.428	0.567	-0.139
ENSG00000100271	TTLL1	22	-	43070170	43070242	43069635	43069844	43075473	43075590	55290	5	0	12	221	149	0.0513967	0.974061	0.272	0	0.272
ENSG00000105429	MEGF8	19	+	42371349	42371482	42370700	42370831	42375506	42378769	14787	56	28	1	282	149	0.0514409	0.974307	0.664	0.937	-0.273
ENSG00000266173	STRADA	17	-	63726637	63726695	63714005	63714108	63728333	63728413	37207	63	29	51	207	149	0.0514712	0.974307	0.476	0.29	0.186
ENSG00000157045	NTAN1	16	-	15048077	15048099	15047854	15047920	15055890	15056039	14231	13	20	4	171	149	0.05156	0.97447	0.486	0.813	-0.327
ENSG00000249141	AL159163.1	6	-	166946681	166946739	166943018	166943089	166952487	166952548	38247	34	18	4	207	149	0.051601	0.97447	1	0.764	0.236
ENSG00000179406	LINC00174	7	-	66455658	66455853	66450070	66450236	66467681	66467719	43601	2	0	5	344	149	0.0516579	0.97447	1	0	1
ENSG00000090661	CERS4	19	+	8241340	8241457	8210705	8210862	8251075	8251249	44944	4	6	2	266	149	0.0516637	0.97447	0.157	0.627	-0.47
ENSG00000114120	SLC25A36	3	+	140966347	140966434	140963126	140963227	140970926	140970993	49723	16	35	31	236	149	0.0515959	0.97447	0.21	0.416	-0.206
ENSG00000007341	ST7L	1	-	112540778	112540872	112523517	112526111	112541950	112542090	53248	5	13	0	243	149	0.0516485	0.97447	0.505	1	-0.495
ENSG00000272886	DCP1A	3	-	53304176	53304290	53292632	53292827	53312240	53312379	25784	29	77	2	263	149	0.0517226	0.975003	0.732	0.956	-0.224
ENSG00000128641	MYO1B	2	+	191400748	191400835	191400381	191400468	191408114	191408189	34757	41	37	57	236	149	0.0517596	0.975123	0.489	0.291	0.198
ENSG00000086758	HUWE1	X	-	53562830	53562929	53562110	53562244	53563745	53563821	7873	181	167	0	248	149	0.0518342	0.975949	0.893	1	-0.107
ENSG00000138778	CENPE	4	-	103139788	103140079	103138350	103138449	103140255	103140414	48956	17	3	28	440	149	0.0521304	0.980946	0.181	0.035	0.146
ENSG00000138468	SENP7	3	-	101398860	101399055	101372007	101372126	101417592	101417790	37049	3	18	0	344	149	0.0521629	0.980978	0.394	1	-0.606
ENSG00000230257	NFE4	7	+	102975890	102976230	102973436	102973771	102978380	102978667	14224	0	7	7	489	149	0.0523048	0.983064	0	0.234	-0.234
ENSG00000103381	CPPED1	16	-	12704623	12705049	12659798	12665115	12781184	12781403	48889	252	160	8	575	149	0.0523918	0.983104	0.985	0.838	0.147
ENSG00000163596	ICA1L	2	-	202870529	202870656	202828847	202829016	202871618	202871651	53524	12	0	3	276	149	0.0523651	0.983104	0.564	0	0.564
ENSG00000280018	CU634019.6	21	-	6992109	6992322	6986449	6986648	6993498	6993596	6816	0	2	0	362	149	0.0523997	0.983104	0	1	-1
ENSG00000170085	SIMC1	5	+	176289653	176290955	176238490	176238637	176295029	176295262	19667	196	220	5	1451	149	0.0525561	0.983138	0.573	0.819	-0.246
ENSG00000139428	MMAB	12	-	109561242	109561329	109561039	109561104	109561419	109561517	31025	154	198	135	236	149	0.0525325	0.983138	0.357	0.481	-0.124
ENSG00000176014	TUBB6	18	+	12320535	12320744	12310942	12311053	12324808	12325763	34984	2	5	3	358	149	0.0524378	0.983138	0.056	0.41	-0.354
ENSG00000116731	PRDM2	1	+	13715540	13715614	13700239	13700300	13730999	13731117	45382	6	7	2	223	149	0.0525151	0.983138	0.236	0.7	-0.464
ENSG00000147813	NAPRT	8	-	143575621	143575702	143575422	143575525	143576077	143576162	50846	25	28	6	230	149	0.0525042	0.983138	1	0.751	0.249
ENSG00000131381	RBSN	3	-	15091338	15091493	15090398	15090539	15095972	15096288	17787	18	2	23	304	149	0.0527211	0.985647	0.211	0.041	0.17
ENSG00000241956	AC109466.1	5	+	164354140	164354224	164296985	164297196	164486673	164486741	37178	15	27	32	233	149	0.0528678	0.987229	0.161	0.35	-0.189
ENSG00000169398	PTK2	8	-	140948665	140948723	140925660	140925749	141001124	141001285	44774	3	12	37	207	149	0.0528399	0.987229	0.037	0.189	-0.152
ENSG00000111247	RAD51AP1	12	+	4545781	4545832	4543762	4543911	4546308	4546418	19465	8	5	0	200	149	0.0529508	0.987795	0.398	1	-0.602
ENSG00000075711	DLG1	3	-	197076585	197076685	197075836	197075870	197081050	197081117	49297	31	40	9	249	149	0.0529798	0.987795	0.469	0.727	-0.258
ENSG00000183401	CCDC159	19	+	11352056	11352133	11350117	11350199	11353450	11353874	6055	18	7	3	226	149	0.0529914	0.987795	1	0.606	0.394
ENSG00000005810	MYCBP2	13	-	77129155	77129230	77126317	77126542	77139195	77139336	13219	8	20	18	224	149	0.0532039	0.989437	0.176	0.425	-0.249
ENSG00000108100	CCNY	10	+	35525963	35525999	35501500	35501535	35529972	35530036	1518	23	19	5	185	149	0.0531757	0.989437	1	0.754	0.246
ENSG00000130720	FIBCD1	9	-	130929566	130930046	130924236	130924396	130938535	130938648	33714	82	51	4	629	149	0.0531168	0.989437	1	0.751	0.249
ENSG00000074410	CA12	15	-	63328097	63328130	63327148	63327233	63338818	63338945	6936	140	68	16	182	149	0.0531708	0.989437	0.927	0.777	0.15
ENSG00000138621	PPCDC	15	+	75043440	75043536	75028246	75028453	75048552	75048721	43983	11	13	6	245	149	0.053285	0.990366	1	0.569	0.431
ENSG00000186314	PRELID2	5	-	145819378	145819414	145817893	145818054	145819944	145820018	10461	8	0	62	185	149	0.0535049	0.991555	0.13	0	0.13
ENSG00000188991	SLC15A5	12	-	16244579	16244800	16239680	16239867	16257700	16257870	22294	16	0	2	370	149	0.0534879	0.991555	0.682	0	0.682
ENSG00000125826	RBCK1	20	+	409880	410025	408064	408779	417525	417619	29399	737	546	35	294	149	0.0534823	0.991555	0.974	0.888	0.086
ENSG00000177150	FAM210A	18	-	13671861	13671973	13663350	13666713	13681604	13682105	33092	65	60	9	261	149	0.0534147	0.991555	0.974	0.792	0.182
ENSG00000160299	PCNT	21	+	46425830	46425971	46421969	46422124	46427621	46427795	35513	54	52	6	290	149	0.053427	0.991555	1	0.817	0.183
ENSG00000110719	TCIRG1	11	+	68042945	68043031	68042642	68042863	68043570	68043653	15427	107	58	0	235	149	0.0538137	0.993226	0.86	1	-0.14
ENSG00000196367	TRRAP	7	+	98945746	98945800	98942948	98943017	98948220	98948340	16420	13	1	75	203	149	0.0537603	0.993226	0.123	0.01	0.113
ENSG00000065029	ZNF76	6	+	35293750	35293915	35292880	35293044	35294455	35294552	27001	80	100	22	314	149	0.0536446	0.993226	0.493	0.683	-0.19
ENSG00000164414	SLC35A1	6	+	87500507	87500667	87472924	87473019	87501157	87501310	29341	52	79	1	309	149	0.0537943	0.993226	0.782	0.974	-0.192
ENSG00000183570	PCBP3	21	+	45913950	45914025	45910901	45911030	45917587	45917629	32047	111	85	52	224	149	0.0537712	0.993226	0.691	0.521	0.17
ENSG00000153157	SYCP2L	6	+	10958783	10958875	10956135	10956242	10961304	10961404	41821	30	33	6	241	149	0.0538124	0.993226	1	0.773	0.227
ENSG00000119471	HSDL2	9	+	112408906	112409021	112405623	112405722	112418859	112418958	57884	211	182	15	264	149	0.0538062	0.993226	0.983	0.873	0.11
ENSG00000072803	FBXW11	5	-	171996889	171997051	171957596	171957698	172006457	172006649	10245	51	17	3	311	149	0.0539279	0.993326	1	0.731	0.269
ENSG00000077238	IL4R	16	+	27346466	27346618	27344868	27345020	27352539	27352696	3129	24	4	2	301	149	0.053944	0.993326	1	0.497	0.503
ENSG00000111237	VPS29	12	-	110498819	110498859	110496011	110496203	110502048	110502078	47494	7	29	166	189	149	0.0538553	0.993326	0.027	0.121	-0.094
ENSG00000109685	NSD2	4	+	1939653	1939778	1935143	1935262	1951071	1951180	48666	75	80	23	274	149	0.0538817	0.993326	0.854	0.654	0.2
ENSG00000284770	TBCE	1	+	235401502	235401587	235380046	235380149	235414432	235414618	5759	481	327	41	234	149	0.0540269	0.993702	0.936	0.835	0.101
ENSG00000106080	FKBP14	7	-	30020212	30020304	30018995	30019123	30022664	30022816	6637	9	26	74	241	149	0.0540036	0.993702	0.056	0.178	-0.122
ENSG00000140326	CDAN1	15	-	42726096	42726160	42725488	42725670	42726309	42726417	20248	26	33	0	213	149	0.0541691	0.994016	0.784	1	-0.216
ENSG00000135362	PRR5L	11	+	36380519	36380588	36379380	36379467	36381639	36381695	31871	10	11	0	218	149	0.0541357	0.994016	0.578	1	-0.422
ENSG00000223546	LINC00630	X	+	102816991	102817082	102770351	102770420	102825992	102826169	46836	16	12	7	240	149	0.0540924	0.994016	0.909	0.516	0.393
ENSG00000165475	CRYL1	13	-	20439592	20439754	20432101	20432296	20489369	20489496	6357	105	74	11	311	149	0.054147	0.994016	0.944	0.763	0.181
ENSG00000166411	IDH3A	15	+	78156907	78157162	78155212	78155251	78157547	78157631	12411	17	17	5	404	149	0.0543292	0.994904	1	0.556	0.444
ENSG00000111358	GTF2H3	12	+	123639263	123639343	123633738	123633872	123645454	123645561	19517	351	308	33	229	149	0.0543426	0.994904	0.958	0.859	0.099
ENSG00000119801	YPEL5	2	+	30155849	30155910	30148244	30148541	30156627	30156792	22773	4	0	6	210	149	0.0543059	0.994904	0.486	0	0.486
ENSG00000115459	ELMOD3	2	+	85355554	85355784	85355074	85355170	85356966	85357252	34578	35	11	0	379	149	0.0542705	0.994904	0.514	1	-0.486
ENSG00000111247	RAD51AP1	12	+	4546308	4546418	4543762	4543904	4548091	4548178	19468	50	104	11	259	149	0.0543915	0.995227	1	0.845	0.155
ENSG00000118260	CREB1	2	+	207561118	207561160	207560313	207560372	207567462	207567563	11507	54	43	71	191	149	0.0546135	0.998714	0.501	0.321	0.18
ENSG00000104691	UBXN8	8	+	30754664	30754749	30753034	30753105	30756764	30756887	6880	34	61	9	234	149	0.0546537	0.998875	1	0.812	0.188
ENSG00000119912	IDE	10	-	92478644	92478789	92475883	92475994	92483254	92483337	12336	29	19	4	294	149	0.0547672	0.999227	1	0.707	0.293
ENSG00000196295	GARS-DT	7	-	30584710	30584808	30579230	30579314	30585329	30585479	28093	16	22	14	247	149	0.0547371	0.999227	0.237	0.487	-0.25
ENSG00000185684	EP400P1	12	+	132103996	132105304	132090848	132090943	132108571	132108682	4529	120	88	4	1457	149	0.0547092	0.999227	1	0.692	0.308
ENSG00000078747	ITCH	20	+	34393769	34393881	34369393	34369470	34408650	34408792	10462	131	114	9	261	149	0.0548664	0.999889	1	0.879	0.121
ENSG00000227500	SCAMP4	19	+	1914978	1915026	1905398	1905439	1917693	1917822	50064	87	51	9	197	149	0.0548391	0.999889	0.971	0.811	0.16
ENSG00000144580	CNOT9	2	+	218587304	218587400	218582970	218583086	218587585	218587695	10000	2	3	30	245	149	1	1	0.045	0.057	-0.012
ENSG00000144580	CNOT9	2	+	218587304	218587400	218584611	218584721	218587585	218587695	10001	3	4	132	245	149	1	1	0.012	0.018	-0.006
ENSG00000144580	CNOT9	2	+	218580994	218581114	218580560	218580740	218582970	218583086	10002	16	9	189	269	149	1	1	0.035	0.026	0.009
ENSG00000205323	SARNP	12	-	55760550	55760640	55757273	55757553	55789074	55789143	10003	393	505	1	239	149	1	1	1	0.997	0.003
ENSG00000205323	SARNP	12	-	55800853	55800900	55800561	55800629	55803628	55803728	10004	728	696	2	196	149	1	1	1	0.996	0.004
ENSG00000205323	SARNP	12	-	55757382	55757553	55752579	55752840	55760550	55760640	10005	279	396	0	320	149	1	1	0.992	1	-0.008
ENSG00000204628	RACK1	5	-	181243285	181243405	181242173	181242345	181243691	181243904	10014	0	2	7316	269	149	1	1	0	0	0
ENSG00000204628	RACK1	5	-	181237608	181237719	181237019	181237042	181238098	181238239	10015	13236	9200	0	260	149	1	1	1	1	0
ENSG00000204628	RACK1	5	-	181237224	181237319	181236928	181237042	181237608	181237719	10017	11	17	3733	244	149	1	1	0.001	0.003	-0.002
ENSG00000204628	RACK1	5	-	181238098	181238239	181236936	181237042	181239066	181239177	10018	8992	6181	0	290	149	1	1	0.997	1	-0.003
ENSG00000204628	RACK1	5	-	181238098	181238239	181236936	181237042	181239486	181239582	10019	10	11	3	290	149	0.194758	1	1	0.653	0.347
ENSG00000058272	PPP1R12A	12	-	79828319	79828464	79822115	79822190	79832331	79832491	1001	242	198	0	294	149	1	1	0.992	1	-0.008
ENSG00000204628	RACK1	5	-	181239066	181239177	181238098	181238239	181239486	181239582	10020	15577	10715	11	260	149	1	1	0.999	0.998	0.001
ENSG00000204628	RACK1	5	-	181239066	181239177	181236933	181237042	181239486	181239582	10021	6464	4455	3	260	149	1	1	1	0.999	0.001
ENSG00000204628	RACK1	5	-	181243253	181243405	181242249	181242345	181243691	181243904	10022	0	3	7316	301	149	1	1	0	0	0
ENSG00000204628	RACK1	5	-	181240215	181240327	181239486	181239582	181241491	181241880	10023	14	21	6500	261	149	1	1	0.001	0.002	-0.001
ENSG00000204628	RACK1	5	-	181240215	181240345	181239486	181239582	181241491	181241563	10024	12	25	6500	279	149	1	1	0.001	0.002	-0.001
ENSG00000164659	KIAA1324L	7	-	86891723	86891889	86880076	86880530	86892921	86893100	10027	4	7	0	315	149	0.434794	1	0.654	1	-0.346
ENSG00000197951	ZNF71	19	+	56613811	56613938	56601506	56601591	56621267	56624466	10035	2	7	17	276	149	0.0617659	1	0.021	0.182	-0.161
ENSG00000197951	ZNF71	19	+	56601506	56601591	56595334	56595428	56621267	56626481	10036	94	38	0	234	149	1	1	0.984	1	-0.016
ENSG00000121350	PYROXD1	12	+	21449562	21449691	21445346	21445466	21452080	21452154	10054	116	131	2	278	149	1	1	0.954	0.972	-0.018
ENSG00000121350	PYROXD1	12	+	21441206	21441300	21440367	21440448	21445346	21445466	10055	1	0	95	243	149	1	1	0.006	0	0.006
ENSG00000121350	PYROXD1	12	+	21456864	21457086	21455994	21456095	21461024	21461061	10057	9	18	80	371	149	1	1	0.054	0.083	-0.029
ENSG00000184677	ZBTB40	1	+	22452658	22452946	22451866	22452004	22489879	22490645	10058	0	1	22	437	149	1	1	0	0.015	-0.015
ENSG00000184677	ZBTB40	1	+	22517299	22517464	22512923	22513130	22520060	22520275	10059	77	78	0	314	149	1	1	0.948	1	-0.052
ENSG00000058272	PPP1R12A	12	-	79789597	79789680	79788647	79788783	79790466	79790483	1005	5	7	119	232	149	1	1	0.025	0.036	-0.011
ENSG00000085760	MTIF2	2	-	55266380	55266518	55263640	55263865	55267568	55267635	10060	49	65	256	287	149	1	1	0.1	0.116	-0.016
ENSG00000085760	MTIF2	2	-	55254653	55254825	55252541	55252653	55262315	55262427	10061	166	271	1	321	149	1	1	1	0.992	0.008
ENSG00000085760	MTIF2	2	-	55254040	55254201	55252476	55252653	55254653	55254825	10062	381	434	9	310	149	1	1	0.973	0.959	0.014
ENSG00000085760	MTIF2	2	-	55268577	55268739	55267568	55267635	55268816	55269179	10063	235	239	15	311	149	0.502931	1	0.957	0.884	0.073
ENSG00000085760	MTIF2	2	-	55268577	55268739	55267568	55267635	55269168	55269248	10064	340	363	8	311	149	1	1	1	0.956	0.044
ENSG00000085760	MTIF2	2	-	55246336	55246461	55244028	55244233	55249394	55249534	10065	411	422	3	274	149	1	1	1	0.987	0.013
ENSG00000085760	MTIF2	2	-	55267568	55267635	55263639	55263865	55269168	55269243	10066	91	128	1	216	149	1	1	1	0.989	0.011
ENSG00000242372	EIF6	20	-	35284175	35284261	35279941	35280118	35284380	35284492	10067	1105	757	10	235	149	1	1	0.992	0.98	0.012
ENSG00000242372	EIF6	20	-	35284175	35284261	35280653	35280829	35284380	35284492	10068	1792	1361	2	235	149	1	1	0.999	0.998	0.001
ENSG00000242372	EIF6	20	-	35279565	35279747	35278910	35279206	35279941	35280118	10069	2467	1928	1	331	149	1	1	0.998	0.999	-0.001
ENSG00000152291	TGOLN2	2	-	85324914	85324998	85318023	85322741	85326507	85327685	1006	496	443	2	233	149	1	1	1	0.993	0.007
ENSG00000242372	EIF6	20	-	35280653	35280829	35279941	35280118	35284175	35284492	10070	1784	1326	91	325	149	0.1504	1	0.795	0.87	-0.075
ENSG00000242372	EIF6	20	-	35280653	35280829	35279941	35280118	35284380	35284715	10071	924	642	10	325	149	1	1	0.986	0.967	0.019
ENSG00000261801	LOXL1-AS1	15	-	73925269	73925505	73919837	73920038	73926239	73926298	10078	0	1	2	385	149	0.813001	1	0	0.162	-0.162
ENSG00000107719	PALD1	10	+	70525922	70526136	70478820	70479059	70529228	70529331	10081	92	60	2	363	149	0.835544	1	1	0.925	0.075
ENSG00000107719	PALD1	10	+	70539579	70539762	70539091	70539247	70541101	70541242	10082	44	57	0	332	149	1	1	0.952	1	-0.048
ENSG00000107719	PALD1	10	+	70541462	70541534	70541101	70541242	70547305	70547446	10083	37	24	0	221	149	0.477003	1	0.893	1	-0.107
ENSG00000107719	PALD1	10	+	70532994	70533070	70532620	70532781	70533921	70534073	10084	63	21	2	225	149	0.567786	1	0.977	0.874	0.103
ENSG00000088543	C3orf18	3	-	50565525	50565700	50561721	50561747	50567462	50567676	10085	0	2	9	324	149	0.646349	1	0	0.093	-0.093
ENSG00000088543	C3orf18	3	-	50566005	50566094	50565465	50565861	50567462	50567751	10087	4	1	3	238	149	0.587352	1	0.385	0.173	0.212
ENSG00000088543	C3orf18	3	-	50566005	50566094	50561721	50561747	50567462	50567751	10088	2	0	9	238	149	0.560593	1	0.111	0	0.111
ENSG00000088543	C3orf18	3	-	50565465	50565861	50561721	50561747	50566005	50566094	10089	9	11	0	545	149	0.506692	1	0.711	1	-0.289
ENSG00000088543	C3orf18	3	-	50565465	50565861	50561721	50561747	50567462	50567680	10090	10	13	9	545	149	0.894496	1	0.215	0.283	-0.068
ENSG00000065802	ASB1	2	+	238435710	238436013	238433548	238433695	238444341	238444375	10093	414	290	5	452	149	1	1	0.919	0.95	-0.031
ENSG00000065802	ASB1	2	+	238435710	238436013	238427028	238427119	238444341	238444375	10094	237	181	1	452	149	1	1	1	0.984	0.016
ENSG00000065802	ASB1	2	+	238433553	238433695	238427003	238427119	238444341	238444727	10096	124	107	1	291	149	1	1	1	0.982	0.018
ENSG00000010219	DYRK4	12	+	4607326	4607387	4604913	4605086	4610154	4610284	1009	112	63	57	210	149	0.346121	1	0.546	0.44	0.106
ENSG00000147408	CSGALNACT1	8	-	19732455	19732566	19601770	19601865	19757185	19757217	100	0	1	34	260	149	1	1	0	0.017	-0.017
ENSG00000141002	TCF25	16	+	89904937	89905096	89904117	89904205	89906193	89906284	10106	327	287	0	308	149	1	1	0.994	1	-0.006
ENSG00000141002	TCF25	16	+	89908965	89909083	89907242	89907322	89910590	89910663	10107	19	34	152	267	149	0.639674	1	0.05	0.111	-0.061
ENSG00000141002	TCF25	16	+	89887651	89887681	89885847	89885966	89892192	89892275	10108	79	89	0	179	149	0.5719	1	0.929	1	-0.071
ENSG00000141002	TCF25	16	+	89895989	89896083	89895037	89895137	89898556	89898649	10109	341	261	0	243	149	1	1	0.995	1	-0.005
ENSG00000141002	TCF25	16	+	89893727	89893858	89892192	89892275	89895082	89895137	10110	203	155	1	280	149	1	1	0.991	0.988	0.003
ENSG00000141002	TCF25	16	+	89893727	89893858	89892192	89892275	89895037	89895137	10111	294	290	15	280	149	1	1	0.934	0.911	0.023
ENSG00000141002	TCF25	16	+	89887651	89887717	89885847	89885966	89892192	89892275	10112	437	375	0	215	149	1	1	0.984	1	-0.016
ENSG00000141002	TCF25	16	+	89878460	89878627	89873643	89873859	89883350	89883512	10113	89	66	239	316	149	1	1	0.113	0.115	-0.002
ENSG00000204394	VARS	6	-	31784213	31784308	31783095	31783186	31784393	31784435	10116	514	543	2	244	149	1	1	0.984	0.994	-0.01
ENSG00000204394	VARS	6	-	31780704	31780783	31780454	31780568	31780869	31780938	10117	649	565	4	228	149	1	1	1	0.989	0.011
ENSG00000204394	VARS	6	-	31781480	31781606	31781018	31781123	31781690	31781761	10118	968	925	2	275	149	1	1	0.998	0.996	0.002
ENSG00000204394	VARS	6	-	31781690	31781761	31781480	31781606	31781846	31781952	10119	678	615	1	220	149	1	1	1	0.998	0.002
ENSG00000173020	GRK2	11	+	67281092	67281184	67280731	67280783	67281458	67281558	10121	211	211	1	241	149	1	1	1	0.992	0.008
ENSG00000173020	GRK2	11	+	67282270	67282365	67281821	67281952	67282434	67282542	10122	208	137	0	244	149	1	1	0.984	1	-0.016
ENSG00000173020	GRK2	11	+	67284846	67284983	67284210	67284373	67285074	67285188	10123	289	246	0	286	149	1	1	0.968	1	-0.032
ENSG00000154175	ABI3BP	3	-	100787727	100787802	100780131	100780209	100789453	100789516	1012	13	5	0	224	149	0.43721	1	0.742	1	-0.258
ENSG00000249624	AP000295.1	21	+	33260596	33260727	33252661	33252830	33262792	33263637	10132	44	62	6	280	149	0.788472	1	0.921	0.846	0.075
ENSG00000249624	AP000295.1	21	+	33276595	33276753	33268393	33268517	33279751	33279918	10134	240	191	7	307	149	0.719101	1	0.991	0.93	0.061
ENSG00000135535	CD164	6	-	109370410	109370467	109367820	109368325	109376073	109376112	10141	110	93	2	206	149	1	1	1	0.971	0.029
ENSG00000135535	CD164	6	-	109370410	109370467	109368921	109369017	109376073	109376112	10142	353	283	47	206	149	0.801311	1	0.755	0.813	-0.058
ENSG00000135535	CD164	6	-	109368921	109369017	109366513	109368325	109370410	109370467	10143	157	127	0	245	149	1	1	0.97	1	-0.03
ENSG00000204839	MROH6	8	-	143568551	143568719	143567785	143567888	143569440	143569750	10146	3	7	0	317	149	0.375437	1	0.585	1	-0.415
ENSG00000204839	MROH6	8	-	143568141	143568261	143567785	143567888	143569440	143569614	10149	10	11	0	269	149	0.634398	1	0.847	1	-0.153
ENSG00000204839	MROH6	8	-	143567610	143567676	143566191	143567465	143567785	143567888	10150	5	5	6	215	149	0.06056	1	1	0.366	0.634
ENSG00000134108	ARL8B	3	+	5174016	5174084	5172646	5172740	5178663	5179646	10151	69	61	2	217	149	1	1	1	0.954	0.046
ENSG00000134108	ARL8B	3	+	5174343	5174414	5174041	5174084	5178663	5178969	10152	150	181	0	220	149	1	1	0.99	1	-0.01
ENSG00000237298	TTN-AS1	2	+	178531313	178531578	178523451	178523636	178535731	178535828	10207	2	6	3	414	149	0.248943	1	0.126	0.419	-0.293
ENSG00000237298	TTN-AS1	2	+	178599593	178599750	178597595	178597681	178600557	178600667	10208	0	2	1	306	149	0.273225	1	0	0.493	-0.493
ENSG00000113734	BNIP1	5	+	173146865	173146958	173144545	173144629	173154321	173154413	10210	128	163	3	242	149	1	1	1	0.971	0.029
ENSG00000113734	BNIP1	5	+	173151565	173151694	173146865	173146958	173154321	173154413	10211	19	9	111	278	149	0.260523	1	0.127	0.042	0.085
ENSG00000037241	RPL26L1	5	+	172968458	172968599	172959864	172960041	172969412	172969771	10212	1401	974	0	290	149	1	1	0.996	1	-0.004
ENSG00000130985	UBA1	X	+	47214536	47214637	47214326	47214428	47214793	47215128	10213	1811	1453	3	250	149	1	1	0.997	0.997	0
ENSG00000130985	UBA1	X	+	47205947	47206113	47203540	47203696	47206247	47206444	10214	3204	2624	1	315	149	1	1	0.999	0.999	0
ENSG00000130985	UBA1	X	+	47199208	47199377	47199047	47199106	47199479	47199614	10215	2001	1692	2	318	149	1	1	0.999	0.997	0.002
ENSG00000130985	UBA1	X	+	47198166	47198355	47193836	47194024	47198802	47198919	10216	51	35	849	338	149	1	1	0.02	0.018	0.002
ENSG00000130985	UBA1	X	+	47206247	47206444	47203540	47203696	47209622	47209687	10217	1016	928	0	346	149	1	1	0.998	1	-0.002
ENSG00000130985	UBA1	X	+	47206077	47206113	47203540	47203696	47206247	47206664	10218	460	386	1	185	149	1	1	0.997	0.997	0
ENSG00000130985	UBA1	X	+	47200893	47201000	47199479	47199614	47201275	47201366	10219	1227	1102	1	256	149	1	1	1	0.998	0.002
ENSG00000130985	UBA1	X	+	47198308	47198355	47193828	47194024	47198802	47198919	10220	29	22	849	196	149	1	1	0.019	0.019	0
ENSG00000130529	TRPM4	19	+	49190695	49190773	49190207	49190320	49196439	49196874	10224	38	12	1	227	149	0.666964	1	1	0.887	0.113
ENSG00000130529	TRPM4	19	+	49166040	49166215	49158191	49158259	49168259	49168423	10225	59	36	3	324	149	1	1	0.872	0.847	0.025
ENSG00000130529	TRPM4	19	+	49167916	49168097	49166040	49166215	49168259	49168423	10228	78	70	0	330	149	0.353495	1	0.898	1	-0.102
ENSG00000130529	TRPM4	19	+	49211014	49211087	49210709	49210842	49211163	49211269	10232	63	8	0	222	149	1	1	0.977	1	-0.023
ENSG00000130529	TRPM4	19	+	49181348	49181461	49172008	49172108	49182577	49182867	10233	30	15	1	262	149	0.237	1	0.655	0.895	-0.24
ENSG00000215883	CYB5RL	1	-	54179148	54179352	54172335	54174822	54184160	54184265	10236	10	14	1	353	149	1	1	0.808	0.855	-0.047
ENSG00000215883	CYB5RL	1	-	54190737	54190896	54184160	54184265	54195418	54195436	10239	13	11	2	308	149	0.278814	1	1	0.727	0.273
ENSG00000215883	CYB5RL	1	-	54190737	54190896	54187651	54187739	54195418	54195436	10240	13	11	3	308	149	0.141868	1	1	0.639	0.361
ENSG00000215883	CYB5RL	1	-	54190747	54190896	54187651	54187739	54195418	54195616	10241	19	12	3	298	149	0.100073	1	1	0.667	0.333
ENSG00000072803	FBXW11	5	-	171957596	171957698	171914342	171914405	171996889	171997051	10247	4	5	4	251	149	0.196372	1	0.145	0.426	-0.281
ENSG00000072803	FBXW11	5	-	171957596	171957698	171914342	171914405	172006457	172006548	10248	1	7	47	251	149	0.54318	1	0.01	0.081	-0.071
ENSG00000072803	FBXW11	5	-	171957596	171957698	171910571	171910797	171996889	171997051	10249	3	2	0	251	149	0.137118	1	0.182	1	-0.818
ENSG00000072803	FBXW11	5	-	171914342	171914405	171910571	171910797	171996889	171997051	10253	23	10	0	212	149	0.0956256	1	0.669	1	-0.331
ENSG00000072803	FBXW11	5	-	171914342	171914405	171910571	171910797	171957596	171957698	10254	10	10	1	212	149	0.711008	1	1	0.875	0.125
ENSG00000151532	VTI1A	10	+	112533529	112533550	112527086	112527164	112538245	112538301	10257	1	0	59	170	149	1	1	0.016	0	0.016
ENSG00000151532	VTI1A	10	+	112448381	112448489	112446997	112447467	112448881	112450726	10258	25	16	6	257	149	0.385242	1	0.433	0.607	-0.174
ENSG00000151532	VTI1A	10	+	112460523	112460582	112447257	112447467	112464546	112464657	10259	98	82	0	208	149	1	1	0.972	1	-0.028
ENSG00000151532	VTI1A	10	+	112527086	112527164	112464546	112464657	112538245	112538330	10260	87	73	0	227	149	1	1	0.983	1	-0.017
ENSG00000111669	TPI1	12	+	6868863	6868987	6867118	6867681	6869098	6869183	10262	8305	6932	0	273	149	1	1	1	1	0
ENSG00000165782	PIP4P1	14	-	20459627	20459733	20459387	20459440	20460191	20460298	10263	165	122	0	255	149	1	1	0.951	1	-0.049
ENSG00000256061	DNAAF4	15	-	55432496	55432602	55430307	55430779	55434904	55435058	10269	3	8	0	255	149	0.0589095	1	0.369	1	-0.631
ENSG00000119682	AREL1	14	-	74684453	74684680	74683295	74683533	74685599	74685660	10271	145	118	2	376	149	0.986291	1	0.905	0.959	-0.054
ENSG00000119682	AREL1	14	-	74669946	74670126	74669648	74669774	74670761	74670871	10274	141	89	1	329	149	1	1	0.941	0.976	-0.035
ENSG00000119682	AREL1	14	-	74698763	74698856	74692040	74692328	74712932	74713098	10276	3	2	90	242	149	1	1	0.028	0.013	0.015
ENSG00000119682	AREL1	14	-	74701668	74701774	74698763	74698856	74712932	74713087	10277	3	3	1	255	149	0.561985	1	1	0.637	0.363
ENSG00000119682	AREL1	14	-	74669946	74670142	74669686	74669774	74670761	74670871	10279	85	63	1	345	149	0.8924	1	0.902	0.965	-0.063
ENSG00000104805	NUCB1	19	+	48904346	48904454	48900785	48900931	48905752	48905885	10282	1058	747	0	257	149	1	1	0.994	1	-0.006
ENSG00000152953	STK32B	4	+	5139904	5139960	5051595	5051915	5168298	5168450	10284	27	7	0	205	149	1	1	0.952	1	-0.048
ENSG00000152953	STK32B	4	+	5168298	5168450	5139904	5139960	5331219	5331393	10288	33	14	0	301	149	0.461447	1	0.845	1	-0.155
ENSG00000152953	STK32B	4	+	5460102	5460228	5456806	5456923	5466702	5466834	10289	23	16	0	275	149	0.511995	1	0.862	1	-0.138
ENSG00000175984	DENND2C	1	-	114654504	114654761	114645447	114645559	114669982	114670035	10293	7	10	4	406	149	0.168055	1	1	0.478	0.522
ENSG00000175984	DENND2C	1	-	114645447	114645559	114625178	114626188	114669982	114670035	10294	2	8	2	261	149	0.684614	1	1	0.695	0.305
ENSG00000127863	TNFRSF19	13	+	23667979	23668082	23660364	23660490	23673371	23674889	10296	58	21	1	252	149	0.754083	1	1	0.925	0.075
ENSG00000127863	TNFRSF19	13	+	23667979	23668082	23626706	23626792	23673371	23674889	10297	26	1	0	252	149	1	1	0.939	1	-0.061
ENSG00000211445	GPX3	5	+	151026899	151027017	151020605	151020741	151027431	151027531	10302	203	137	0	267	149	1	1	0.991	1	-0.009
ENSG00000211445	GPX3	5	+	151025339	151025493	151020588	151020741	151026899	151027017	10303	969	571	2	303	149	1	1	0.994	0.993	0.001
ENSG00000275023	MLLT6	17	+	38716366	38716981	38715611	38715828	38717431	38717613	10310	408	429	0	764	149	0.586948	1	0.919	1	-0.081
ENSG00000275023	MLLT6	17	+	38707762	38707872	38707485	38707540	38709172	38709276	10311	99	129	1	259	149	1	1	1	0.987	0.013
ENSG00000075340	ADD2	2	-	70704320	70704459	70696244	70696396	70706225	70706442	10314	132	149	1	288	149	1	1	0.972	0.987	-0.015
ENSG00000075340	ADD2	2	-	70683590	70683767	70678703	70678961	70688023	70688122	10315	106	152	1	326	149	1	1	0.98	0.986	-0.006
ENSG00000075340	ADD2	2	-	70713065	70713184	70706225	70706442	70767885	70768177	10317	158	152	4	268	149	1	1	0.967	0.955	0.012
ENSG00000075340	ADD2	2	-	70673240	70673326	70672877	70673006	70674677	70674825	10319	3	0	65	235	149	1	1	0.035	0	0.035
ENSG00000125844	RRBP1	20	-	17618595	17618679	17616731	17616839	17619632	17619728	10321	579	350	0	233	149	1	1	0.997	1	-0.003
ENSG00000125844	RRBP1	20	-	17636576	17636729	17635545	17635664	17641796	17641919	10322	723	470	1	302	149	1	1	1	0.996	0.004
ENSG00000125844	RRBP1	20	-	17679998	17680075	17658595	17660528	17682027	17682233	10323	117	67	177	226	149	1	1	0.213	0.2	0.013
ENSG00000125844	RRBP1	20	-	17620298	17620370	17619632	17619728	17620714	17620807	10324	450	324	0	221	149	1	1	0.997	1	-0.003
ENSG00000171298	GAA	17	+	80108289	80108409	80107799	80107896	80108488	80108607	10326	294	180	0	269	149	1	1	0.994	1	-0.006
ENSG00000171298	GAA	17	+	80112577	80112711	80111732	80112100	80112875	80112948	10327	297	163	0	283	149	1	1	0.981	1	-0.019
ENSG00000171298	GAA	17	+	80101810	80101925	80101586	80101625	80104554	80105132	10328	7	1	31	264	149	1	1	0.055	0.018	0.037
ENSG00000171298	GAA	17	+	80101810	80101890	80101593	80101625	80104554	80105132	10329	75	23	31	229	149	0.57769	1	0.418	0.326	0.092
ENSG00000171298	GAA	17	+	80107799	80107896	80107556	80107722	80108289	80108409	10330	225	116	2	246	149	1	1	1	0.972	0.028
ENSG00000082996	RNF13	3	+	149813924	149814026	149812769	149813353	149846010	149846140	10331	10	6	94	251	149	1	1	0.047	0.037	0.01
ENSG00000082996	RNF13	3	+	149902071	149902162	149895472	149895570	149911977	149912083	10333	41	65	2	240	149	1	1	0.927	0.953	-0.026
ENSG00000082996	RNF13	3	+	149822517	149822573	149813048	149813353	149846010	149846140	10334	0	1	94	205	149	1	1	0	0.008	-0.008
ENSG00000082996	RNF13	3	+	149852515	149852596	149813264	149813353	149872028	149872154	10335	32	45	0	230	149	0.67329	1	0.912	1	-0.088
ENSG00000082996	RNF13	3	+	149846010	149846140	149812707	149813353	149852515	149852596	10336	234	186	6	279	149	1	1	0.947	0.943	0.004
ENSG00000116171	SCP2	1	+	52993257	52996000	52988028	52988136	53014889	53015043	10344	17	41	75	2892	149	1	1	0.011	0.027	-0.016
ENSG00000116171	SCP2	1	+	52976682	52976769	52974768	52974832	52978216	52978367	10346	94	109	1	236	149	1	1	0.983	0.986	-0.003
ENSG00000116171	SCP2	1	+	53014889	53015043	52988028	52988136	53027968	53028071	10348	344	247	0	303	149	1	1	0.988	1	-0.012
ENSG00000154175	ABI3BP	3	-	100841997	100842039	100840819	100840858	100846371	100846446	1034	0	1	2	191	149	0.752018	1	0	0.281	-0.281
ENSG00000074800	ENO1	1	-	8871890	8871986	8867116	8867250	8878579	8878690	10352	15	9	1	245	149	0.571264	1	1	0.846	0.154
ENSG00000074800	ENO1	1	-	8871890	8871986	8867116	8867250	8874823	8874917	10353	8355	7919	0	245	149	1	1	1	1	0
ENSG00000074800	ENO1	1	-	8867987	8868057	8867116	8867250	8871890	8871986	10356	8094	7384	0	219	149	1	1	1	1	0
ENSG00000074800	ENO1	1	-	8870451	8870510	8868048	8868057	8871890	8871986	10357	16526	15525	11	208	149	1	1	1	0.999	0.001
ENSG00000074800	ENO1	1	-	8875788	8876031	8874823	8874917	8878579	8878646	10359	25	4	10501	392	149	1	1	0.001	0	0.001
ENSG00000074800	ENO1	1	-	8873772	8873973	8871890	8871986	8874823	8874917	10360	2	10	10459	350	149	1	1	0	0	0
ENSG00000074800	ENO1	1	-	8874823	8874917	8871890	8871986	8878579	8878720	10361	19517	18392	11	243	149	1	1	0.999	0.999	0
ENSG00000074800	ENO1	1	-	8874823	8874917	8867183	8867250	8878579	8878720	10362	8540	7997	1	243	149	1	1	1	1	0
ENSG00000100292	HMOX1	22	+	35389863	35389963	35386684	35387176	35393467	35394214	10371	425	328	0	249	149	1	1	0.985	1	-0.015
ENSG00000119285	HEATR1	1	-	236551998	236552107	236550670	236550990	236553580	236553739	10374	622	525	4	258	149	1	1	1	0.987	0.013
ENSG00000143797	MBOAT2	2	-	8908620	8908716	8888017	8888073	9003539	9003709	10376	11	15	1	245	149	0.837075	1	1	0.901	0.099
ENSG00000143797	MBOAT2	2	-	8958496	8958642	8943186	8943264	9003539	9003658	10377	58	38	0	295	149	1	1	0.967	1	-0.033
ENSG00000143797	MBOAT2	2	-	8862589	8862722	8862270	8862322	8864169	8864234	10379	33	35	1	282	149	1	1	1	0.949	0.051
ENSG00000162409	PRKAA2	1	+	56691393	56691487	56645321	56645481	56692357	56692502	1037	61	66	3	243	149	1	1	0.926	0.931	-0.005
ENSG00000143797	MBOAT2	2	-	8862270	8862322	8860612	8860764	8862589	8862722	10380	2	0	18	201	149	1	1	0.047	0	0.047
ENSG00000143797	MBOAT2	2	-	8943186	8943264	8908620	8908716	8958496	8958642	10382	49	25	0	227	149	1	1	0.97	1	-0.03
ENSG00000006530	AGK	7	+	141633900	141633980	141621731	141621801	141636959	141637017	10386	222	174	3	229	149	1	1	1	0.974	0.026
ENSG00000006530	AGK	7	+	141555452	141555567	141551418	141551434	141593145	141593185	10387	147	189	0	264	149	1	1	0.988	1	-0.012
ENSG00000006530	AGK	7	+	141555463	141555567	141551406	141551434	141593145	141593185	10389	107	144	0	253	149	1	1	0.984	1	-0.016
ENSG00000162409	PRKAA2	1	+	56691393	56691487	56674380	56674522	56692357	56692502	1038	137	199	1	243	149	1	1	0.977	0.992	-0.015
ENSG00000006530	AGK	7	+	141615470	141615565	141614145	141614178	141621731	141621801	10390	173	232	1	244	149	1	1	1	0.993	0.007
ENSG00000006530	AGK	7	+	141593145	141593185	141555455	141555567	141596561	141596641	10393	194	250	1	189	149	1	1	1	0.995	0.005
ENSG00000006530	AGK	7	+	141594674	141594928	141593145	141593185	141596561	141596641	10396	0	1	216	403	149	1	1	0	0.002	-0.002
ENSG00000162409	PRKAA2	1	+	56674380	56674522	56645321	56645481	56691393	56691487	1039	175	306	2	291	149	1	1	0.978	0.987	-0.009
ENSG00000147408	CSGALNACT1	8	-	19591159	19591278	19505200	19506130	19601770	19601865	103	5	6	110	268	149	1	1	0.055	0.029	0.026
ENSG00000160191	PDE9A	21	+	42768187	42768292	42765380	42765494	42769026	42769155	10406	6	20	0	254	149	0.400084	1	0.779	1	-0.221
ENSG00000162409	PRKAA2	1	+	56674380	56674522	56645321	56645481	56692357	56692502	1040	99	172	3	291	149	1	1	0.944	0.967	-0.023
ENSG00000160191	PDE9A	21	+	42697414	42697490	42687916	42687994	42698967	42699011	10410	0	2	4	225	149	0.210512	1	0	0.249	-0.249
ENSG00000076108	BAZ2A	12	-	56613014	56613233	56611772	56612246	56613952	56614138	10418	284	237	3	368	149	1	1	1	0.97	0.03
ENSG00000076108	BAZ2A	12	-	56599701	56599848	56599128	56599358	56599963	56600096	10419	260	207	1	296	149	1	1	1	0.99	0.01
ENSG00000198496	NBR2	17	+	43132598	43132723	43131207	43131270	43132955	43133137	1041	2	5	7	274	149	0.812473	1	0.179	0.28	-0.101
ENSG00000076108	BAZ2A	12	-	56630775	56630865	56617394	56617532	56636181	56636293	10420	39	77	28	239	149	0.156072	1	0.465	0.632	-0.167
ENSG00000076108	BAZ2A	12	-	56617394	56617532	56615520	56615607	56636181	56636366	10421	127	155	1	287	149	1	1	0.971	0.988	-0.017
ENSG00000125971	DYNLRB1	20	+	34529851	34530234	34526267	34526343	34534627	34534795	10423	12	8	904	532	149	1	1	0.003	0.002	0.001
ENSG00000125971	DYNLRB1	20	+	34534627	34534795	34526267	34526343	34540580	34540958	10424	2410	2082	0	317	149	1	1	0.999	1	-0.001
ENSG00000138375	SMARCAL1	2	+	216467943	216468046	216464596	216464667	216475268	216475451	10425	95	52	1	252	149	1	1	0.966	0.969	-0.003
ENSG00000138375	SMARCAL1	2	+	216420298	216420532	216416256	216416307	216423632	216423683	10428	114	82	2	383	149	1	1	1	0.941	0.059
ENSG00000138375	SMARCAL1	2	+	216438419	216438485	216435337	216435496	216447017	216447158	10429	76	52	8	215	149	0.368941	1	0.929	0.818	0.111
ENSG00000198496	NBR2	17	+	43132955	43133137	43131207	43131270	43138656	43138922	1042	13	15	27	331	149	1	1	0.226	0.2	0.026
ENSG00000198496	NBR2	17	+	43138155	43138360	43132955	43133137	43138656	43138922	1043	0	2	0	354	149	0.0878706	1	0	1	-1
ENSG00000161714	PLCD3	17	-	45121210	45121372	45120901	45121130	45132247	45132498	10444	640	479	2	311	149	1	1	1	0.991	0.009
ENSG00000161714	PLCD3	17	-	45112862	45113012	45108966	45112704	45113121	45113257	10445	560	413	3	299	149	1	1	1	0.986	0.014
ENSG00000085449	WDFY1	2	-	223912252	223912326	223905946	223906001	223917942	223918010	10446	78	75	0	223	149	0.775183	1	0.929	1	-0.071
ENSG00000198496	NBR2	17	+	43131207	43131270	43125643	43125770	43138656	43138922	1044	41	50	2	212	149	0.833319	1	0.878	0.946	-0.068
ENSG00000162129	CLPB	11	-	72402965	72403052	72380280	72380384	72430311	72430363	10453	64	70	4	236	149	0.575865	1	1	0.917	0.083
ENSG00000162129	CLPB	11	-	72372924	72373014	72358879	72359008	72380280	72380384	10454	0	2	54	239	149	1	1	0	0.023	-0.023
ENSG00000162129	CLPB	11	-	72308526	72308604	72307198	72307254	72317105	72317220	10457	89	88	1	227	149	1	1	1	0.983	0.017
ENSG00000186314	PRELID2	5	-	145825997	145826200	145823076	145823134	145835176	145835336	10458	40	35	28	352	149	1	1	0.346	0.346	0
ENSG00000186314	PRELID2	5	-	145796441	145796547	145764930	145765000	145817893	145818054	10459	138	129	0	255	149	1	1	0.953	1	-0.047
ENSG00000163072	NOSTRIN	2	+	168831471	168831534	168828419	168828501	168834226	168834325	1045	30	41	4	212	149	0.779013	1	0.955	0.878	0.077
ENSG00000186314	PRELID2	5	-	145764930	145765000	145703903	145704295	145796441	145796547	10460	39	51	1	219	149	1	1	1	0.972	0.028
ENSG00000078747	ITCH	20	+	34417116	34417239	34413741	34413879	34424479	34424525	10463	0	2	74	272	149	1	1	0	0.015	-0.015
ENSG00000078747	ITCH	20	+	34412514	34412639	34408650	34408792	34413741	34413879	10465	157	148	0	274	149	1	1	0.988	1	-0.012
ENSG00000078747	ITCH	20	+	34393790	34393881	34369393	34369470	34408650	34408792	10466	246	213	9	240	149	0.204975	1	1	0.936	0.064
ENSG00000196632	WNK3	X	-	54333136	54333792	54311118	54311291	54357685	54358005	10468	18	16	0	805	149	0.311759	1	0.625	1	-0.375
ENSG00000114771	AADAC	3	+	151820382	151820452	151817365	151817588	151824662	151824834	10470	63	40	0	219	149	1	1	0.977	1	-0.023
ENSG00000162065	TBC1D24	16	+	2498237	2498396	2496033	2497113	2499356	2499420	10477	28	20	0	308	149	1	1	0.931	1	-0.069
ENSG00000163072	NOSTRIN	2	+	168859511	168859637	168851278	168851404	168860794	168860909	1047	25	28	3	275	149	0.267182	1	1	0.835	0.165
ENSG00000162065	TBC1D24	16	+	2498241	2498396	2496117	2497113	2499356	2499420	10480	12	7	0	304	149	0.759663	1	0.855	1	-0.145
ENSG00000128463	EMC4	15	+	34228428	34228589	34227692	34227846	34229752	34230156	10483	840	686	78	310	149	1	1	0.845	0.809	0.036
ENSG00000128463	EMC4	15	+	34228428	34228589	34225535	34225650	34229752	34230156	10484	440	330	0	310	149	1	1	0.986	1	-0.014
ENSG00000128463	EMC4	15	+	34227692	34227846	34225535	34225650	34229752	34230147	10485	979	815	0	303	149	1	1	0.994	1	-0.006
ENSG00000128463	EMC4	15	+	34227692	34227846	34225535	34225650	34228428	34228589	10486	1308	1092	0	303	149	1	1	0.995	1	-0.005
ENSG00000128463	EMC4	15	+	34227692	34227846	34225535	34225658	34228428	34228589	10487	496	442	1	303	149	1	1	1	0.995	0.005
ENSG00000128463	EMC4	15	+	34228436	34228589	34227694	34227846	34229752	34230156	10489	395	290	78	302	149	0.479115	1	0.725	0.647	0.078
ENSG00000163072	NOSTRIN	2	+	168850835	168851006	168842991	168843117	168851083	168851182	1048	0	5	26	320	149	0.562273	1	0	0.082	-0.082
ENSG00000132313	MRPL35	2	+	86206105	86206295	86199354	86199533	86207182	86207327	10491	734	557	0	339	149	1	1	0.982	1	-0.018
ENSG00000132313	MRPL35	2	+	86207182	86207327	86206105	86206295	86210479	86210613	10492	729	521	6	294	149	1	1	0.997	0.978	0.019
ENSG00000273841	TAF9	5	-	69366502	69366595	69365431	69365754	69369656	69370013	10493	597	588	0	242	149	1	1	0.984	1	-0.016
ENSG00000179526	SHARPIN	8	-	144099509	144099618	144099249	144099430	144099702	144099844	10494	216	171	6	258	149	1	1	0.992	0.943	0.049
ENSG00000179526	SHARPIN	8	-	144099080	144099205	144098632	144098994	144099276	144099430	10495	66	69	18	274	149	0.27376	1	0.537	0.676	-0.139
ENSG00000139977	NAA30	14	+	57390956	57391728	57390552	57390705	57396751	57396875	10497	530	355	3	921	149	1	1	0.945	0.95	-0.005
ENSG00000186088	GSAP	7	-	77349350	77349404	77329332	77330367	77352943	77353026	10498	40	26	0	203	149	1	1	0.967	1	-0.033
ENSG00000186088	GSAP	7	-	77329332	77329391	77326211	77326273	77330238	77330718	10499	17	5	0	208	149	1	1	0.924	1	-0.076
ENSG00000163072	NOSTRIN	2	+	168811566	168811652	168802591	168802673	168824633	168824717	1049	30	76	0	235	149	1	1	0.95	1	-0.05
ENSG00000186088	GSAP	7	-	77328605	77328637	77326211	77326273	77329332	77330367	10500	34	18	0	181	149	0.951011	1	0.933	1	-0.067
ENSG00000186088	GSAP	7	-	77323646	77323742	77321332	77321403	77326211	77327484	10501	87	83	0	245	149	1	1	0.981	1	-0.019
ENSG00000186088	GSAP	7	-	77321332	77321403	77320724	77320819	77323646	77323742	10502	81	71	2	220	149	1	1	1	0.96	0.04
ENSG00000186088	GSAP	7	-	77311840	77311940	77310750	77311449	77312100	77312202	10503	81	99	1	249	149	1	1	1	0.983	0.017
ENSG00000181817	LSM10	1	-	36393765	36394153	36392357	36392487	36397766	36397887	10504	980	880	0	537	149	1	1	0.993	1	-0.007
ENSG00000181817	LSM10	1	-	36392357	36392487	36391237	36391604	36393765	36394153	10505	10	4	0	279	149	0.319078	1	0.572	1	-0.428
ENSG00000176476	SGF29	16	+	28588609	28588691	28585647	28585720	28589099	28589164	10506	0	2	56	231	149	1	1	0	0.023	-0.023
ENSG00000204209	DAXX	6	-	33321718	33321974	33320735	33321567	33322861	33323010	10507	259	216	0	405	149	0.563783	1	0.932	1	-0.068
ENSG00000204209	DAXX	6	-	33321718	33322008	33321239	33321567	33322861	33322945	10508	195	171	0	439	149	0.246412	1	0.904	1	-0.096
ENSG00000204209	DAXX	6	-	33321718	33321977	33320735	33321567	33322861	33323014	10509	290	263	0	408	149	0.360757	1	0.938	1	-0.062
ENSG00000163072	NOSTRIN	2	+	168855885	168856210	168855421	168855460	168856689	168856778	1050	1	3	39	474	149	1	1	0.013	0.024	-0.011
ENSG00000204209	DAXX	6	-	33320735	33321567	33320379	33320591	33322861	33323016	10510	503	365	0	981	149	1	1	0.95	1	-0.05
ENSG00000204209	DAXX	6	-	33320735	33321567	33320379	33320591	33321718	33321977	10511	620	460	0	981	149	1	1	0.989	1	-0.011
ENSG00000196705	ZNF431	19	+	21151078	21151198	21143550	21143643	21166334	21166461	10514	3	1	11	269	149	0.915484	1	0.113	0.048	0.065
ENSG00000061273	HDAC7	12	-	47795905	47796016	47795586	47795767	47796206	47796298	10522	20	12	42	260	149	0.987001	1	0.193	0.141	0.052
ENSG00000061273	HDAC7	12	-	47792537	47792669	47791870	47792004	47793368	47793542	10524	2	3	42	281	149	1	1	0.02	0.036	-0.016
ENSG00000061273	HDAC7	12	-	47786584	47786703	47785751	47785885	47787711	47787809	10527	146	116	1	268	149	1	1	1	0.985	0.015
ENSG00000081791	DELE1	5	+	141938855	141938904	141938520	141938760	141939505	141940146	10535	0	5	43	198	149	0.643324	1	0	0.08	-0.08
ENSG00000081791	DELE1	5	+	141938520	141938760	141937197	141937357	141939553	141940120	10536	324	270	0	389	149	1	1	0.976	1	-0.024
ENSG00000081791	DELE1	5	+	141938520	141938760	141934493	141934586	141939505	141940146	10537	163	149	0	389	149	1	1	0.969	1	-0.031
ENSG00000081791	DELE1	5	+	141937197	141937357	141934493	141934586	141938520	141938760	10538	384	278	3	309	149	1	1	0.969	0.978	-0.009
ENSG00000108509	CAMTA2	17	-	4982088	4982175	4981677	4981831	4982756	4982892	10539	22	6	2	236	149	1	1	0.665	0.654	0.011
ENSG00000144357	UBR3	2	+	170013840	170013972	170008839	170008940	170015280	170015366	1053	4	8	72	281	149	1	1	0.023	0.056	-0.033
ENSG00000108509	CAMTA2	17	-	4982088	4982160	4981677	4981831	4982756	4982892	10540	23	17	2	221	149	0.453491	1	0.689	0.851	-0.162
ENSG00000108509	CAMTA2	17	-	4973584	4973769	4973174	4973253	4974384	4974500	10541	63	46	0	334	149	1	1	0.966	1	-0.034
ENSG00000108509	CAMTA2	17	-	4981677	4981831	4981224	4981359	4982756	4982892	10543	26	22	1	303	149	0.855615	1	1	0.915	0.085
[truncated: 29,802 more rows]

## Sheet: shA1_72hvsshA1_0h_A3SS
GeneID	geneSymbol	chr	strand	longExonStart_0base	longExonEnd	shortES	shortEE	flankingES	flankingEE	ID	IC_SAMPLE_1	IC_SAMPLE_2	SC_SAMPLE_2	IncFormLen	SkipFormLen	PValue	FDR	IncLevel1	IncLevel2	IncLevelDifference
ENSG00000188092	GPR89B	1	+	147968357	147968963	147968874	147968963	147966553	147966663	4508	35	24	66	666	149	6.54476e-13	2.65325e-09	1	0.075	0.925
ENSG00000204525	HLA-C	6	-	31269492	31269543	31269492	31269525	31269965	31270085	1453	0	17	21	167	149	1.37022e-08	2.77744e-05	0	0.419	-0.419
ENSG00000004700	RECQL	12	-	21501169	21501372	21501169	21501215	21501462	21501669	5757	46	46	28	306	149	5.79577e-07	0.000728117	1	0.444	0.556
ENSG00000254986	DPP3	11	+	66482192	66482470	66482195	66482470	66480437	66480465	8832	16	35	0	152	149	7.18419e-07	0.000728117	0.466	1	-0.534
ENSG00000105854	PON2	7	-	95411652	95411779	95411652	95411743	95412311	95412477	7404	190	189	17	185	149	1.63101e-06	0.00132242	0.657	0.9	-0.243
ENSG00000022976	ZNF839	14	+	102341322	102342367	102342102	102342367	102339093	102339223	2629	273	249	0	929	149	3.20908e-06	0.00216827	0.646	1	-0.354
ENSG00000106077	ABHD11	7	-	73736928	73737220	73736928	73737110	73737561	73737735	3308	21	5	11	259	149	1.2362e-05	0.00715935	1	0.207	0.793
ENSG00000103168	TAF1C	16	-	84184850	84185060	84184850	84184989	84186900	84187045	2948	39	52	2	220	149	7.46577e-05	0.0336292	0.546	0.946	-0.4
ENSG00000105486	LIG1	19	-	48151231	48151339	48151231	48151336	48153871	48153967	491	59	63	21	152	149	6.73984e-05	0.0336292	1	0.746	0.254
ENSG00000180902	D2HGDH	2	+	241755044	241756014	241755848	241756014	241751245	241751388	4562	104	33	37	953	149	8.52331e-05	0.0345535	0.394	0.122	0.272
ENSG00000185917	SETD4	21	-	36058815	36058973	36058815	36058924	36060346	36060526	7768	11	18	0	198	149	0.000119785	0.0414027	0.372	1	-0.628
ENSG00000268750	AC010522.1	19	+	57856103	57856233	57856106	57856233	57820493	57820549	8166	1	8	0	152	149	0.000122554	0.0414027	0.082	1	-0.918
ENSG00000178026	LRRC75B	22	-	24588213	24589393	24588213	24588329	24589820	24589949	7601	28	8	8	1213	149	0.000166281	0.0518542	1	0.109	0.891
ENSG00000137776	SLTM	15	-	58899468	58899937	58899468	58899883	58901259	58901287	2981	175	98	76	203	149	0.000187657	0.0543401	0.728	0.486	0.242
ENSG00000147642	SYBU	8	-	109642727	109642932	109642727	109642929	109644635	109644716	2439	19	14	0	152	149	0.000215421	0.0582211	0.437	1	-0.563
ENSG00000000971	CFH	1	+	196740618	196742051	196741874	196742051	196737474	196737660	1097	396	250	11	1405	149	0.000291385	0.0738298	1	0.707	0.293
ENSG00000162298	SYVN1	11	-	65130001	65130175	65130001	65130172	65130250	65130379	1991	15	13	16	152	149	0.00031685	0.0755595	1	0.443	0.557
ENSG00000221978	CCNL2	1	-	1390765	1392803	1390765	1390865	1393395	1393460	4933	1871	1191	30	2087	149	0.000360805	0.0812614	0.937	0.739	0.198
ENSG00000124496	TRERF1	6	-	42232680	42232928	42232680	42232892	42236204	42236411	3271	23	1	20	185	149	0.000389381	0.0830815	0.469	0.039	0.43
ENSG00000004897	CDC27	17	-	47156912	47157124	47156912	47156983	47157229	47157384	1330	96	172	3	290	149	0.000419199	0.0849717	0.733	0.967	-0.234
ENSG00000135164	DMTF1	7	+	87182055	87182337	87182227	87182337	87181308	87181341	2297	63	35	93	321	149	0.000441339	0.0851995	0.374	0.149	0.225
ENSG00000188690	UROS	10	-	125789282	125789528	125789282	125789363	125794879	125794978	7828	45	33	11	314	149	0.000579388	0.106765	1	0.587	0.413
ENSG00000160271	RALGDS	9	-	133109625	133109721	133109625	133109685	133110295	133110489	163	21	30	7	185	149	0.000655117	0.115472	0.353	0.775	-0.422
ENSG00000167767	KRT80	12	-	52168995	52171557	52168995	52171522	52171657	52171713	1334	6	16	4	184	149	0.000704181	0.118948	0.204	0.764	-0.56
ENSG00000171163	ZNF692	1	-	248857827	248858017	248857827	248857859	248858130	248858321	5975	28	47	56	307	149	0.000795946	0.129071	0.099	0.289	-0.19
ENSG00000166411	IDH3A	15	+	78156907	78157631	78157572	78157631	78155212	78155275	1775	104	92	11	814	149	0.000937583	0.140776	1	0.605	0.395
ENSG00000126254	RBM42	19	+	35633076	35633252	35633100	35633252	35631330	35631405	3197	26	31	0	173	149	0.000935419	0.140776	0.651	1	-0.349
ENSG00000171163	ZNF692	1	-	248857827	248858034	248857827	248857859	248858130	248858321	5974	32	50	56	324	149	0.00119935	0.173649	0.106	0.291	-0.185
ENSG00000149547	EI24	11	+	125575250	125575408	125575304	125575408	125572457	125572569	2640	170	103	19	203	149	0.00134299	0.187741	0.977	0.799	0.178
ENSG00000039523	RIPOR1	16	+	67543347	67543469	67543350	67543469	67541866	67543264	2223	156	122	28	152	149	0.00157341	0.196958	0.968	0.81	0.158
ENSG00000161013	MGAT4B	5	-	179801553	179801719	179801553	179801692	179801783	179801969	5656	0	7	4	176	149	0.00159116	0.196958	0	0.597	-0.597
ENSG00000005194	CIAPIN1	16	-	57440771	57441010	57440771	57440959	57447341	57447377	6892	62	67	0	200	149	0.00147753	0.196958	0.78	1	-0.22
ENSG00000158850	B4GALT3	1	-	161175807	161176095	161175807	161176074	161176433	161176579	8936	137	74	124	170	149	0.00160326	0.196958	0.543	0.343	0.2
ENSG00000196150	ZNF250	8	-	144889932	144890074	144889932	144890059	144890307	144890403	2715	0	14	11	164	149	0.00183669	0.213785	0	0.536	-0.536
ENSG00000183077	AFMID	17	+	78197134	78197560	78197145	78197560	78190969	78191060	4512	0	9	0	160	149	0.0018457	0.213785	0	1	-1
ENSG00000123349	PFDN5	12	+	53296429	53297924	53297849	53297924	53295838	53295941	1654	218	161	0	1569	149	0.00203722	0.229414	0.614	1	-0.386
ENSG00000109046	WSB1	17	+	27307743	27309272	27309099	27309272	27306781	27306882	8539	1229	580	170	1505	149	0.00214098	0.234582	0.378	0.252	0.126
ENSG00000168894	RNF181	2	+	85596952	85597178	85597103	85597178	85596518	85596649	2123	5	10	0	300	149	0.00224642	0.239658	0.216	1	-0.784
ENSG00000139636	LMBR1L	12	-	49101249	49101323	49101249	49101263	49101471	49101549	2976	32	29	1	209	149	0.00239886	0.249359	0.573	0.954	-0.381
ENSG00000135164	DMTF1	7	+	87182016	87182337	87182227	87182337	87181308	87181341	2298	55	33	93	360	149	0.0026362	0.267178	0.317	0.128	0.189
ENSG00000104728	ARHGEF10	8	+	1864369	1864436	1864372	1864436	1859896	1860184	1975	43	49	9	152	149	0.00285252	0.268933	0.554	0.842	-0.288
ENSG00000198000	NOL8	9	-	92299889	92300810	92299889	92300016	92301550	92301822	4746	87	39	130	943	149	0.00279842	0.268933	0.155	0.045	0.11
ENSG00000114650	SCAP	3	-	47417303	47417826	47417303	47417823	47418133	47418249	961	7	15	40	152	149	0.00280917	0.268933	0.051	0.269	-0.218
ENSG00000099622	CIRBP	19	+	1270866	1271036	1270927	1271036	1269330	1269410	5542	68	131	445	210	149	0.00293018	0.269976	0.074	0.173	-0.099
ENSG00000121310	ECHDC2	1	-	52905033	52906611	52905033	52905090	52907867	52907954	3502	54	80	13	1670	149	0.00315893	0.278398	1	0.354	0.646
ENSG00000154222	CC2D1B	1	-	52359704	52359883	52359704	52359836	52360073	52360233	7197	40	64	0	196	149	0.0031481	0.278398	0.772	1	-0.228
ENSG00000142794	NBPF3	1	+	21466995	21467309	21467181	21467309	21466086	21466156	7750	0	11	0	335	149	0.00347755	0.287714	0	1	-1
ENSG00000143437	ARNT	1	-	150829903	150829980	150829903	150829965	150831817	150831903	7759	65	92	1	164	149	0.00340929	0.287714	0.808	0.988	-0.18
ENSG00000150776	NKAPD1	11	+	112082464	112085150	112082467	112085150	112081981	112082035	8753	45	16	8	152	149	0.00345795	0.287714	0.978	0.662	0.316
ENSG00000135905	DOCK10	2	-	224805407	224805529	224805407	224805502	224806125	224806237	4842	50	31	11	176	149	0.0036958	0.295926	0.977	0.705	0.272
ENSG00000187239	FNBP1	9	-	129923843	129923996	129923843	129923939	129924959	129925157	694	8	1	5	206	149	0.0037228	0.295926	1	0.126	0.874
ENSG00000123200	ZC3H13	13	-	45965279	45965432	45965279	45965429	45967503	45968028	1240	36	61	7	152	149	0.00406081	0.307967	0.627	0.895	-0.268
ENSG00000149231	CCDC82	11	-	96383961	96386293	96383961	96384761	96389843	96389921	4342	106	106	0	1681	149	0.00410217	0.307967	0.511	1	-0.489
ENSG00000140987	ZSCAN32	16	-	3390009	3390183	3390009	3390133	3390422	3390517	5311	10	12	0	199	149	0.00409264	0.307967	0.428	1	-0.572
ENSG00000100211	CBY1	22	+	38670766	38670989	38670883	38670989	38668016	38668132	2051	22	3	34	266	149	0.00452887	0.333819	0.278	0.047	0.231
ENSG00000070087	PFN2	3	-	149964903	149966586	149964903	149966264	149968357	149968550	6657	1261	1124	689	471	149	0.00491351	0.349463	0.253	0.34	-0.087
ENSG00000071889	FAM3A	X	-	154507810	154507882	154507810	154507861	154508288	154508347	8470	31	4	129	170	149	0.00485059	0.349463	0.162	0.026	0.136
ENSG00000186792	HYAL3	3	-	50294708	50295619	50294708	50294853	50299212	50299232	1639	209	100	8	915	149	0.00516374	0.360927	0.971	0.671	0.3
ENSG00000131018	SYNE1	6	-	152283977	152284184	152283977	152284172	152293587	152293749	2963	1	6	5	161	149	0.00531792	0.365404	0.04	0.526	-0.486
ENSG00000109320	NFKB1	4	+	102533844	102533885	102533847	102533885	102529835	102529914	1779	36	22	28	152	149	0.00565341	0.370653	0.762	0.435	0.327
ENSG00000171045	TSNARE1	8	-	142300485	142300647	142300485	142300644	142314383	142314440	4489	2	11	2	152	149	0.00556766	0.370653	0.197	0.844	-0.647
ENSG00000174485	DENND4A	15	-	65700543	65700675	65700543	65700672	65701050	65701192	8458	9	0	6	152	149	0.0056686	0.370653	0.746	0	0.746
ENSG00000068745	IP6K2	3	-	48695089	48695421	48695089	48695418	48708119	48708237	3133	0	3	0	152	149	0.00584973	0.376426	0	1	-1
ENSG00000172613	RAD9A	11	+	67393495	67393610	67393537	67393610	67392653	67392782	4634	22	14	7	191	149	0.00675306	0.427764	1	0.609	0.391
ENSG00000068650	ATP11A	13	+	112881812	112887168	112881815	112887168	112875775	112875941	7216	10	0	9	152	149	0.00688542	0.429439	0.551	0	0.551
ENSG00000005801	ZNF195	11	-	3361742	3368855	3361742	3361889	3370974	3371070	1632	1074	510	7	7115	149	0.00750359	0.448382	0.957	0.604	0.353
ENSG00000163389	POGLUT1	3	+	119479907	119480172	119480050	119480172	119477312	119477448	3741	0	6	8	292	149	0.00752095	0.448382	0	0.277	-0.277
ENSG00000155329	ZCCHC10	5	-	133000131	133000201	133000131	133000173	133006758	133006920	7722	0	12	48	177	149	0.0075022	0.448382	0	0.174	-0.174
ENSG00000185686	PRAME	22	-	22556811	22556930	22556811	22556909	22557544	22557580	214	91	14	14	170	149	0.00776183	0.456036	0.792	0.467	0.325
ENSG00000254788	CKLF-CMTM1	16	+	66578830	66579135	66578846	66579135	66577103	66577202	3743	8	5	8	165	149	0.00793903	0.459783	1	0.361	0.639
ENSG00000070413	DGCR2	22	-	19064847	19065067	19064847	19065058	19068099	19068225	3961	38	61	14	158	149	0.00809931	0.462459	0.544	0.804	-0.26
ENSG00000138411	HECW2	2	-	196318551	196319925	196318551	196319904	196320338	196320439	6143	5	1	6	170	149	0.00866812	0.488063	1	0.127	0.873
ENSG00000123815	COQ8B	19	-	40705095	40705447	40705095	40705181	40710058	40710136	6941	99	112	0	415	149	0.00881629	0.489606	0.798	1	-0.202
ENSG00000185684	EP400P1	12	+	132104377	132105304	132104566	132105304	132103996	132104170	636	18	17	0	338	149	0.00912136	0.499702	0.469	1	-0.531
ENSG00000261740	BOLA2-SMG1P6	16	-	29446801	29447026	29446801	29446922	29454015	29454113	1165	198	194	14	253	149	0.00959128	0.51844	0.726	0.891	-0.165
ENSG00000161013	MGAT4B	5	-	179798927	179799175	179798927	179799121	179799505	179799636	5658	3	13	0	203	149	0.00981432	0.523517	0.355	1	-0.645
ENSG00000114388	NPRL2	3	-	50349664	50349833	50349664	50349828	50349930	50350022	7791	40	41	10	154	149	0.0102367	0.538954	1	0.799	0.201
ENSG00000125457	MIF4GD	17	-	75269346	75269469	75269346	75269448	75270113	75270245	5941	9	11	0	170	149	0.0104541	0.543345	0.496	1	-0.504
ENSG00000055332	EIF2AK2	2	-	37148856	37149257	37148856	37149023	37156907	37157047	225	23	33	8	383	149	0.0122726	0.613799	0.28	0.616	-0.336
ENSG00000163939	PBRM1	3	-	52679573	52679726	52679573	52679723	52682091	52682233	3953	8	14	0	152	149	0.0121068	0.613799	0.567	1	-0.433
ENSG00000183570	PCBP3	21	+	45929916	45929995	45929919	45929995	45910901	45911030	4769	27	11	5	152	149	0.0124153	0.613799	1	0.683	0.317
ENSG00000185684	EP400P1	12	+	132104374	132105304	132104566	132105304	132103996	132104170	637	13	12	0	341	149	0.0121886	0.613799	0.387	1	-0.613
ENSG00000187607	ZNF286A	17	+	15715999	15720787	15716058	15720787	15708154	15708247	4670	12	39	20	208	149	0.0127335	0.614073	0.272	0.583	-0.311
ENSG00000165046	LETM2	8	+	38392541	38392995	38392612	38392995	38387949	38388030	6265	9	2	4	220	149	0.0130267	0.614073	1	0.253	0.747
ENSG00000041988	THAP3	1	+	6630287	6630353	6630290	6630353	6628498	6628691	6884	44	30	2	152	149	0.0129935	0.614073	0.673	0.936	-0.263
ENSG00000136010	ALDH1L2	12	-	105049907	105050707	105049907	105050058	105052089	105052217	8532	70	46	110	798	149	0.0126685	0.614073	0.192	0.072	0.12
ENSG00000237298	TTN-AS1	2	+	178537360	178537691	178537603	178537691	178535731	178535828	1494	11	1	5	392	149	0.0140122	0.621347	0.676	0.071	0.605
ENSG00000185340	GAS2L1	22	+	29311461	29312785	29312142	29312785	29310826	29310998	2902	355	269	9	830	149	0.0137632	0.621347	1	0.843	0.157
ENSG00000072609	CHFR	12	-	132869618	132869834	132869618	132869798	132870723	132870783	3015	19	19	11	185	149	0.0141405	0.621347	0.262	0.582	-0.32
ENSG00000157429	ZNF19	16	-	71478878	71479100	71478878	71479005	71482081	71482143	5948	0	4	0	244	149	0.0141012	0.621347	0	1	-1
ENSG00000125746	EML2	19	-	45641640	45641748	45641640	45641745	45641917	45642041	6945	4	10	0	152	149	0.0139089	0.621347	0.44	1	-0.56
ENSG00000060237	WNK1	12	+	878211	878361	878214	878361	871264	871348	7420	35	35	5	152	149	0.0141668	0.621347	0.599	0.873	-0.274
ENSG00000115652	UXS1	2	-	106164735	106164799	106164735	106164784	106166055	106166083	7555	51	44	95	164	149	0.0144071	0.621347	0.146	0.296	-0.15
ENSG00000157353	FUK	16	+	70474527	70474694	70474625	70474694	70474128	70474339	7800	36	25	11	247	149	0.0142938	0.621347	0.916	0.578	0.338
ENSG00000138162	TACC2	10	+	122215390	122215451	122215402	122215451	122210396	122211708	6011	47	93	3	161	149	0.0148575	0.627422	0.784	0.966	-0.182
ENSG00000110888	CAPRIN2	12	-	30714958	30715144	30714958	30715141	30716507	30716676	7935	5	9	0	152	149	0.0148066	0.627422	0.45	1	-0.55
ENSG00000138326	RPS24	10	+	78037438	78040225	78040200	78040225	78037193	78037304	4088	659	448	30	2911	149	0.0152498	0.637346	0.266	0.433	-0.167
ENSG00000183137	CEP57L1	6	+	109159217	109159462	109159268	109159462	109159024	109159102	3318	7	0	24	200	149	0.0159808	0.661085	0.235	0	0.235
ENSG00000269313	MAGIX	X	+	49166073	49166632	49166088	49166632	49165189	49165361	2839	6	0	4	164	149	0.0163581	0.669856	0.845	0	0.845
ENSG00000133460	SLC2A11	22	+	23875116	23875241	23875120	23875241	23868480	23868641	4554	29	13	5	153	149	0.016618	0.673695	1	0.717	0.283
ENSG00000143416	SELENBP1	1	-	151365767	151366453	151365767	151365846	151366721	151366904	1830	276	262	5	756	149	0.0170603	0.684778	0.712	0.912	-0.2
ENSG00000009950	MLXIPL	7	-	73596638	73596789	73596638	73596786	73596864	73596932	2206	5	0	3	152	149	0.0176915	0.703149	1	0	1
ENSG00000183506	PI4KAP2	22	-	21476001	21476764	21476001	21476160	21477789	21477915	3651	56	25	4	753	149	0.0186486	0.733994	1	0.553	0.447
ENSG00000181929	PRKAG1	12	-	49005461	49005592	49005461	49005543	49013061	49013110	3411	4	11	4	198	149	0.0192494	0.749142	0.201	0.674	-0.473
ENSG00000173653	RCE1	11	+	66843955	66844039	66843959	66844039	66843758	66843861	4315	130	85	21	153	149	0.019403	0.749142	0.948	0.798	0.15
ENSG00000119185	ITGB1BP1	2	-	9406660	9407598	9406660	9406905	9408112	9408205	4007	404	321	129	842	149	0.019591	0.749262	0.44	0.306	0.134
ENSG00000075702	WDR62	19	+	36102736	36102851	36102751	36102851	36102013	36102151	335	63	35	14	164	149	0.0198935	0.753722	0.92	0.694	0.226
ENSG00000184371	CSF1	1	+	109923165	109924190	109924059	109924190	109921846	109921994	6957	261	194	14	1043	149	0.0204872	0.769028	0.903	0.664	0.239
ENSG00000141002	TCF25	16	+	89895037	89895137	89895082	89895137	89893727	89893858	1490	150	170	1	194	149	0.0207716	0.772553	0.878	0.992	-0.114
ENSG00000159363	ATP13A2	1	-	17000399	17000534	17000399	17000507	17002033	17002103	9065	55	40	15	176	149	0.0214882	0.791939	0.921	0.693	0.228
ENSG00000099622	CIRBP	19	+	1273493	1273715	1273600	1273715	1271980	1272051	5539	94	46	6	256	149	0.0218602	0.79839	1	0.817	0.183
ENSG00000163482	STK36	2	+	218696526	218696601	218696589	218696601	218694524	218694635	2676	18	18	7	212	149	0.0224492	0.804174	1	0.644	0.356
ENSG00000137166	FOXP4	6	+	41589962	41590170	41589998	41590170	41589770	41589854	5931	30	18	47	185	149	0.0222303	0.804174	0.482	0.236	0.246
ENSG00000135976	ANKRD36	2	+	97224805	97224879	97224808	97224879	97219173	97219246	6453	1	13	22	152	149	0.0226137	0.804174	0.052	0.367	-0.315
ENSG00000163104	SMARCAD1	4	+	94278922	94279050	94278928	94279050	94278615	94278733	8223	23	25	19	155	149	0.0228703	0.806228	0.294	0.558	-0.264
ENSG00000223482	NUTM2A-AS1	10	-	87238666	87238872	87238666	87238849	87246114	87246212	3536	4	2	7	172	149	0.0233309	0.815374	1	0.198	0.802
ENSG00000108509	CAMTA2	17	-	4982088	4982175	4982088	4982160	4982756	4982892	1527	5	0	11	164	149	0.0239576	0.823085	0.431	0	0.431
ENSG00000121957	GPSM2	1	+	108885274	108885578	108885506	108885578	108876980	108877228	1530	150	138	4	381	149	0.0239384	0.823085	0.746	0.931	-0.185
ENSG00000135049	AGTPBP1	9	-	85655142	85655320	85655142	85655200	85657434	85657643	1813	27	50	25	269	149	0.0289334	0.823704	0.293	0.526	-0.233
ENSG00000272752	STAG3L5P-PVRIG2P-PILRB	7	+	100349730	100349887	100349798	100349887	100345864	100345968	208	50	29	21	217	149	0.0258004	0.823704	0.757	0.487	0.27
ENSG00000160584	SIK3	11	-	116857809	116858699	116857809	116858519	116859264	116859604	2688	62	26	10	329	149	0.0272338	0.823704	0.849	0.541	0.308
ENSG00000170037	CNTROB	17	+	7936237	7936482	7936365	7936482	7934988	7935145	2705	22	4	58	277	149	0.0243994	0.823704	0.177	0.036	0.141
ENSG00000132680	KHDC4	1	-	155916624	155916737	155916624	155916709	155917498	155917672	3843	51	23	42	177	149	0.0273587	0.823704	0.544	0.316	0.228
ENSG00000165238	WNK2	9	+	93292307	93292396	93292310	93292396	93289977	93290047	3962	23	26	1	152	149	0.024443	0.823704	0.693	0.962	-0.269
ENSG00000144895	EIF2A	3	+	150568012	150568046	150568016	150568046	150567901	150567929	436	3	0	4	153	149	0.0266836	0.823704	1	0	1
ENSG00000275066	SYNRG	17	-	37541971	37542565	37541971	37542430	37553114	37554059	4539	51	47	1	284	149	0.0255792	0.823704	0.709	0.961	-0.252
ENSG00000120948	TARDBP	1	+	11023160	11023329	11023192	11023329	11022123	11022250	4575	66	52	10	181	149	0.0291055	0.823704	0.982	0.811	0.171
ENSG00000139428	MMAB	12	-	109561039	109561329	109561039	109561104	109561419	109561517	4607	93	140	135	374	149	0.0288646	0.823704	0.175	0.292	-0.117
ENSG00000160298	C21orf58	21	-	46317207	46317348	46317207	46317268	46318011	46318220	5074	5	8	12	229	149	0.0286865	0.823704	1	0.303	0.697
ENSG00000197375	SLC22A5	5	+	132390689	132390904	132390775	132390904	132388920	132389021	5701	59	38	0	235	149	0.0252119	0.823704	0.789	1	-0.211
ENSG00000213024	NUP62	19	-	49927693	49927848	49927693	49927815	49929325	49929504	6228	23	15	17	182	149	0.0276992	0.823704	0.758	0.419	0.339
ENSG00000048140	TSPAN17	5	+	176652778	176652913	176652811	176652913	176651753	176651900	6639	39	24	0	182	149	0.0269519	0.823704	0.761	1	-0.239
ENSG00000187239	FNBP1	9	-	129923843	129924026	129923843	129923939	129924959	129925157	693	25	16	5	236	149	0.0258821	0.823704	1	0.669	0.331
ENSG00000047634	SCML1	X	+	17746014	17746098	17746017	17746098	17744070	17744219	7068	0	8	3	152	149	0.0282549	0.823704	0	0.723	-0.723
ENSG00000120539	MASTL	10	+	27173117	27173259	27173120	27173259	27169943	27171083	7213	17	28	14	152	149	0.0274349	0.823704	0.373	0.662	-0.289
ENSG00000145029	NICN1	3	-	49424948	49425146	49424948	49425053	49425366	49425438	7841	3	5	1	242	149	0.0288715	0.823704	0.144	0.755	-0.611
ENSG00000196547	MAN2A2	15	+	90912516	90912664	90912541	90912664	90912042	90912279	8037	8	26	27	174	149	0.0262281	0.823704	0.186	0.452	-0.266
ENSG00000240303	ACAD11	3	-	132578795	132579056	132578795	132578881	132579491	132579558	8063	10	4	17	324	149	0.0274967	0.823704	0.434	0.098	0.336
ENSG00000089335	ZNF302	19	+	34683151	34683238	34683154	34683238	34682776	34682897	8113	2	9	15	152	149	0.0250654	0.823704	0.068	0.37	-0.302
ENSG00000100938	GMPR2	14	+	24234106	24234241	24234112	24234241	24233478	24233598	8225	14	6	4	155	149	0.0292584	0.823704	1	0.59	0.41
ENSG00000154889	MPPE1	18	-	11886712	11886781	11886712	11886778	11886916	11887025	836	10	0	12	152	149	0.0252535	0.823704	0.34	0	0.34
ENSG00000080031	PTPRH	19	-	55206688	55206976	55206688	55206955	55207165	55207199	8580	7	28	17	170	149	0.0285492	0.823704	0.265	0.591	-0.326
ENSG00000215041	NEURL4	17	-	7318268	7318674	7318268	7318356	7319049	7319208	8895	81	53	4	467	149	0.0284744	0.823704	0.518	0.809	-0.291
ENSG00000105607	GCDH	19	+	12897302	12897863	12897702	12897863	12896909	12897013	9076	38	53	0	549	149	0.0275106	0.823704	0.673	1	-0.327
ENSG00000141198	TOM1L1	17	+	54949517	54949623	54949550	54949623	54947260	54947312	2101	202	178	21	182	149	0.0296146	0.827983	0.982	0.874	0.108
ENSG00000197603	CPLANE1	5	-	37206196	37206425	37206196	37206296	37213558	37213622	3313	29	8	3	278	149	0.0299358	0.831231	1	0.588	0.412
ENSG00000102901	CENPT	16	-	67832227	67832354	67832227	67832350	67832454	67832545	5062	7	0	2	153	149	0.0304269	0.839119	1	0	1
ENSG00000110888	CAPRIN2	12	-	30714958	30715141	30714958	30715081	30716507	30716676	7934	15	4	3	209	149	0.0314035	0.860201	1	0.487	0.513
ENSG00000172530	BANP	16	+	88035322	88035394	88035331	88035394	88033108	88033245	7852	8	8	16	158	149	0.0316947	0.86235	0.79	0.32	0.47
ENSG00000196998	WDR45	X	-	49076644	49076825	49076644	49076753	49077642	49077747	6826	6	17	8	221	149	0.0321471	0.868828	0.224	0.589	-0.365
ENSG00000177674	AGTRAP	1	+	11745929	11746223	11745987	11746223	11745802	11745837	5546	3	0	14	207	149	0.0324095	0.87012	0.419	0	0.419
ENSG00000121644	DESI2	1	+	244691878	244692020	244691883	244692020	244686596	244686669	3571	42	26	0	154	149	0.0326292	0.870255	0.803	1	-0.197
ENSG00000064490	RFXANK	19	+	19196962	19197046	19196965	19197046	19193938	19194133	1712	106	42	67	152	149	0.0331977	0.879631	0.559	0.381	0.178
ENSG00000166801	FAM111A	11	+	59143496	59145856	59145826	59145856	59143082	59143304	6398	146	170	15	2479	149	0.0335928	0.88432	0.745	0.405	0.34
ENSG00000189362	NEMP2	2	-	190518951	190519183	190518951	190519022	190525262	190525378	2118	83	43	5	310	149	0.0340236	0.887767	1	0.805	0.195
ENSG00000104872	PIH1D1	19	-	49447337	49447420	49447337	49447417	49447826	49447908	7064	5	8	0	152	149	0.0341617	0.887767	0.495	1	-0.505
ENSG00000175197	DDIT3	12	-	57517268	57517595	57517268	57517438	57517705	57517753	6304	48	56	524	306	149	0.0346766	0.895407	0.141	0.049	0.092
ENSG00000110075	PPP6R3	11	+	68587797	68588024	68587944	68588024	68583042	68583129	1943	7	12	5	296	149	0.0358063	0.906897	0.18	0.547	-0.367
ENSG00000081014	AP4E1	15	+	50934535	50934697	50934623	50934697	50930804	50930971	5338	0	6	14	237	149	0.035865	0.906897	0	0.212	-0.212
ENSG00000172057	ORMDL3	17	-	39924029	39924225	39924029	39924220	39927483	39927601	6375	53	32	4	154	149	0.0357871	0.906897	0.655	0.886	-0.231
ENSG00000085644	ZNF213	16	+	3138353	3138541	3138417	3138541	3137165	3137679	6880	21	8	17	213	149	0.0360164	0.906897	0.572	0.248	0.324
ENSG00000169727	GPS1	17	+	82055161	82055222	82055164	82055222	82054897	82054975	2862	417	361	37	152	149	0.0365578	0.914846	0.807	0.905	-0.098
ENSG00000122008	POLK	5	+	75593877	75594049	75593965	75594049	75590343	75590440	525	106	68	13	237	149	0.0368173	0.91569	0.943	0.767	0.176
ENSG00000089639	GMIP	19	-	19636706	19636796	19636706	19636787	19636916	19637029	8048	26	2	2	158	149	0.0371792	0.919051	1	0.485	0.515
ENSG00000135953	MFSD9	2	-	102723699	102723909	102723699	102723878	102726844	102726974	8633	17	34	8	180	149	0.0377896	0.928479	0.484	0.779	-0.295
ENSG00000196954	CASP4	11	-	104951895	104952063	104951895	104952005	104954746	104955001	2115	2	25	175	207	149	0.0385677	0.930674	0.006	0.093	-0.087
ENSG00000054654	SYNE2	14	+	64224995	64225045	64224998	64225045	64224460	64224547	3633	7	14	2	152	149	0.0383361	0.930674	0.462	0.873	-0.411
ENSG00000105483	CARD8	19	-	48230437	48230700	48230437	48230697	48230776	48231006	5945	30	16	8	152	149	0.03842	0.930674	0.936	0.662	0.274
ENSG00000149532	CPSF7	11	-	61421053	61421130	61421053	61421127	61421389	61421608	6056	4	0	7	152	149	0.0388742	0.932521	0.567	0	0.567
ENSG00000115718	PROC	2	+	127421282	127421449	127421317	127421449	127419925	127420012	4964	4	1	4	184	149	0.0396911	0.946516	1	0.168	0.832
ENSG00000126768	TIMM17B	X	-	48895351	48895972	48895351	48895454	48896758	48896858	2037	38	32	0	667	149	0.0412387	0.960814	0.586	1	-0.414
ENSG00000101246	ARFRP1	20	-	63706998	63707097	63706998	63707092	63707866	63708013	2052	28	33	23	154	149	0.0410176	0.960814	0.351	0.581	-0.23
ENSG00000135722	FBXL8	16	+	67162847	67163852	67163511	67163852	67161734	67161937	3082	419	135	5	813	149	0.0408482	0.960814	1	0.832	0.168
ENSG00000139546	TARBP2	12	+	53503712	53503808	53503729	53503808	53503026	53503129	315	118	92	11	166	149	0.0410731	0.960814	1	0.882	0.118
ENSG00000196998	WDR45	X	-	49076644	49076804	49076644	49076753	49077642	49077747	6827	6	16	8	200	149	0.0417133	0.966318	0.242	0.598	-0.356
ENSG00000099330	OCEL1	19	+	17226974	17227199	17226993	17227199	17226692	17226869	4862	1	4	3	168	149	0.0426724	0.98292	0.064	0.542	-0.478
ENSG00000079432	CIC	19	+	42292565	42292859	42292568	42292859	42292299	42292466	1000	51	24	3	152	149	0.633086	1	0.794	0.887	-0.093
ENSG00000079432	CIC	19	+	42293934	42294089	42293937	42294089	42293591	42293836	1001	24	29	18	152	149	1	1	0.581	0.612	-0.031
ENSG00000138398	PPIG	2	+	169631765	169631933	169631774	169631933	169630773	169630987	1005	156	119	4	158	149	1	1	0.942	0.966	-0.024
ENSG00000116750	UCHL5	1	-	193022925	193023039	193022925	193023036	193023843	193023946	1008	186	233	293	152	149	1	1	0.444	0.438	0.006
ENSG00000181090	EHMT1	9	+	137743370	137743528	137743391	137743528	137728348	137728529	1009	29	13	62	170	149	0.100817	1	0.312	0.155	0.157
ENSG00000127564	PKMYT1	16	-	2973137	2973445	2973137	2973215	2973999	2974157	100	95	152	201	379	149	1	1	0.24	0.229	0.011
ENSG00000181090	EHMT1	9	+	137814250	137814508	137814430	137814508	137813385	137813530	1010	1	1	95	329	149	1	1	0.004	0.005	-0.001
ENSG00000104047	DTWD1	15	+	49630955	49631058	49631000	49631058	49625112	49625431	1013	6	5	23	194	149	0.840297	1	0.077	0.143	-0.066
ENSG00000211455	STK38L	12	+	27315217	27315350	27315288	27315350	27315014	27315117	1018	1	0	60	220	149	1	1	0.016	0	0.016
ENSG00000127564	PKMYT1	16	-	2973137	2973253	2973137	2973215	2973999	2974157	101	33	28	201	187	149	0.34931	1	0.182	0.1	0.082
ENSG00000166311	SMPD1	11	+	6394177	6394778	6394197	6394778	6393895	6394041	1020	0	1	37	169	149	1	1	0	0.023	-0.023
ENSG00000168036	CTNNB1	3	+	41239659	41239904	41239818	41239904	41239133	41239354	1023	538	375	80	308	149	1	1	0.701	0.694	0.007
ENSG00000168036	CTNNB1	3	+	41239640	41239900	41239659	41239900	41239133	41239354	1024	8	1	175	168	149	1	1	0.031	0.005	0.026
ENSG00000149657	LSM14B	20	+	62126225	62126439	62126303	62126439	62124616	62124780	1028	4	7	21	227	149	0.465149	1	0.074	0.18	-0.106
ENSG00000127564	PKMYT1	16	-	2973137	2973445	2973137	2973253	2973999	2974157	102	71	128	4	341	149	0.120451	1	0.775	0.933	-0.158
ENSG00000154146	NRGN	11	+	124745961	124745982	124745964	124745982	124745502	124745729	1030	11	8	15	152	149	0.602659	1	0.473	0.343	0.13
ENSG00000180488	MIGA1	1	+	77873000	77873120	77873003	77873120	77866337	77866391	1031	27	12	36	152	149	0.915358	1	0.306	0.246	0.06
ENSG00000113811	SELENOK	3	-	53885825	53885912	53885825	53885904	53886850	53886934	1034	189	167	0	157	149	1	1	0.984	1	-0.016
ENSG00000137221	TJAP1	6	+	43498974	43499100	43498977	43499100	43497880	43497977	1035	36	25	27	152	149	1	1	0.469	0.476	-0.007
ENSG00000137221	TJAP1	6	+	43498922	43499100	43498974	43499100	43497880	43497977	1036	11	2	25	201	149	0.272816	1	0.185	0.056	0.129
ENSG00000137221	TJAP1	6	+	43498922	43499100	43498977	43499100	43497880	43497977	1037	11	2	27	204	149	0.315928	1	0.167	0.051	0.116
ENSG00000137221	TJAP1	6	+	43502587	43503508	43503400	43503508	43502282	43502349	1038	4	4	50	962	149	1	1	0.013	0.012	0.001
ENSG00000109819	PPARGC1A	4	-	23824279	23824384	23824279	23824353	23824462	23824508	1042	0	1	6	180	149	0.678409	1	0	0.121	-0.121
ENSG00000072071	ADGRL1	19	-	14152132	14152222	14152132	14152150	14152308	14152437	1043	12	2	18	221	149	0.115119	1	0.269	0.07	0.199
ENSG00000011478	QPCTL	19	+	45695436	45695718	45695632	45695718	45693412	45693556	1044	171	111	0	345	149	1	1	0.961	1	-0.039
ENSG00000121236	TRIM6	11	+	5610404	5610561	5610534	5610561	5610144	5610245	1045	0	4	35	279	149	1	1	0	0.058	-0.058
ENSG00000135108	FBXO21	12	-	117157872	117158084	117157872	117158063	117165484	117165617	1046	30	41	88	170	149	1	1	0.25	0.29	-0.04
ENSG00000055070	SZRD1	1	+	16393227	16393482	16393230	16393482	16391374	16391424	1048	55	51	38	152	149	1	1	0.58	0.568	0.012
ENSG00000132466	ANKRD17	4	-	73135116	73135265	73135116	73135262	73139530	73140283	1052	39	35	2	152	149	0.493592	1	0.845	0.945	-0.1
ENSG00000132466	ANKRD17	4	-	73135116	73135265	73135116	73135262	73141740	73141843	1053	63	38	11	152	149	0.493935	1	0.873	0.772	0.101
ENSG00000004864	SLC25A13	7	-	96184926	96185014	96184926	96185011	96189293	96189378	1054	4	1	100	152	149	1	1	0.029	0.01	0.019
ENSG00000170919	TPT1-AS1	13	+	45344304	45344446	45344328	45344446	45341512	45341614	1055	2	2	0	173	149	0.580978	1	0.633	1	-0.367
ENSG00000170919	TPT1-AS1	13	+	45390713	45390902	45390757	45390902	45389734	45389820	1056	7	8	2	193	149	0.367996	1	1	0.755	0.245
ENSG00000170919	TPT1-AS1	13	+	45377060	45377215	45377139	45377215	45369958	45370182	1057	9	5	1	228	149	0.923542	1	0.855	0.766	0.089
ENSG00000170919	TPT1-AS1	13	+	45377111	45377215	45377139	45377215	45369958	45370182	1058	2	2	1	177	149	1	1	0.627	0.627	0
ENSG00000140264	SERF2	15	+	43793686	43794046	43793709	43794046	43792974	43793083	1062	76	38	4179	172	149	1	1	0.01	0.008	0.002
ENSG00000074071	MRPS34	16	-	1771889	1772534	1771889	1772513	1772603	1772646	1065	71	65	798	170	149	1	1	0.056	0.067	-0.011
ENSG00000135365	PHF21A	11	-	45935120	45935246	45935120	45935157	45935635	45935739	1067	0	3	0	238	149	0.0845198	1	0	1	-1
ENSG00000135365	PHF21A	11	-	45945839	45946098	45945839	45946003	45948885	45948946	1068	10	4	20	244	149	0.966611	1	0.165	0.109	0.056
ENSG00000135365	PHF21A	11	-	45969814	45969904	45969814	45969901	45971115	45971367	1069	31	26	3	152	149	1	1	0.859	0.895	-0.036
ENSG00000039650	PNKP	19	-	49865126	49865426	49865126	49865242	49866398	49866445	1073	139	117	1	333	149	1	1	0.969	0.981	-0.012
ENSG00000039650	PNKP	19	-	49866398	49866528	49866398	49866445	49867053	49867217	1074	7	12	55	232	149	0.544626	1	0.049	0.123	-0.074
ENSG00000039650	PNKP	19	-	49861448	49861881	49861448	49861510	49862043	49862105	1075	83	69	2	520	149	0.6205	1	1	0.908	0.092
ENSG00000144354	CDCA7	2	+	173359254	173359491	173359342	173359491	173358711	173358837	1080	26	26	0	237	149	0.536031	1	0.891	1	-0.109
ENSG00000107758	PPP3CB	10	-	73446491	73446576	73446491	73446573	73454411	73454489	1083	29	37	32	152	149	0.713223	1	0.448	0.531	-0.083
ENSG00000099817	POLR2E	19	-	1086578	1088720	1086578	1086988	1089471	1089551	1085	2656	2302	5	1881	149	1	1	1	0.973	0.027
ENSG00000109814	UGDH	4	-	39514082	39514184	39514082	39514180	39521350	39521519	108	1938	1352	0	153	149	1	1	0.997	1	-0.003
ENSG00000126091	ST3GAL3	1	+	43899508	43899727	43899540	43899727	43899167	43899263	1091	2	3	11	181	149	0.906534	1	0.112	0.183	-0.071
ENSG00000173402	DAG1	3	+	49488625	49488745	49488697	49488745	49487253	49487415	1096	31	14	1	221	149	0.758667	1	1	0.904	0.096
ENSG00000104517	UBR5	8	-	102299451	102299547	102299451	102299496	102299999	102300151	1098	73	60	5	200	149	0.803457	1	0.965	0.899	0.066
ENSG00000104517	UBR5	8	-	102265099	102265278	102265099	102265275	102266946	102267007	1099	97	80	16	152	149	1	1	0.872	0.831	0.041
ENSG00000109814	UGDH	4	-	39521350	39521544	39521350	39521519	39527282	39527437	109	3	1	1425	174	149	1	1	0.001	0.001	0
ENSG00000104517	UBR5	8	-	102342472	102342684	102342472	102342666	102345395	102345545	1100	50	67	27	167	149	1	1	0.713	0.689	0.024
ENSG00000187742	SECISBP2	9	+	89357284	89357565	89357410	89357565	89350631	89350852	1106	3	16	77	275	149	0.148619	1	0.015	0.101	-0.086
ENSG00000187742	SECISBP2	9	+	89334521	89334730	89334635	89334730	89332907	89332986	1107	72	57	52	263	149	1	1	0.426	0.383	0.043
ENSG00000187742	SECISBP2	9	+	89325426	89325676	89325547	89325676	89319651	89319797	1108	165	144	27	270	149	0.693265	1	0.674	0.746	-0.072
ENSG00000137074	APTX	9	-	32987543	32987846	32987543	32987731	32988082	32988129	1109	142	142	76	264	149	1	1	0.477	0.513	-0.036
ENSG00000135775	COG2	1	+	230688419	230688562	230688422	230688562	230688070	230688143	110	93	80	4	152	149	1	1	0.938	0.951	-0.013
ENSG00000137074	APTX	9	-	32988078	32988129	32988078	32988124	32989758	32990088	1110	90	90	83	154	149	0.355701	1	0.415	0.512	-0.097
ENSG00000137074	APTX	9	-	32987543	32987846	32987543	32987731	32989758	32989895	1111	58	57	3	264	149	0.325908	1	0.784	0.915	-0.131
ENSG00000141338	ABCA8	17	-	68882598	68882719	68882598	68882704	68883790	68883882	1113	52	44	1	164	149	1	1	1	0.976	0.024
ENSG00000033627	ATP6V0A1	17	+	42477638	42477742	42477659	42477742	42470089	42470218	1114	16	21	34	170	149	0.392961	1	0.23	0.351	-0.121
ENSG00000102908	NFAT5	16	+	69684886	69684970	69684889	69684970	69677202	69677335	1115	13	19	3	152	149	0.234387	1	0.645	0.861	-0.216
ENSG00000130723	PRRC2B	9	+	131482370	131482562	131482373	131482562	131481725	131481808	1116	107	83	82	152	149	1	1	0.525	0.498	0.027
ENSG00000234741	GAS5	1	-	173864483	173864704	173864483	173864506	173865228	173865282	1117	6183	5310	16	347	149	1	1	1	0.993	0.007
ENSG00000234741	GAS5	1	-	173864256	173864704	173864256	173864304	173865228	173865282	1118	6407	5489	0	549	149	1	1	0.986	1	-0.014
ENSG00000234741	GAS5	1	-	173866527	173866796	173866527	173866567	173866990	173867043	1119	6398	5102	7	378	149	1	1	1	0.997	0.003
ENSG00000117410	ATP6V0B	1	+	43977025	43978295	43977980	43978295	43976772	43976824	111	511	546	3	1104	149	1	1	0.972	0.961	0.011
ENSG00000234741	GAS5	1	-	173865856	173866206	173865856	173865894	173866527	173866796	1120	8624	7024	11	461	149	1	1	1	0.995	0.005
ENSG00000234741	GAS5	1	-	173864256	173865282	173864256	173864704	173865470	173865547	1121	6112	5232	9	727	149	1	1	0.995	0.992	0.003
ENSG00000234741	GAS5	1	-	173865228	173865547	173865228	173865282	173866176	173866206	1123	190	171	0	414	149	1	1	0.958	1	-0.042
ENSG00000104231	ZFAND1	8	-	81702968	81703124	81702968	81703103	81713917	81714039	1127	185	176	3	170	149	1	1	0.994	0.981	0.013
ENSG00000075413	MARK3	14	+	103468032	103468186	103468080	103468186	103467078	103467191	1128	192	183	37	197	149	1	1	0.81	0.789	0.021
ENSG00000127463	EMC1	1	-	19238794	19238857	19238794	19238854	19239230	19239302	112	125	113	6	152	149	0.290704	1	0.86	0.949	-0.089
ENSG00000127463	EMC1	1	-	19220763	19220848	19220763	19220810	19222623	19222834	113	203	178	4	187	149	1	1	0.982	0.973	0.009
ENSG00000127463	EMC1	1	-	19219568	19219698	19219568	19219669	19220763	19220848	114	236	188	1	178	149	1	1	0.98	0.994	-0.014
ENSG00000050748	MAPK9	5	-	180233593	180236531	180233593	180236526	180238331	180238403	1152	42	56	208	154	149	1	1	0.177	0.207	-0.03
ENSG00000175305	CCNE2	8	-	94893890	94893972	94893890	94893944	94894022	94894119	1153	1	0	19	177	149	1	1	0.027	0	0.027
ENSG00000214510	SPINK13	5	+	148274343	148274384	148274346	148274384	148270039	148270142	1160	0	1	0	152	149	0.396309	1	0	1	-1
ENSG00000100417	PMM1	22	-	41583958	41584372	41583958	41584058	41584526	41584603	1161	103	148	8	463	149	1	1	0.826	0.856	-0.03
ENSG00000166004	CEP295	11	+	93729610	93729781	93729613	93729781	93729433	93729530	1163	9	5	14	152	149	0.151573	1	0.558	0.259	0.299
ENSG00000074935	TUBE1	6	-	112081091	112081207	112081091	112081203	112086555	112086608	1166	21	21	2	153	149	1	1	0.953	0.911	0.042
ENSG00000074935	TUBE1	6	-	112075936	112076171	112075936	112076112	112076321	112076509	1167	5	3	65	208	149	0.0877124	1	0.216	0.032	0.184
ENSG00000256269	HMBS	11	+	119089081	119089131	119089099	119089131	119088634	119088707	1169	190	249	1	167	149	1	1	1	0.996	0.004
ENSG00000089006	SNX5	20	-	17953995	17954223	17953995	17954117	17956932	17957037	1171	11	13	26	255	149	0.131953	1	0.479	0.226	0.253
ENSG00000089006	SNX5	20	-	17953995	17954231	17953995	17954117	17955364	17955475	1172	12	12	492	263	149	1	1	0.016	0.014	0.002
ENSG00000089006	SNX5	20	-	17953995	17954223	17953995	17954117	17955364	17955475	1173	27	24	492	255	149	1	1	0.036	0.028	0.008
ENSG00000089006	SNX5	20	-	17953995	17954231	17953995	17954223	17955364	17955475	1174	1	1	13	157	149	1	1	0.056	0.068	-0.012
ENSG00000135924	DNAJB2	2	+	219280577	219281771	219281717	219281771	219279797	219279898	1180	39	43	0	1289	149	0.583583	1	0.818	1	-0.182
ENSG00000008294	SPAG9	17	-	50989676	50989872	50989676	50989827	50990449	50990668	1182	254	243	8	194	149	1	1	0.938	0.959	-0.021
ENSG00000140443	IGF1R	15	+	98929557	98929660	98929560	98929660	98924524	98924684	1185	67	51	35	152	149	0.331214	1	0.709	0.588	0.121
ENSG00000182944	EWSR1	22	+	29291561	29291599	29291564	29291599	29288605	29288786	118	198	254	237	152	149	0.0985985	1	0.409	0.512	-0.103
ENSG00000158793	NIT1	1	+	161119492	161119612	161119508	161119612	161119133	161119388	1191	4	1	101	165	149	1	1	0.036	0.009	0.027
ENSG00000140750	ARHGAP17	16	-	24968660	24968772	24968660	24968768	24970506	24970580	1193	92	61	2	153	149	1	1	0.968	0.967	0.001
ENSG00000127586	CHTF18	16	+	792965	793064	792980	793064	792717	792811	1197	101	68	0	164	149	1	1	0.979	1	-0.021
ENSG00000182944	EWSR1	22	+	29273737	29273864	29273740	29273864	29272379	29272431	119	20	26	764	152	149	1	1	0.024	0.032	-0.008
ENSG00000135749	PCNX2	1	-	233208517	233208689	233208517	233208610	233217898	233217931	11	46	28	1	228	149	1	1	1	0.948	0.052
ENSG00000127586	CHTF18	16	+	794039	794201	794053	794201	793143	793274	1200	2	0	65	163	149	1	1	0.029	0	0.029
ENSG00000127586	CHTF18	16	+	788927	789125	788930	789125	788624	788775	1201	6	2	90	152	149	1	1	0.047	0.021	0.026
ENSG00000127586	CHTF18	16	+	790006	790269	790176	790269	789546	789715	1202	8	20	39	319	149	0.155344	1	0.072	0.193	-0.121
ENSG00000182173	TSEN54	17	+	75521354	75521510	75521408	75521510	75518994	75519047	1204	1	0	64	203	149	1	1	0.009	0	0.009
ENSG00000140332	TLE3	15	-	70066013	70066218	70066013	70066215	70074532	70074607	1210	39	49	2	152	149	1	1	0.975	0.96	0.015
ENSG00000012817	KDM5D	Y	-	19709450	19710260	19709450	19709809	19710375	19710472	1214	63	98	47	600	149	0.40396	1	0.246	0.341	-0.095
ENSG00000012817	KDM5D	Y	-	19715822	19716111	19715822	19716004	19716278	19716473	1215	5	7	43	256	149	1	1	0.055	0.087	-0.032
ENSG00000078487	ZCWPW1	7	-	100419629	100419883	100419629	100419813	100420621	100420678	1219	3	4	0	219	149	0.504983	1	0.671	1	-0.329
ENSG00000169554	ZEB2	2	-	144398300	144400345	144398300	144400270	144401198	144401307	121	2	1	73	224	149	1	1	0.011	0.009	0.002
ENSG00000134291	TMEM106C	12	+	47968132	47968488	47968255	47968488	47967207	47967261	1222	1454	1462	0	272	149	1	1	0.997	1	-0.003
ENSG00000134291	TMEM106C	12	+	47965281	47966229	47966088	47966229	47964208	47964423	1223	971	1115	2	956	149	1	1	0.974	0.989	-0.015
ENSG00000134291	TMEM106C	12	+	47964144	47964423	47964208	47964423	47963595	47963633	1224	0	1	272	213	149	1	1	0	0.003	-0.003
ENSG00000108592	FTSJ3	17	-	63820838	63821115	63820838	63820938	63821353	63821643	1228	162	190	2	326	149	1	1	1	0.977	0.023
ENSG00000169554	ZEB2	2	-	144424795	144424867	144424795	144424864	144429768	144430026	122	107	83	1	152	149	1	1	0.981	0.988	-0.007
ENSG00000156976	EIF4A2	3	+	186787478	186787584	186787494	186787584	186787126	186787264	1230	23	21	339	165	149	1	1	0.056	0.053	0.003
ENSG00000156976	EIF4A2	3	+	186784428	186784477	186784431	186784477	186783576	186783639	1231	58	84	189	152	149	0.179865	1	0.204	0.303	-0.099
ENSG00000125257	ABCC4	13	-	95177706	95177793	95177706	95177788	95177996	95178091	1232	52	43	0	154	149	1	1	0.981	1	-0.019
ENSG00000141295	SCRN2	17	-	47838530	47838719	47838530	47838696	47838790	47839006	1234	2	1	90	172	149	1	1	0.011	0.01	0.001
ENSG00000141295	SCRN2	17	-	47839443	47839858	47839443	47839643	47840190	47840372	1235	9	5	136	364	149	1	1	0.021	0.015	0.006
ENSG00000113389	NPR3	5	+	32784795	32784883	32784798	32784883	32782892	32783028	1237	39	49	52	152	149	0.156875	1	0.335	0.48	-0.145
ENSG00000096070	BRPF3	6	+	36225266	36225364	36225270	36225364	36222167	36222265	1239	19	15	0	153	149	1	1	0.949	1	-0.051
ENSG00000213672	NCKIPSD	3	-	48682902	48683041	48682902	48683012	48685636	48685927	1241	12	9	36	178	149	1	1	0.201	0.173	0.028
ENSG00000213672	NCKIPSD	3	-	48682044	48682156	48682044	48682135	48682347	48682552	1242	14	24	7	170	149	0.147342	1	0.506	0.75	-0.244
ENSG00000134313	KIDINS220	2	-	8812394	8812496	8812394	8812493	8813236	8813335	1244	19	20	29	152	149	0.668936	1	0.312	0.403	-0.091
ENSG00000075151	EIF4G3	1	-	20950002	20950111	20950002	20950108	20969473	20969596	1255	21	28	38	152	149	0.959537	1	0.364	0.419	-0.055
ENSG00000166548	TK2	16	-	66513730	66513862	66513730	66513811	66517135	66517215	125	1	0	59	200	149	1	1	0.013	0	0.013
ENSG00000142102	PGGHG	11	+	294266	294478	294320	294478	294098	294196	1260	83	48	3	203	149	1	1	0.924	0.922	0.002
ENSG00000142102	PGGHG	11	+	290657	291113	290677	291113	290389	290600	1261	4	0	25	169	149	0.209492	1	0.133	0	0.133
ENSG00000134986	NREP	5	-	111755769	111755926	111755769	111755830	111757135	111757179	1263	2	1	30	245	149	1	1	0.035	0.02	0.015
ENSG00000204351	SKIV2L	6	+	31968622	31968796	31968685	31968796	31968327	31968538	1268	12	6	42	212	149	0.905533	1	0.149	0.091	0.058
ENSG00000225210	DUXAP9	14	+	19065967	19066115	19066000	19066115	19064582	19064693	126	31	27	4	182	149	0.157206	1	1	0.847	0.153
ENSG00000204843	DCTN1	2	-	74366243	74366620	74366243	74366375	74366782	74366932	1270	369	308	2	394	149	1	1	0.993	0.983	0.01
ENSG00000155275	TRMT44	4	+	8449668	8449888	8449697	8449888	8446475	8446590	1272	3	3	3	178	149	0.907623	1	0.557	0.456	0.101
ENSG00000241878	PISD	22	-	31620552	31620713	31620552	31620599	31620995	31621142	1273	459	333	7	263	149	1	1	0.922	0.964	-0.042
ENSG00000150433	TMEM218	11	-	125101200	125101303	125101200	125101256	125102131	125102317	1274	115	77	8	196	149	1	1	0.888	0.88	0.008
ENSG00000150433	TMEM218	11	-	125102131	125102351	125102131	125102317	125102636	125102809	1275	6	17	16	183	149	0.0909315	1	0.205	0.464	-0.259
ENSG00000150433	TMEM218	11	-	125102131	125102351	125102131	125102317	125102733	125102809	1276	19	12	52	183	149	1	1	0.188	0.158	0.03
ENSG00000099899	TRMT2A	22	-	20113431	20113561	20113431	20113507	20113685	20113808	1287	11	2	65	203	149	0.314302	1	0.109	0.022	0.087
ENSG00000100342	APOL1	22	+	36254897	36254999	36254936	36254999	36253132	36253219	1289	1	1	19	188	149	1	1	0.025	0.04	-0.015
ENSG00000105583	WDR83OS	19	-	12668519	12668617	12668519	12668611	12669127	12669233	1294	1049	809	2	155	149	1	1	0.995	0.997	-0.002
ENSG00000137411	VARS2	6	+	30922381	30922554	30922449	30922554	30922115	30922241	1296	4	7	50	217	149	1	1	0.044	0.088	-0.044
ENSG00000089127	OAS1	12	+	112911050	112911235	112911097	112911235	112908535	112908824	1297	804	965	29	196	149	1	1	0.974	0.962	0.012
ENSG00000166582	CENPV	17	-	16348615	16349333	16348615	16348685	16349930	16350029	1302	433	410	207	797	149	1	1	0.224	0.27	-0.046
ENSG00000111642	CHD4	12	-	6578028	6578137	6578028	6578117	6578408	6578546	1303	334	240	3	169	149	1	1	1	0.986	0.014
ENSG00000111642	CHD4	12	-	6601959	6602175	6601959	6602154	6602375	6602497	1306	91	58	63	170	149	1	1	0.41	0.447	-0.037
ENSG00000111642	CHD4	12	-	6600216	6600395	6600216	6600356	6600533	6600669	1307	177	111	30	188	149	1	1	0.782	0.746	0.036
ENSG00000111642	CHD4	12	-	6583197	6583378	6583197	6583375	6587383	6587559	1308	159	125	17	152	149	1	1	0.912	0.878	0.034
ENSG00000111642	CHD4	12	-	6581290	6581388	6581290	6581385	6581648	6581814	1312	262	222	0	152	149	1	1	0.992	1	-0.008
ENSG00000162231	NXF1	11	-	62796286	62796345	62796286	62796342	62796459	62796567	1315	85	88	0	152	149	1	1	0.988	1	-0.012
ENSG00000162231	NXF1	11	-	62794257	62794440	62794257	62794398	62794934	62795007	1316	75	59	0	191	149	0.100903	1	0.88	1	-0.12
ENSG00000178971	CTC1	17	-	8237374	8237519	8237374	8237414	8238030	8238242	1317	34	34	2	254	149	0.641883	1	1	0.909	0.091
ENSG00000178971	CTC1	17	-	8229890	8229968	8229890	8229922	8230293	8230468	1318	48	56	0	195	149	1	1	0.973	1	-0.027
ENSG00000028528	SNX1	15	+	64129872	64130029	64129915	64130029	64127730	64127806	131	0	2	232	192	149	1	1	0	0.007	-0.007
ENSG00000119705	SLIRP	14	+	77717495	77717598	77717501	77717598	77715771	77715879	1323	1498	1079	26	155	149	1	1	0.987	0.976	0.011
ENSG00000004897	CDC27	17	-	47141852	47142025	47141852	47142022	47142228	47142436	1327	50	60	65	152	149	0.718023	1	0.402	0.475	-0.073
ENSG00000004897	CDC27	17	-	47151805	47151936	47151805	47151918	47154671	47154786	1328	18	23	109	167	149	0.969453	1	0.106	0.158	-0.052
ENSG00000004897	CDC27	17	-	47122443	47122600	47122443	47122536	47123885	47123960	1329	171	178	21	213	149	0.278765	1	0.945	0.856	0.089
ENSG00000004897	CDC27	17	-	47154671	47154864	47154671	47154786	47156912	47157124	1331	5	4	110	227	149	1	1	0.031	0.023	0.008
ENSG00000101096	NFATC2	20	-	51523080	51524110	51523080	51523596	51562559	51562831	1335	1	8	10	663	149	0.353674	1	0.031	0.152	-0.121
ENSG00000073111	MCM2	3	+	127604876	127605156	127604895	127605156	127604607	127604783	1337	2	1	128	168	149	1	1	0.016	0.007	0.009
ENSG00000142327	RNPEPL1	2	+	240576534	240576765	240576567	240576765	240575501	240575610	1338	87	108	19	182	149	1	1	0.826	0.823	0.003
ENSG00000142327	RNPEPL1	2	+	240573774	240574628	240574514	240574628	240573109	240573261	1339	131	141	1	889	149	1	1	1	0.959	0.041
ENSG00000121022	COPS5	8	-	67043081	67045960	67043081	67043317	67051229	67051341	133	248	240	1	2792	149	0.98984	1	0.869	0.928	-0.059
ENSG00000058600	POLR3E	16	+	22313619	22313727	22313657	22313727	22309427	22309510	1341	306	244	0	187	149	1	1	0.992	1	-0.008
ENSG00000058600	POLR3E	16	+	22308924	22309040	22308974	22309040	22308147	22308225	1342	242	213	3	199	149	1	1	0.978	0.982	-0.004
ENSG00000260238	PMF1-BGLAP	1	+	156236287	156236483	156236348	156236483	156233627	156233728	1345	457	353	45	210	149	1	1	0.898	0.848	0.05
ENSG00000106638	TBL2	7	-	73574382	73574571	73574382	73574513	73578419	73578576	1347	0	5	203	207	149	1	1	0	0.017	-0.017
ENSG00000005206	SPPL2B	19	+	2339823	2339966	2339826	2339966	2339068	2339208	1350	46	35	4	152	149	0.894973	1	0.834	0.896	-0.062
ENSG00000161202	DVL3	3	+	184166445	184166673	184166605	184166673	184166125	184166265	1352	112	114	2	309	149	1	1	0.947	0.965	-0.018
ENSG00000161202	DVL3	3	+	184164477	184164601	184164491	184164601	184164266	184164388	1354	0	2	74	163	149	1	1	0	0.024	-0.024
ENSG00000160767	FAM189B	1	-	155250275	155250929	155250275	155250821	155251094	155251164	1358	7	14	68	257	149	0.332708	1	0.028	0.107	-0.079
ENSG00000160767	FAM189B	1	-	155251732	155251908	155251732	155251905	155253624	155253732	1359	30	19	112	152	149	1	1	0.148	0.143	0.005
ENSG00000173230	GOLGB1	3	-	121719645	121719768	121719645	121719753	121722261	121722378	135	9	1	3	164	149	0.156896	1	0.732	0.232	0.5
ENSG00000122643	NT5C3A	7	-	33029628	33029714	33029628	33029709	33035933	33035988	1360	1	0	2	154	149	0.461599	1	0.492	0	0.492
ENSG00000065057	NTHL1	16	-	2040132	2040241	2040132	2040238	2043566	2043726	1362	2	0	128	152	149	1	1	0.014	0	0.014
ENSG00000157916	RER1	1	+	2402096	2402342	2402206	2402342	2400856	2400935	1364	14	16	306	259	149	1	1	0.023	0.029	-0.006
ENSG00000058272	PPP1R12A	12	-	79806165	79806333	79806165	79806297	79807225	79807330	136	82	59	0	185	149	0.886534	1	0.93	1	-0.07
ENSG00000058272	PPP1R12A	12	-	79778549	79779351	79778549	79778600	79781814	79781862	137	9	2	94	900	149	1	1	0.015	0.004	0.011
ENSG00000262481	TMEM256-PLSCR3	17	-	7394103	7394734	7394103	7394267	7394907	7395090	1385	29	12	1	616	149	0.395982	1	1	0.744	0.256
ENSG00000262481	TMEM256-PLSCR3	17	-	7394103	7394271	7394103	7394267	7394907	7395090	1386	2	0	1	153	149	0.270623	1	1	0	1
ENSG00000137842	TMEM62	15	+	43149028	43149151	43149107	43149151	43148754	43148879	1392	90	86	1	228	149	1	1	1	0.983	0.017
ENSG00000177054	ZDHHC13	11	+	19166301	19170568	19170410	19170568	19165051	19165145	1393	62	47	3	4258	149	0.0953867	1	1	0.354	0.646
ENSG00000184634	MED12	X	+	71137557	71137635	71137560	71137635	71137186	71137383	1394	16	18	3	152	149	0.781836	1	0.94	0.855	0.085
ENSG00000125912	NCLN	19	+	3205831	3206026	3205938	3206026	3204572	3204751	1396	4	0	134	256	149	1	1	0.01	0	0.01
ENSG00000125912	NCLN	19	+	3206261	3206425	3206264	3206425	3206151	3206190	1397	93	98	94	152	149	1	1	0.533	0.505	0.028
ENSG00000138443	ABI2	2	+	203366876	203367044	203366880	203367044	203328238	203328631	1399	276	182	5	153	149	1	1	0.975	0.973	0.002
ENSG00000138443	ABI2	2	+	203395655	203395780	203395658	203395780	203394699	203394846	1400	99	88	14	152	149	0.877359	1	0.802	0.86	-0.058
ENSG00000203896	LIME1	20	+	63737972	63738060	63738007	63738060	63737820	63737902	1402	12	11	4	184	149	0.27099	1	0.447	0.69	-0.243
ENSG00000241404	EGFL8	6	+	32167086	32167257	32167146	32167257	32166909	32167005	1403	29	29	6	209	149	1	1	0.805	0.775	0.03
ENSG00000140853	NLRC5	16	+	57059408	57059532	57059466	57059532	57058971	57059061	1404	3	8	15	207	149	0.655706	1	0.164	0.277	-0.113
ENSG00000140853	NLRC5	16	+	57055432	57055519	57055435	57055519	57055031	57055094	1405	9	8	1	152	149	0.321485	1	0.638	0.887	-0.249
ENSG00000140853	NLRC5	16	+	57061859	57062003	57061861	57062003	57061617	57061701	1406	4	0	2	151	149	0.134258	1	0.798	0	0.798
ENSG00000079150	FKBP7	2	-	178469651	178469785	178469651	178469782	178477061	178477213	1409	60	66	21	152	149	1	1	0.766	0.755	0.011
ENSG00000136861	CDK5RAP2	9	-	120470110	120470220	120470110	120470217	120471747	120471878	1413	42	49	3	152	149	1	1	0.954	0.941	0.013
ENSG00000162004	CCDC78	16	-	722921	723022	722921	723018	723094	723161	1414	28	4	2	153	149	0.706731	1	0.796	0.661	0.135
ENSG00000135473	PAN2	12	-	56324036	56324185	56324036	56324182	56324293	56324493	1415	38	16	11	152	149	0.188106	1	0.788	0.588	0.2
ENSG00000135473	PAN2	12	-	56323806	56324493	56323806	56323913	56324580	56324709	1416	100	84	0	729	149	1	1	0.953	1	-0.047
ENSG00000115317	HTRA2	2	+	74531566	74531702	74531596	74531702	74531338	74531371	1419	6	1	155	179	149	1	1	0.027	0.005	0.022
ENSG00000170734	POLH	6	+	43613659	43615660	43613730	43615660	43610553	43610723	1420	89	27	4	220	149	0.0625643	1	1	0.821	0.179
ENSG00000137959	IFI44L	1	+	78637031	78637203	78637099	78637203	78635336	78635489	1424	80	73	1	217	149	1	1	1	0.98	0.02
ENSG00000171943	SRGAP2C	1	+	121382700	121382925	121382703	121382925	121374825	121374954	1426	27	20	9	152	149	1	1	0.706	0.685	0.021
ENSG00000213901	SLC23A3	2	-	219168194	219168318	219168194	219168287	219169028	219169102	1427	1	2	0	180	149	0.458277	1	0.453	1	-0.547
ENSG00000068438	FTSJ1	X	+	48482402	48482506	48482408	48482506	48481631	48481715	1430	4	4	5	155	149	1	1	0.435	0.435	0
ENSG00000090857	PDPR	16	+	70142470	70142686	70142552	70142686	70142233	70142389	1433	4	2	23	231	149	1	1	0.079	0.053	0.026
ENSG00000167526	RPL13	16	+	89561226	89561751	89561577	89561751	89560939	89561063	1436	26615	17270	13	500	149	1	1	0.998	0.997	0.001
ENSG00000166478	ZNF143	11	+	9474549	9474633	9474552	9474633	9473940	9474024	1437	26	19	12	152	149	0.288881	1	0.785	0.608	0.177
ENSG00000133740	E2F5	8	+	85212156	85212204	85212159	85212204	85209141	85209409	1438	46	42	22	152	149	0.709925	1	0.57	0.652	-0.082
ENSG00000154920	EME1	17	+	50379067	50379224	50379106	50379224	50378773	50378895	1447	4	2	35	188	149	1	1	0.081	0.043	0.038
ENSG00000140859	KIFC3	16	-	57764142	57764247	57764142	57764238	57765458	57765640	1456	585	638	10	158	149	1	1	1	0.984	0.016
ENSG00000013573	DDX11	12	+	31089402	31090094	31089885	31090094	31089043	31089151	1459	61	132	2	632	149	1	1	1	0.94	0.06
ENSG00000013573	DDX11	12	+	31089839	31090094	31089885	31090094	31089402	31089490	1460	4	6	40	195	149	0.320619	1	0.276	0.103	0.173
ENSG00000013573	DDX11	12	+	31100998	31101130	31101026	31101130	31100634	31100707	1464	3	2	62	177	149	1	1	0.04	0.026	0.014
ENSG00000013573	DDX11	12	+	31083812	31084061	31083966	31084061	31078389	31078537	1466	84	172	0	303	149	1	1	0.954	1	-0.046
ENSG00000013573	DDX11	12	+	31100559	31100707	31100634	31100707	31097884	31097997	1467	0	1	79	224	149	1	1	0	0.008	-0.008
ENSG00000204628	RACK1	5	-	181236936	181237319	181236936	181237042	181237608	181237719	1471	91	92	3733	426	149	1	1	0.006	0.009	-0.003
ENSG00000204628	RACK1	5	-	181241491	181241639	181241491	181241563	181242173	181242345	1472	9917	6653	2	225	149	1	1	0.999	1	-0.001
ENSG00000204628	RACK1	5	-	181240215	181240345	181240215	181240327	181241491	181241639	1473	4	11	4	167	149	0.278936	1	0.416	0.71	-0.294
ENSG00000204628	RACK1	5	-	181241491	181241639	181241491	181241563	181242169	181242345	1474	59	77	9	225	149	1	1	0.83	0.85	-0.02
ENSG00000164164	OTUD4	4	-	145155568	145155686	145155568	145155683	145155935	145155996	147	36	27	3	152	149	1	1	0.898	0.898	0
ENSG00000015153	YAF2	12	-	42210547	42210680	42210547	42210619	42237598	42237724	148	2	5	1	210	149	0.417509	1	0.415	0.78	-0.365
ENSG00000141002	TCF25	16	+	89895037	89895137	89895082	89895137	89892192	89892275	1491	53	49	1	194	149	1	1	0.976	0.974	0.002
ENSG00000130985	UBA1	X	+	47205947	47206113	47206077	47206113	47203540	47203696	1496	2762	2252	5	279	149	1	1	0.997	0.996	0.001
ENSG00000119682	AREL1	14	-	74669946	74670142	74669946	74670126	74670761	74670871	1500	7	3	29	165	149	1	1	0.091	0.085	0.006
ENSG00000040633	PHF23	17	-	7235929	7236767	7235929	7236566	7237384	7237477	1501	448	283	10	350	149	1	1	0.892	0.923	-0.031
ENSG00000171298	GAA	17	+	80112844	80113027	80112875	80113027	80112577	80112711	1503	1	0	91	180	149	1	1	0.005	0	0.005
ENSG00000006530	AGK	7	+	141555452	141555567	141555463	141555567	141551406	141551434	1505	44	45	0	160	149	0.4931	1	0.911	1	-0.089
ENSG00000076108	BAZ2A	12	-	56609735	56609946	56609735	56609937	56610113	56610215	1507	165	175	1	158	149	1	1	0.975	0.994	-0.019
ENSG00000076108	BAZ2A	12	-	56606246	56606395	56606246	56606312	56606632	56606733	1508	1	2	121	232	149	1	1	0.004	0.011	-0.007
ENSG00000076108	BAZ2A	12	-	56600942	56601098	56600942	56601086	56601179	56601402	1509	134	112	6	161	149	1	1	1	0.945	0.055
ENSG00000182325	FBXL6	8	-	144356299	144356549	144356299	144356531	144356599	144356713	150	1	2	28	167	149	1	1	0.033	0.06	-0.027
ENSG00000076108	BAZ2A	12	-	56610408	56610539	56610408	56610517	56611572	56611633	1510	3	2	97	171	149	1	1	0.029	0.018	0.011
ENSG00000078747	ITCH	20	+	34393769	34393881	34393790	34393881	34369393	34369470	1515	6	9	108	170	149	1	1	0.042	0.068	-0.026
ENSG00000163382	NAXE	1	+	156593407	156593555	156593463	156593555	156592556	156592670	151	1747	1461	10	205	149	1	1	0.994	0.991	0.003
ENSG00000061273	HDAC7	12	-	47797383	47797499	47797383	47797427	47798107	47798219	1520	72	83	5	221	149	1	1	0.942	0.918	0.024
ENSG00000061273	HDAC7	12	-	47791870	47792669	47791870	47792004	47793368	47793588	1521	26	22	42	814	149	1	1	0.082	0.087	-0.005
ENSG00000108509	CAMTA2	17	-	4968906	4968981	4968906	4968979	4969149	4969337	1523	165	262	3	151	149	1	1	0.994	0.989	0.005
ENSG00000108509	CAMTA2	17	-	4982088	4982227	4982088	4982160	4982756	4982892	1524	5	1	11	216	149	0.108334	1	0.365	0.059	0.306
ENSG00000108509	CAMTA2	17	-	4982088	4982227	4982088	4982175	4982756	4982892	1525	5	1	0	201	149	0.528152	1	0.426	1	-0.574
ENSG00000108509	CAMTA2	17	-	4981677	4981831	4981677	4981742	4982756	4982892	1526	20	13	3	238	149	1	1	0.758	0.731	0.027
ENSG00000000457	SCYL3	1	-	169868927	169869128	169868927	169869039	169870254	169870357	152	4	1	21	238	149	0.327448	1	0.162	0.029	0.133
ENSG00000139842	CUL4A	13	+	113233152	113233339	113233176	113233339	113229445	113229519	1531	3	3	379	173	149	1	1	0.005	0.007	-0.002
ENSG00000267278	MAP3K14-AS1	17	+	45255134	45255218	45255137	45255218	45247953	45248003	1532	21	24	3	152	149	0.400908	1	1	0.887	0.113
ENSG00000164896	FASTK	7	-	151077309	151077780	151077309	151077401	151077878	151078092	1538	256	180	3	528	149	1	1	1	0.944	0.056
ENSG00000164896	FASTK	7	-	151076912	151077236	151076912	151077027	151077309	151077401	1539	281	203	1	358	149	1	1	1	0.988	0.012
ENSG00000174151	CYB561D1	1	+	109495678	109498855	109495755	109498855	109495142	109495180	1540	2	3	3	226	149	0.0891753	1	0.052	0.397	-0.345
ENSG00000166965	RCCD1	15	+	90960327	90960498	90960333	90960498	90959899	90959998	1541	178	141	0	155	149	1	1	0.988	1	-0.012
ENSG00000131269	ABCB7	X	-	75114753	75114834	75114753	75114831	75156104	75156282	1542	95	33	49	152	149	0.0622058	1	0.574	0.398	0.176
ENSG00000131269	ABCB7	X	-	75071508	75071704	75071508	75071683	75073688	75073776	1543	1	0	73	170	149	1	1	0.01	0	0.01
ENSG00000186866	POFUT2	21	-	45263927	45267713	45263927	45265635	45269838	45270019	1546	151	117	0	2227	149	0.234221	1	0.771	1	-0.229
ENSG00000120784	ZFP30	19	-	37643264	37643363	37643264	37643360	37644609	37644736	1549	12	4	3	152	149	0.159271	1	0.922	0.567	0.355
ENSG00000101294	HM13	20	+	31548964	31549114	31549028	31549114	31544946	31545035	154	15	16	327	213	149	1	1	0.029	0.033	-0.004
ENSG00000174791	RIN1	11	-	66333918	66334224	66333918	66334038	66334513	66335251	1556	148	48	0	335	149	1	1	0.985	1	-0.015
ENSG00000187741	FANCA	16	-	89810928	89811071	89810928	89811057	89814519	89814613	155	53	123	0	163	149	1	1	0.98	1	-0.02
ENSG00000163626	COX18	4	-	73064777	73064902	73064777	73064899	73065249	73065413	1564	11	15	17	152	149	0.155589	1	0.252	0.464	-0.212
ENSG00000164638	SLC29A4	7	+	5291692	5291821	5291729	5291821	5291123	5291237	1567	14	6	0	186	149	0.137609	1	0.616	1	-0.384
ENSG00000204186	ZDBF2	2	+	206292010	206292116	206292013	206292116	206281800	206281909	1569	0	1	2	152	149	0.351308	1	0	0.329	-0.329
ENSG00000107643	MAPK8	10	+	48434878	48439360	48434883	48439360	48431192	48431270	1571	43	31	15	154	149	0.742377	1	0.748	0.667	0.081
ENSG00000118046	STK11	19	+	1220372	1220717	1220580	1220717	1219323	1219413	1575	120	90	5	357	149	0.175186	1	1	0.883	0.117
ENSG00000165806	CASP7	10	+	113721000	113721168	113721031	113721168	113697493	113697603	1578	1	5	450	180	149	1	1	0.001	0.009	-0.008
ENSG00000179295	PTPN11	12	+	112486462	112486629	112486474	112486629	112482073	112482205	1581	62	46	271	161	149	0.190914	1	0.227	0.136	0.091
ENSG00000179295	PTPN11	12	+	112486453	112486629	112486474	112486629	112482073	112482205	1582	3	3	271	170	149	1	1	0.013	0.01	0.003
ENSG00000171566	PLRG1	4	-	154537968	154538108	154537968	154538082	154539104	154539213	1583	160	157	2	175	149	1	1	1	0.985	0.015
ENSG00000185515	BRCC3	X	+	155073373	155073431	155073376	155073431	155072326	155072343	1585	11	17	92	152	149	0.2252	1	0.058	0.153	-0.095
ENSG00000242802	AP5Z1	7	+	4786000	4786428	4786249	4786428	4785521	4785684	1587	17	17	51	398	149	1	1	0.124	0.111	0.013
ENSG00000242802	AP5Z1	7	+	4790213	4790591	4790458	4790591	4789831	4789929	1589	18	23	26	394	149	1	1	0.221	0.251	-0.03
ENSG00000054148	PHPT1	9	+	136850502	136850560	136850505	136850560	136850012	136850137	158	15	12	45	152	149	0.899632	1	0.269	0.207	0.062
ENSG00000242802	AP5Z1	7	+	4790388	4790591	4790458	4790591	4789831	4789929	1590	8	12	26	219	149	0.980859	1	0.185	0.239	-0.054
ENSG00000242802	AP5Z1	7	+	4790213	4790591	4790388	4790591	4789831	4789929	1591	14	12	1	324	149	0.432	1	0.617	0.847	-0.23
ENSG00000242802	AP5Z1	7	+	4787595	4787776	4787633	4787776	4786249	4786428	1592	3	3	52	187	149	1	1	0.061	0.044	0.017
ENSG00000141642	ELAC1	18	+	50984095	50984563	50984486	50984563	50974396	50974561	1594	43	83	17	540	149	1	1	0.597	0.574	0.023
ENSG00000154429	CCSAP	1	-	229326737	229327558	229326737	229327006	229342098	229342513	1597	6	3	20	701	149	1	1	0.026	0.031	-0.005
ENSG00000130731	METTL26	16	-	634888	635063	634888	634956	635280	635340	1599	123	114	92	256	149	0.886597	1	0.362	0.419	-0.057
ENSG00000139405	RITA1	12	+	113186184	113186316	113186192	113186316	113185525	113186021	159	210	131	23	157	149	0.51508	1	0.917	0.844	0.073
ENSG00000108846	ABCC3	17	+	50659181	50659368	50659236	50659368	50658434	50658496	1603	28	10	111	204	149	0.501718	1	0.133	0.062	0.071
ENSG00000100395	L3MBTL2	22	+	41213850	41214026	41213892	41214026	41209695	41209933	1604	2	2	79	191	149	1	1	0.015	0.019	-0.004
ENSG00000063176	SPHK2	19	+	48625890	48626362	48626067	48626362	48620401	48620553	1605	131	38	1	326	149	1	1	1	0.946	0.054
ENSG00000063176	SPHK2	19	+	48625949	48626362	48626067	48626362	48620401	48620553	1607	46	10	1	267	149	0.508651	1	1	0.848	0.152
ENSG00000125744	RTN2	19	-	45495094	45495214	45495094	45495139	45496791	45497055	160	0	1	0	224	149	0.190243	1	0	1	-1
ENSG00000077463	SIRT6	19	-	4175027	4175760	4175027	4175111	4175841	4175937	1610	137	91	1	798	149	1	1	1	0.944	0.056
ENSG00000077463	SIRT6	19	-	4175027	4175151	4175027	4175111	4175841	4175937	1611	4	3	1	189	149	0.513985	1	1	0.703	0.297
ENSG00000077463	SIRT6	19	-	4175027	4175151	4175027	4175111	4175679	4175760	1612	99	74	10	189	149	1	1	0.897	0.854	0.043
ENSG00000103942	HOMER2	15	-	82859028	82859168	82859028	82859135	82864166	82864259	1616	7	0	56	182	149	0.632113	1	0.078	0	0.078
ENSG00000185359	HGS	17	+	81688703	81688827	81688751	81688827	81687002	81687095	1618	505	366	0	197	149	1	1	0.995	1	-0.005
ENSG00000111452	ADGRD1	12	+	131137643	131138229	131138136	131138229	131136972	131137014	1619	112	58	127	642	149	1	1	0.146	0.096	0.05
ENSG00000072134	EPN2	17	+	19313104	19313279	19313122	19313279	19312051	19312144	1621	67	70	12	167	149	0.462054	1	0.74	0.839	-0.099
ENSG00000072134	EPN2	17	+	19313104	19313279	19313125	19313279	19312051	19312144	1622	68	70	3	170	149	1	1	1	0.953	0.047
ENSG00000072134	EPN2	17	+	19313122	19313279	19313125	19313279	19312051	19312144	1623	22	12	3	152	149	0.130524	1	1	0.797	0.203
ENSG00000153827	TRIP12	2	-	229805729	229805883	229805729	229805802	229807707	229807864	1624	64	66	27	230	149	0.261879	1	0.48	0.613	-0.133
ENSG00000153827	TRIP12	2	-	229830755	229830839	229830755	229830821	229836847	229836984	1625	184	139	6	167	149	1	1	0.982	0.954	0.028
ENSG00000075426	FOSL2	2	+	28411878	28417312	28411929	28417312	28408758	28408866	162	2	0	94	200	149	1	1	0.013	0	0.013
ENSG00000205659	LIN52	14	+	74095929	74095985	74095947	74095985	74091231	74091306	1634	0	2	29	167	149	1	1	0	0.058	-0.058
ENSG00000011454	RABGAP1	9	+	122957010	122957209	122957148	122957209	122941019	122941093	1635	88	84	2	287	149	1	1	0.938	0.956	-0.018
ENSG00000188878	FBF1	17	-	75923185	75923641	75923185	75923638	75925346	75925446	1638	5	6	3	152	149	0.509249	1	0.45	0.662	-0.212
ENSG00000178921	PFAS	17	+	8266500	8266898	8266752	8266898	8266233	8266353	1642	27	30	164	401	149	1	1	0.066	0.064	0.002
ENSG00000198898	CAPZA2	7	+	116910212	116910311	116910232	116910311	116906262	116906342	1643	3	1	357	169	149	1	1	0.008	0.002	0.006
ENSG00000104320	NBN	8	-	89980733	89980893	89980733	89980852	89981374	89981523	1644	73	123	1	190	149	1	1	0.983	0.99	-0.007
ENSG00000197841	ZNF181	19	+	34739522	34739621	34739525	34739621	34739147	34739268	1645	10	1	4	152	149	0.099032	1	0.71	0.197	0.513
ENSG00000141994	DUS3L	19	-	5786748	5786919	5786748	5786845	5787060	5787171	1647	18	15	86	223	149	1	1	0.129	0.104	0.025
ENSG00000159228	CBR1	21	+	36071814	36073166	36072445	36073166	36070949	36071057	1649	30	21	506	780	149	1	1	0.008	0.008	0
ENSG00000197114	ZGPAT	20	+	63734644	63734824	63734704	63734824	63733586	63733739	1653	14	9	30	209	149	1	1	0.196	0.176	0.02
ENSG00000123349	PFDN5	12	+	53298018	53298150	53298044	53298150	53297849	53297924	1655	7	4	1605	175	149	1	1	0.002	0.002	0
ENSG00000105393	BABAM1	19	+	17268793	17269091	17268801	17269091	17267442	17267527	1657	165	170	0	157	149	0.215489	1	0.934	1	-0.066
ENSG00000105393	BABAM1	19	+	17275788	17275825	17275800	17275825	17274106	17274185	1658	6	1	203	161	149	1	1	0.019	0.005	0.014
ENSG00000105393	BABAM1	19	+	17275776	17275825	17275800	17275825	17274106	17274185	1659	5	1	203	173	149	1	1	0.015	0.004	0.011
ENSG00000105393	BABAM1	19	+	17275776	17275825	17275788	17275825	17274106	17274185	1660	1	1	1	161	149	0.8718	1	0.316	0.481	-0.165
ENSG00000125447	GGA3	17	-	75237981	75238389	75237981	75238090	75238651	75238762	1662	170	189	4	448	149	1	1	1	0.94	0.06
ENSG00000125447	GGA3	17	-	75243062	75243258	75243062	75243166	75243446	75243570	1663	8	0	49	241	149	0.5608	1	0.08	0	0.08
ENSG00000113597	TRAPPC13	5	+	65664233	65664384	65664236	65664384	65662049	65662150	1664	38	40	52	152	149	0.472772	1	0.538	0.43	0.108
ENSG00000104093	DMXL2	15	-	51476588	51476719	51476588	51476716	51478270	51478347	1665	24	28	25	152	149	1	1	0.528	0.523	0.005
ENSG00000197323	TRIM33	1	-	114397607	114397990	114397607	114397860	114399456	114399609	1666	47	44	13	279	149	0.100097	1	0.863	0.644	0.219
ENSG00000196155	PLEKHG4	16	+	67288475	67288604	67288488	67288604	67288166	67288400	1667	3	0	2	162	149	0.686304	1	0.201	0	0.201
ENSG00000176209	SMIM19	8	+	42548374	42548780	42548655	42548780	42546468	42546606	1668	12	1	57	430	149	1	1	0.037	0.006	0.031
ENSG00000008838	MED24	17	-	40053468	40053657	40053468	40053635	40054360	40054405	1676	37	31	31	171	149	1	1	0.428	0.466	-0.038
ENSG00000008838	MED24	17	-	40019784	40020010	40019784	40019933	40020272	40020353	1677	2	0	116	226	149	1	1	0.007	0	0.007
ENSG00000008838	MED24	17	-	40033344	40033771	40033344	40033456	40034915	40034972	1678	17	15	8	464	149	0.649762	1	0.267	0.376	-0.109
ENSG00000008838	MED24	17	-	40028825	40029004	40028825	40028968	40029747	40029859	1679	6	12	107	185	149	0.95073	1	0.03	0.083	-0.053
ENSG00000008838	MED24	17	-	40020272	40020482	40020272	40020353	40021954	40022054	1680	14	6	101	278	149	1	1	0.042	0.031	0.011
ENSG00000196507	TCEAL3	X	+	103609037	103609927	103609042	103609927	103608603	103608673	1681	26	11	0	154	149	0.278991	1	0.834	1	-0.166
ENSG00000143952	VPS54	2	-	63981645	63981887	63981645	63981851	63983863	63984019	1682	18	12	32	185	149	0.58561	1	0.333	0.232	0.101
ENSG00000124535	WRNIP1	6	+	2770119	2770361	2770194	2770361	2768690	2768882	1683	192	135	7	224	149	1	1	0.955	0.928	0.027
ENSG00000100726	TELO2	16	+	1506224	1506329	1506237	1506329	1505409	1505601	1687	0	5	83	162	149	1	1	0	0.052	-0.052
ENSG00000163702	IL17RC	3	+	9917863	9918075	9917922	9918075	9917712	9917734	168	5	0	39	208	149	1	1	0.06	0	0.06
ENSG00000232677	LINC00665	19	-	36322129	36322384	36322129	36322225	36330252	36330492	1695	3	0	8	308	149	0.159022	1	0.225	0	0.225
ENSG00000197343	ZNF655	7	+	99562343	99562494	99562367	99562494	99561887	99561973	1696	17	5	19	173	149	0.536258	1	0.301	0.185	0.116
ENSG00000197343	ZNF655	7	+	99562348	99562494	99562367	99562494	99561887	99561973	1697	15	4	19	168	149	0.485286	1	0.281	0.157	0.124
ENSG00000197343	ZNF655	7	+	99562343	99562494	99562348	99562494	99561887	99561973	1698	4	3	2	154	149	0.98707	1	0.659	0.592	0.067
ENSG00000197343	ZNF655	7	+	99561887	99562494	99562367	99562494	99560532	99560695	1699	211	140	9	629	149	1	1	0.769	0.787	-0.018
ENSG00000132275	RRP8	11	-	6600925	6601602	6600925	6601055	6601851	6602215	1700	3	3	1	696	149	0.545582	1	1	0.391	0.609
ENSG00000078618	NRDC	1	-	51792376	51792425	51792376	51792424	51794471	51794610	1701	0	1	385	150	149	1	1	0	0.003	-0.003
ENSG00000117360	PRPF3	1	+	150344375	150344547	150344433	150344547	150344161	150344261	1704	7	4	160	207	149	1	1	0.031	0.018	0.013
ENSG00000023697	DERA	12	+	15958187	15958335	15958239	15958335	15956935	15957033	1705	294	228	1	201	149	1	1	0.969	0.994	-0.025
ENSG00000163702	IL17RC	3	+	9929848	9929897	9929851	9929897	9928304	9928486	170	0	1	0	152	149	0.396309	1	0	1	-1
ENSG00000157657	ZNF618	9	+	114032644	114032728	114032647	114032728	114016694	114016784	1710	7	9	20	152	149	1	1	0.345	0.306	0.039
ENSG00000157657	ZNF618	9	+	114032644	114032728	114032647	114032728	114028732	114028972	1711	2	0	4	152	149	0.660661	1	0.151	0	0.151
ENSG00000118058	KMT2A	11	+	118471661	118474315	118474178	118474315	118468774	118468844	1713	389	367	6	2666	149	0.15665	1	0.956	0.774	0.182
ENSG00000160216	AGPAT3	21	+	43967868	43968115	43967945	43968115	43960631	43960779	1715	2	0	14	226	149	0.0450613	1	0.569	0	0.569
ENSG00000160753	RUSC1	1	+	155326579	155327132	155326609	155327132	155325863	155325910	1716	157	211	21	179	149	1	1	0.91	0.893	0.017
ENSG00000160753	RUSC1	1	+	155326579	155327132	155326897	155327132	155325863	155325910	1717	449	630	52	467	149	0.150666	1	0.894	0.794	0.1
ENSG00000160753	RUSC1	1	+	155326609	155327132	155326897	155327132	155325863	155325910	1718	305	440	52	437	149	0.117268	1	0.859	0.743	0.116
ENSG00000160753	RUSC1	1	+	155325566	155325672	155325600	155325672	155325315	155325490	1719	225	288	3	183	149	1	1	1	0.987	0.013
ENSG00000163702	IL17RC	3	+	9929848	9929897	9929851	9929897	9928579	9928630	171	0	3	42	152	149	0.729262	1	0	0.065	-0.065
ENSG00000022840	RNF10	12	+	120563331	120563623	120563346	120563623	120562944	120563070	1720	56	42	287	164	149	1	1	0.109	0.117	-0.008
ENSG00000043514	TRIT1	1	-	39847985	39848097	39847985	39848091	39850118	39850261	1723	43	56	0	155	149	1	1	0.954	1	-0.046
ENSG00000070214	SLC44A1	9	+	105389032	105397346	105389903	105397346	105385421	105385502	1725	6354	5548	21	1020	149	1	1	0.988	0.975	0.013
ENSG00000197345	MRPL21	11	-	68896514	68896838	68896514	68896678	68897926	68898012	1728	8	2	644	309	149	1	1	0.007	0.001	0.006
ENSG00000163702	IL17RC	3	+	9918499	9918609	9918534	9918609	9917922	9918075	172	1	16	2	184	149	0.385654	1	0.447	0.866	-0.419
ENSG00000159023	EPB41	1	+	29053103	29053312	29053106	29053312	29039253	29039426	1730	41	40	17	152	149	0.540969	1	0.801	0.698	0.103
ENSG00000095906	NUBP2	16	+	1786737	1786955	1786756	1786955	1786536	1786655	1732	6	1	191	168	149	1	1	0.019	0.005	0.014
ENSG00000234127	TRIM26	6	-	30198665	30199264	30198665	30199153	30201034	30201138	1734	17	10	73	260	149	1	1	0.078	0.073	0.005
ENSG00000146918	NCAPG2	7	-	158654594	158654789	158654594	158654694	158655117	158655258	1735	1	0	216	244	149	1	1	0.003	0	0.003
ENSG00000146918	NCAPG2	7	-	158655117	158655455	158655117	158655258	158656259	158656433	1736	320	385	1	346	149	1	1	0.986	0.994	-0.008
ENSG00000146918	NCAPG2	7	-	158675476	158675656	158675476	158675616	158679959	158680085	1737	319	299	4	189	149	1	1	1	0.983	0.017
ENSG00000103248	MTHFSD	16	-	86554644	86554751	86554644	86554748	86555168	86555235	173	4	3	5	152	149	0.42557	1	0.662	0.37	0.292
ENSG00000197989	SNHG12	1	-	28579532	28579981	28579532	28579587	28581589	28581873	1740	159	176	1	543	149	1	1	1	0.98	0.02
ENSG00000197989	SNHG12	1	-	28579532	28580646	28579532	28579981	28581110	28581229	1741	228	224	1	814	149	1	1	0.977	0.976	0.001
ENSG00000108883	EFTUD2	17	-	44883092	44883158	44883092	44883128	44883648	44883724	1744	274	275	1	179	149	1	1	1	0.996	0.004
ENSG00000130299	GTPBP3	19	+	17341043	17341322	17341106	17341322	17339433	17339599	1746	118	81	23	212	149	0.21557	1	0.838	0.712	0.126
ENSG00000130299	GTPBP3	19	+	17337898	17338255	17338007	17338255	17337558	17337664	1747	21	7	54	258	149	1	1	0.088	0.07	0.018
ENSG00000113716	HMGXB3	5	+	150024261	150024680	150024504	150024680	150018565	150018697	1749	170	163	1	392	149	0.935766	1	0.928	0.984	-0.056
ENSG00000198825	INPP5F	10	+	119807867	119808060	119807931	119808060	119805383	119805461	174	0	2	0	213	149	0.270189	1	0	1	-1
ENSG00000132906	CASP9	1	-	15506898	15507133	15506898	15507075	15507872	15507907	1750	6	6	68	207	149	1	1	0.056	0.06	-0.004
ENSG00000110583	NAA40	11	+	63946724	63947003	63946950	63947003	63945839	63945935	1755	11	8	16	375	149	1	1	0.166	0.166	0
ENSG00000168000	BSCL2	11	-	62690786	62690873	62690786	62690867	62691074	62691141	1757	17	7	214	155	149	1	1	0.056	0.03	0.026
ENSG00000116793	PHTF1	1	-	113758658	113758848	113758658	113758733	113759022	113759476	1758	8	11	21	264	149	1	1	0.184	0.228	-0.044
ENSG00000116793	PHTF1	1	-	113726417	113726574	113726417	113726458	113738109	113738268	1759	25	28	2	265	149	0.537127	1	1	0.887	0.113
ENSG00000175215	CTDSP2	12	-	57823903	57824089	57823903	57824005	57824226	57824319	1764	235	261	6	233	149	1	1	0.98	0.965	0.015
ENSG00000166411	IDH3A	15	+	78163469	78163609	78163506	78163609	78162233	78162367	1770	1	0	266	186	149	1	1	0.002	0	0.002
ENSG00000166411	IDH3A	15	+	78156907	78157631	78157547	78157631	78155212	78155275	1774	36	37	338	789	149	1	1	0.018	0.02	-0.002
ENSG00000166411	IDH3A	15	+	78157547	78157631	78157572	78157631	78155212	78155275	1776	440	393	11	174	149	1	1	1	0.968	0.032
ENSG00000206140	TMEM191C	22	+	21468314	21468431	21468353	21468431	21468151	21468202	1777	1	0	2	188	149	0.271072	1	1	0	1
ENSG00000237765	FAM200B	4	+	15686931	15687148	15687000	15687148	15686235	15686462	177	3	4	32	218	149	1	1	0.033	0.079	-0.046
ENSG00000197912	SPG7	16	+	89528631	89529579	89529476	89529579	89526328	89526468	1781	39	33	138	994	149	1	1	0.029	0.035	-0.006
ENSG00000197912	SPG7	16	+	89529476	89530808	89530682	89530808	89526328	89526468	1782	329	227	1	1355	149	1	1	0.973	0.961	0.012
ENSG00000197912	SPG7	16	+	89553738	89553960	89553793	89553960	89552978	89553135	1785	6	3	144	204	149	1	1	0.026	0.015	0.011
ENSG00000197912	SPG7	16	+	89523482	89524247	89524005	89524247	89512947	89513037	1786	67	25	91	672	149	0.21248	1	0.135	0.057	0.078
ENSG00000197912	SPG7	16	+	89552851	89553135	89552978	89553135	89550493	89550609	1788	6	4	223	276	149	1	1	0.012	0.01	0.002
ENSG00000197912	SPG7	16	+	89545871	89546760	89546657	89546760	89544647	89544772	1791	19	11	147	935	149	1	1	0.018	0.012	0.006
ENSG00000197912	SPG7	16	+	89548979	89549336	89549080	89549336	89548002	89548113	1793	25	9	6	250	149	0.359929	1	0.68	0.472	0.208
ENSG00000197912	SPG7	16	+	89555920	89556085	89555958	89556085	89554485	89554563	1794	4	1	0	187	149	0.871693	1	0.761	1	-0.239
ENSG00000197912	SPG7	16	+	89555877	89556085	89555958	89556085	89554485	89554563	1796	13	6	0	230	149	0.882362	1	0.894	1	-0.106
ENSG00000197912	SPG7	16	+	89554469	89554563	89554485	89554563	89553793	89553960	1798	1	0	172	165	149	1	1	0.005	0	0.005
ENSG00000143493	INTS7	1	-	211946606	211946705	211946606	211946645	211952568	211952701	1800	70	91	9	209	149	0.0770557	1	1	0.878	0.122
ENSG00000064687	ABCA7	19	+	1057914	1058059	1057968	1058059	1057313	1057429	1802	59	45	6	203	149	0.378165	1	0.956	0.846	0.11
ENSG00000064687	ABCA7	19	+	1065269	1065572	1065290	1065572	1064930	1065171	1803	81	44	0	170	149	0.560308	1	0.922	1	-0.078
ENSG00000108819	PPP1R9B	17	-	50140092	50140359	50140092	50140228	50141268	50141373	1804	33	20	219	280	149	1	1	0.081	0.046	0.035
ENSG00000197299	BLM	15	+	90759980	90760279	90760146	90760279	90754810	90754938	1805	0	1	24	315	149	1	1	0	0.019	-0.019
ENSG00000198755	RPL10A	6	+	35468946	35469529	35469380	35469529	35468798	35468873	180	9334	7817	2	583	149	1	1	1	0.999	0.001
ENSG00000099625	CBARP	19	-	1235000	1235342	1235000	1235145	1235500	1235565	1816	25	16	1	346	149	0.641548	1	1	0.873	0.127
ENSG00000099625	CBARP	19	-	1234190	1234331	1234190	1234290	1234570	1234742	1817	6	5	6	190	149	0.698325	1	0.541	0.395	0.146
ENSG00000111344	RASAL1	12	-	113107096	113107595	113107096	113107241	113108084	113108225	1819	6	3	20	503	149	1	1	0.082	0.043	0.039
ENSG00000198755	RPL10A	6	+	35468946	35469529	35469380	35469529	35468407	35468439	181	600	538	0	583	149	1	1	0.956	1	-0.044
ENSG00000111344	RASAL1	12	-	113104160	113104298	113104160	113104214	113105713	113105883	1820	32	20	2	233	149	0.374965	1	1	0.865	0.135
ENSG00000111344	RASAL1	12	-	113108084	113108225	113108084	113108222	113114799	113114912	1821	1	0	3	152	149	0.215213	1	1	0	1
ENSG00000111344	RASAL1	12	-	113108084	113108225	113108084	113108222	113112085	113112278	1822	2	0	25	152	149	1	1	0.052	0	0.052
ENSG00000111344	RASAL1	12	-	113119127	113119443	113119127	113119259	113121508	113121638	1823	12	30	2	333	149	1	1	0.843	0.87	-0.027
ENSG00000111344	RASAL1	12	-	113105713	113105886	113105713	113105883	113107096	113107241	1824	10	14	3	152	149	0.312871	1	1	0.821	0.179
ENSG00000140262	TCF12	15	+	57273029	57273262	57273032	57273262	57263111	57263274	1827	65	64	10	152	149	0.609054	1	0.78	0.863	-0.083
ENSG00000115758	ODC1	2	-	10444473	10444647	10444473	10444547	10444930	10445049	1828	1128	2086	29	249	149	1	1	0.964	0.977	-0.013
ENSG00000185813	PCYT2	17	-	81908875	81909321	81908875	81909037	81909513	81909602	182	8	4	73	433	149	1	1	0.021	0.019	0.002
ENSG00000143416	SELENBP1	1	-	151369441	151369554	151369441	151369506	151369712	151369769	1831	247	253	0	197	149	1	1	0.989	1	-0.011
ENSG00000164062	APEH	3	+	49676055	49676515	49676377	49676515	49675890	49675966	1838	379	398	0	471	149	1	1	0.945	1	-0.055
ENSG00000136856	SLC2A8	9	+	127403659	127403803	127403737	127403803	127402556	127402753	1839	73	27	1	227	149	1	1	1	0.947	0.053
ENSG00000239665	AL157392.3	10	+	13654183	13654427	13654352	13654427	13652845	13652882	1841	6	3	0	318	149	0.282301	1	0.413	1	-0.587
ENSG00000065268	WDR18	19	+	991954	992121	991994	992121	991226	991351	1843	365	266	0	189	149	1	1	0.986	1	-0.014
ENSG00000215021	PHB2	12	-	6968410	6968708	6968410	6968595	6970195	6970280	1845	13	18	2	262	149	0.463008	1	1	0.837	0.163
ENSG00000213614	HEXA	15	-	72356524	72356650	72356524	72356617	72375719	72375993	1847	5	0	282	182	149	1	1	0.009	0	0.009
ENSG00000173511	VEGFB	11	+	64237419	64237655	64237520	64237655	64237186	64237222	1849	84	99	39	250	149	1	1	0.568	0.602	-0.034
ENSG00000087266	SH3BP2	4	+	2831922	2832412	2832330	2832412	2831570	2831679	184	16	19	2	557	149	0.343625	1	1	0.718	0.282
ENSG00000132600	PRMT7	16	+	68353394	68353566	68353491	68353566	68352247	68352409	1850	13	23	48	246	149	0.0527015	1	0.082	0.225	-0.143
ENSG00000205084	TMEM231	16	-	75545825	75546077	75545825	75545954	75555803	75555973	1857	9	7	37	272	149	1	1	0.105	0.094	0.011
ENSG00000135525	MAP7	6	-	136372500	136372649	136372500	136372625	136377754	136377868	1858	1	1	237	173	149	1	1	0.004	0.004	0
ENSG00000062194	GPBP1	5	+	57249408	57249576	57249453	57249576	57247074	57247215	1859	169	149	6	194	149	1	1	0.949	0.95	-0.001
ENSG00000269190	FBXO17	19	-	38946471	38946605	38946471	38946567	38948566	38948678	185	0	2	32	187	149	1	1	0	0.047	-0.047
ENSG00000156873	PHKG2	16	+	30756354	30756520	30756366	30756520	30756181	30756272	1861	8	8	40	161	149	1	1	0.119	0.156	-0.037
ENSG00000134243	SORT1	1	-	109345750	109345881	109345750	109345878	109347482	109347532	1862	8	15	9	152	149	0.500298	1	0.797	0.62	0.177
ENSG00000164054	SHISA5	3	-	48467875	48469186	48467875	48468217	48469360	48469573	1863	2051	2090	17	1118	149	1	1	0.932	0.942	-0.01
ENSG00000088205	DDX18	2	+	117824939	117825101	117824996	117825101	117824568	117824708	1864	475	462	0	206	149	1	1	0.988	1	-0.012
ENSG00000275835	TUBGCP5	15	-	23019218	23019380	23019218	23019334	23021958	23022161	1865	0	2	41	195	149	1	1	0	0.036	-0.036
ENSG00000275835	TUBGCP5	15	-	23027191	23027309	23027191	23027306	23030884	23031020	1867	15	10	48	152	149	1	1	0.172	0.17	0.002
ENSG00000100897	DCAF11	14	+	24116916	24117044	24116971	24117044	24115514	24115749	186	89	116	4	204	149	1	1	1	0.955	0.045
ENSG00000084207	GSTP1	11	+	67585037	67585241	67585137	67585241	67584684	67584772	1870	19	14	5210	249	149	1	1	0.002	0.002	0
ENSG00000084207	GSTP1	11	+	67585037	67585241	67585137	67585241	67584463	67584570	1871	20	6	0	249	149	1	1	0.923	1	-0.077
ENSG00000116698	SMG7	1	+	183517625	183517820	183517687	183517820	183515873	183515991	1872	8	9	111	211	149	1	1	0.038	0.054	-0.016
ENSG00000184381	PLA2G6	22	-	38115526	38115849	38115526	38115681	38116074	38116211	1874	8	7	6	317	149	0.719537	1	0.485	0.354	0.131
ENSG00000151150	ANK3	10	-	60042671	60042759	60042671	60042756	60055657	60056036	1879	110	105	19	152	149	1	1	0.8	0.844	-0.044
ENSG00000100897	DCAF11	14	+	24116971	24117044	24116987	24117044	24115381	24115749	187	5	7	0	165	149	0.565646	1	0.819	1	-0.181
ENSG00000151150	ANK3	10	-	60134270	60134373	60134270	60134358	60138963	60139087	1880	155	121	28	164	149	1	1	0.792	0.797	-0.005
ENSG00000101017	CD40	20	+	46127978	46128224	46128137	46128224	46122609	46122756	1881	1	0	2	308	149	0.274604	1	1	0	1
ENSG00000168765	GSTM4	1	+	109657349	109657671	109657589	109657671	109657214	109657279	1886	26	3	210	389	149	1	1	0.043	0.005	0.038
ENSG00000168765	GSTM4	1	+	109657532	109657671	109657589	109657671	109657214	109657279	1887	5	0	210	206	149	1	1	0.016	0	0.016
ENSG00000108799	EZH1	17	-	42706006	42706185	42706006	42706113	42707957	42708083	1889	37	22	0	221	149	0.852033	1	0.926	1	-0.074
ENSG00000100897	DCAF11	14	+	24116916	24117044	24116987	24117044	24115381	24115749	188	94	119	0	220	149	1	1	0.985	1	-0.015
ENSG00000142864	SERBP1	1	-	67424199	67424322	67424199	67424277	67424887	67424959	1890	985	852	1989	194	149	1	1	0.243	0.248	-0.005
ENSG00000142864	SERBP1	1	-	67424887	67424977	67424887	67424959	67425082	67425223	1891	1637	1464	1161	167	149	1	1	0.509	0.529	-0.02
ENSG00000143621	ILF2	1	-	153668452	153668576	153668452	153668557	153669835	153669878	1897	0	1	1397	168	149	1	1	0	0.001	-0.001
ENSG00000168374	ARF4	3	-	57583897	57584032	57583897	57584007	57584383	57584464	1898	4	1	364	174	149	1	1	0.007	0.002	0.005
ENSG00000100897	DCAF11	14	+	24116916	24117044	24116971	24117044	24115542	24115726	189	42	65	12	204	149	0.474817	1	0.687	0.798	-0.111
ENSG00000136051	WASHC4	12	+	105121088	105121204	105121100	105121204	105120554	105120597	1904	5	3	174	161	149	1	1	0.03	0.016	0.014
ENSG00000100124	ANKRD54	22	-	37838499	37838598	37838499	37838593	37840186	37840234	1908	17	28	4	154	149	0.321896	1	1	0.871	0.129
ENSG00000100897	DCAF11	14	+	24115514	24115726	24115542	24115726	24114776	24114924	190	14	15	45	177	149	1	1	0.191	0.219	-0.028
ENSG00000105669	COPE	19	-	18899872	18900006	18899872	18899947	18900380	18900449	191	0	2	529	208	149	1	1	0	0.003	-0.003
ENSG00000243364	EFNA4	1	+	155068998	155069538	155069018	155069538	155067371	155067440	1922	2	0	2	169	149	0.458072	1	0.37	0	0.37
ENSG00000175592	FOSL1	11	-	65894013	65894121	65894013	65894116	65896808	65897006	1923	130	103	3	154	149	1	1	0.947	0.971	-0.024
ENSG00000196678	ERI2	16	-	20796343	20799067	20796343	20798211	20799262	20799351	1925	235	271	10	1005	149	1	1	0.813	0.801	0.012
ENSG00000196678	ERI2	16	-	20803432	20803516	20803432	20803511	20803602	20803670	1926	63	51	10	154	149	1	1	0.871	0.831	0.04
ENSG00000196678	ERI2	16	-	20799262	20799373	20799262	20799351	20799956	20800038	1927	2	0	47	171	149	1	1	0.034	0	0.034
ENSG00000188313	PLSCR1	3	-	146521832	146522053	146521832	146521981	146525604	146525647	1929	65	105	0	221	149	1	1	0.956	1	-0.044
ENSG00000067048	DDX3Y	Y	+	12914883	12915227	12915066	12915227	12914563	12914649	1933	287	257	5	332	149	1	1	1	0.958	0.042
ENSG00000101310	SEC23B	20	+	18524432	18524669	18524486	18524669	18515649	18515736	1934	272	226	6	203	149	1	1	1	0.965	0.035
ENSG00000154114	TBCEL	11	+	121053550	121053732	121053629	121053732	121047527	121047667	1935	14	11	0	228	149	0.150005	1	0.696	1	-0.304
ENSG00000110075	PPP6R3	11	+	68613065	68615252	68614631	68615252	68609903	68610023	1937	1627	1571	0	1715	149	1	1	0.986	1	-0.014
ENSG00000110075	PPP6R3	11	+	68587926	68588024	68587977	68588024	68575957	68576043	1938	33	46	0	200	149	0.375095	1	0.891	1	-0.109
ENSG00000110075	PPP6R3	11	+	68587926	68588024	68587944	68588024	68575957	68576043	1939	21	30	0	167	149	1	1	0.949	1	-0.051
ENSG00000110075	PPP6R3	11	+	68587944	68588024	68587977	68588024	68575957	68576043	1940	13	16	0	182	149	0.17188	1	0.78	1	-0.22
ENSG00000110075	PPP6R3	11	+	68587926	68588024	68587944	68588024	68583042	68583129	1941	95	88	5	167	149	0.291655	1	0.841	0.94	-0.099
ENSG00000110075	PPP6R3	11	+	68587797	68588024	68587926	68588024	68583042	68583129	1942	3	0	76	278	149	1	1	0.017	0	0.017
ENSG00000110075	PPP6R3	11	+	68566998	68567166	68567013	68567166	68564302	68564432	1945	0	1	162	164	149	1	1	0	0.006	-0.006
ENSG00000164855	TMEM184A	7	-	1550304	1550395	1550304	1550379	1550816	1550982	1947	5	6	0	165	149	0.592092	1	0.819	1	-0.181
ENSG00000050130	JKAMP	14	+	59486712	59486804	59486730	59486804	59484989	59485116	1948	52	56	3	167	149	1	1	0.939	0.943	-0.004
ENSG00000114982	KANSL3	2	-	96604778	96604863	96604778	96604857	96605319	96605511	1949	58	61	5	155	149	1	1	0.875	0.921	-0.046
ENSG00000257621	PSMA3-AS1	14	-	58273978	58274135	58273978	58274010	58291634	58291707	194	21	22	5	274	149	0.270164	1	0.919	0.705	0.214
ENSG00000114982	KANSL3	2	-	96631311	96631543	96631311	96631482	96636920	96637185	1950	43	54	40	210	149	0.695116	1	0.409	0.489	-0.08
ENSG00000083454	P2RX5	17	-	3689491	3689630	3689491	3689627	3690069	3690150	1951	105	66	37	152	149	0.759768	1	0.705	0.636	0.069
ENSG00000149923	PPP4C	16	+	30082745	30083567	30083393	30083567	30082483	30082534	1952	522	418	12	797	149	0.49775	1	0.783	0.867	-0.084
ENSG00000149923	PPP4C	16	+	30081199	30081310	30081258	30081310	30076314	30076475	1953	14	15	555	208	149	1	1	0.014	0.019	-0.005
ENSG00000089818	NECAP1	12	+	8091768	8092784	8092675	8092784	8090194	8090299	1954	94	73	9	1056	149	0.592053	1	0.655	0.534	0.121
ENSG00000089818	NECAP1	12	+	8091839	8092784	8092675	8092784	8090194	8090299	1957	38	35	9	985	149	0.837242	1	0.451	0.37	0.081
ENSG00000160058	BSDC1	1	-	32383829	32384048	32383829	32383997	32386778	32386895	1961	23	16	107	200	149	1	1	0.15	0.1	0.05
ENSG00000160058	BSDC1	1	-	32383829	32383997	32383829	32383939	32386778	32386895	1962	112	115	1	207	149	1	1	1	0.988	0.012
ENSG00000160058	BSDC1	1	-	32383829	32384048	32383829	32383939	32386778	32386895	1963	38	24	1	258	149	0.881411	1	1	0.933	0.067
ENSG00000102081	FMR1	X	+	147944868	147945051	147944943	147945051	147943130	147943326	1966	80	103	25	224	149	1	1	0.708	0.733	-0.025
ENSG00000102081	FMR1	X	+	147944868	147945051	147944904	147945051	147943130	147943326	1967	64	86	15	185	149	1	1	0.851	0.822	0.029
ENSG00000102081	FMR1	X	+	147944904	147945051	147944943	147945051	147943130	147943326	1968	25	32	25	188	149	1	1	0.474	0.504	-0.03
ENSG00000100284	TOM1	22	+	35322998	35323177	35323027	35323177	35321958	35322037	1969	1	0	58	178	149	1	1	0.008	0	0.008
ENSG00000063660	GPC1	2	+	240464834	240464975	240464855	240464975	240464615	240464746	196	2	3	995	170	149	1	1	0.002	0.003	-0.001
ENSG00000100284	TOM1	22	+	35333174	35333497	35333403	35333497	35332980	35333014	1971	2	0	36	378	149	1	1	0.008	0	0.008
ENSG00000104728	ARHGEF10	8	+	1898432	1898525	1898435	1898525	1896332	1896449	1976	76	56	5	152	149	0.647976	1	0.987	0.917	0.07
ENSG00000187109	NAP1L1	12	-	76056032	76056161	76056032	76056158	76059797	76059878	1981	2711	2269	27	152	149	1	1	0.987	0.988	-0.001
ENSG00000104738	MCM4	8	+	47962052	47962216	47962077	47962216	47961515	47961680	1985	267	308	3	174	149	1	1	1	0.989	0.011
ENSG00000087365	SF3B2	11	+	66067945	66068045	66067948	66068045	66063627	66063729	1987	464	417	4	152	149	1	1	0.993	0.99	0.003
ENSG00000087365	SF3B2	11	+	66057265	66057375	66057268	66057375	66056837	66056955	1988	380	339	30	152	149	1	1	0.937	0.917	0.02
ENSG00000087365	SF3B2	11	+	66055534	66055585	66055537	66055585	66055075	66055315	1989	242	212	19	152	149	1	1	0.952	0.916	0.036
ENSG00000146083	RNF44	5	-	176532003	176532193	176532003	176532129	176532365	176532516	198	60	15	8	213	149	0.951116	1	0.627	0.567	0.06
ENSG00000162298	SYVN1	11	-	65133159	65133252	65133159	65133207	65133469	65133618	1994	154	153	1	194	149	1	1	1	0.992	0.008
ENSG00000123240	OPTN	10	+	13110179	13110476	13110273	13110476	13109111	13109288	1999	1	4	32	243	149	1	1	0.031	0.071	-0.04
ENSG00000123240	OPTN	10	+	13109096	13109288	13109111	13109288	13108961	13109015	2000	3	0	2	164	149	0.0849935	1	1	0	1
ENSG00000123240	OPTN	10	+	13118887	13119040	13118905	13119040	13116266	13116340	2001	16	20	6	167	149	1	1	0.704	0.748	-0.044
ENSG00000179361	ARID3B	15	+	74593134	74593236	74593137	74593236	74591559	74591814	2002	1	0	4	152	149	0.616904	1	0.197	0	0.197
ENSG00000049860	HEXB	5	+	74718796	74718971	74718908	74718971	74718290	74718363	2004	1143	1122	11	261	149	1	1	0.989	0.983	0.006
ENSG00000175455	CCDC14	3	-	123913724	123915718	123913724	123915132	123931101	123931234	2006	199	300	0	735	149	1	1	0.953	1	-0.047
ENSG00000105011	ASF1B	19	-	14121531	14121708	14121531	14121677	14126121	14126237	2009	171	188	2	180	149	1	1	1	0.987	0.013
ENSG00000116809	ZBTB17	1	-	15942330	15942441	15942330	15942420	15942528	15942738	2018	0	1	59	170	149	1	1	0	0.015	-0.015
ENSG00000205302	SNX2	5	+	122799691	122799855	122799694	122799855	122795265	122795383	2019	231	152	0	152	149	1	1	0.991	1	-0.009
ENSG00000113719	ERGIC1	5	+	172914564	172914838	172914713	172914838	172909666	172909761	201	1	2	526	298	149	1	1	0.001	0.002	-0.001
ENSG00000124222	STX16	20	+	58671153	58671297	58671163	58671297	58670511	58670603	2021	195	183	2	159	149	1	1	0.995	0.988	0.007
ENSG00000100601	ALKBH1	14	-	77675655	77675849	77675655	77675794	77679879	77679970	2022	38	42	3	204	149	0.55765	1	1	0.911	0.089
ENSG00000131143	COX4I1	16	+	85804936	85805104	85804940	85805104	85801204	85801278	2028	6007	3824	27	153	149	1	1	0.994	0.993	0.001
ENSG00000178104	PDE4DIP	1	+	149003610	149003730	149003613	149003730	149002849	149003042	2032	0	3	1	152	149	0.0686669	1	0	0.746	-0.746
ENSG00000102225	CDK16	X	+	47227159	47227223	47227180	47227223	47226993	47227099	2034	3	13	406	170	149	1	1	0.01	0.027	-0.017
ENSG00000126768	TIMM17B	X	-	48895351	48895501	48895351	48895454	48896758	48896858	2035	68	66	0	196	149	0.222607	1	0.896	1	-0.104
ENSG00000126768	TIMM17B	X	-	48895351	48895972	48895351	48895501	48896758	48896858	2036	17	14	48	620	149	1	1	0.08	0.066	0.014
ENSG00000175826	CTDNEP1	17	-	7247063	7247182	7247063	7247177	7247276	7247343	203	403	264	0	154	149	1	1	0.99	1	-0.01
ENSG00000011198	ABHD5	3	+	43717670	43717857	43717765	43717857	43714946	43715058	2041	56	36	1	244	149	1	1	1	0.956	0.044
ENSG00000087191	PSMC5	17	+	63831019	63831226	63831035	63831226	63830808	63830935	2042	1	7	704	165	149	1	1	0.001	0.009	-0.008
ENSG00000160932	LY6E	8	+	143021313	143021433	143021348	143021433	143020887	143020991	2044	851	600	0	184	149	1	1	0.991	1	-0.009
ENSG00000160932	LY6E	8	+	143020882	143020991	143020887	143020991	143020261	143020377	2045	9	5	1	154	149	0.456176	1	0.592	0.829	-0.237
ENSG00000204642	HLA-F	6	+	29725446	29725563	29725451	29725563	29725030	29725306	2047	70	74	0	154	149	1	1	0.971	1	-0.029
ENSG00000135597	REPS1	6	-	138917554	138917627	138917554	138917624	138920214	138920316	2053	35	128	26	152	149	0.339573	1	0.71	0.828	-0.118
ENSG00000134470	IL15RA	10	-	5963742	5963841	5963742	5963838	5966144	5966339	2057	11	7	0	152	149	0.923094	1	0.915	1	-0.085
ENSG00000179195	ZNF664	12	+	123988042	123988138	123988045	123988138	123973885	123974020	2062	92	132	75	152	149	0.628428	1	0.709	0.633	0.076
ENSG00000074047	GLI2	2	+	120974923	120975109	120974974	120975109	120971940	120972063	2063	1	3	18	200	149	0.870962	1	0.042	0.11	-0.068
ENSG00000140854	KATNB1	16	+	57755789	57755917	57755840	57755917	57755344	57755494	2069	47	38	99	200	149	1	1	0.2	0.222	-0.022
ENSG00000164024	METAP1	4	+	99034229	99034342	99034232	99034342	99028866	99028918	2072	246	205	4	152	149	1	1	0.996	0.98	0.016
ENSG00000197275	RAD54B	8	-	94399413	94399621	94399413	94399565	94400237	94400463	2075	36	32	1	205	149	0.635758	1	0.867	0.959	-0.092
ENSG00000213523	SRA1	5	-	140551060	140552184	140551060	140551169	140557146	140557446	2077	761	776	9	1164	149	0.298126	1	0.823	0.917	-0.094
ENSG00000272752	STAG3L5P-PVRIG2P-PILRB	7	+	100352162	100352478	100352261	100352478	100351251	100351410	207	53	41	10	248	149	1	1	0.695	0.711	-0.016
ENSG00000182326	C1S	12	+	7067008	7067117	7067038	7067117	7066517	7066633	2080	1	0	110	179	149	1	1	0.007	0	0.007
ENSG00000182326	C1S	12	+	7061751	7061917	7061838	7061917	7060675	7060877	2081	258	183	36	236	149	0.346301	1	0.671	0.762	-0.091
ENSG00000112983	BRD8	5	-	138166517	138166727	138166517	138166610	138167933	138168078	2084	88	60	1	266	149	0.0701959	1	0.804	0.971	-0.167
ENSG00000165233	CARD19	9	+	93110567	93112289	93112217	93112289	93107673	93107816	2088	558	348	0	1799	149	1	1	0.979	1	-0.021
ENSG00000178821	TMEM52	1	-	1918252	1918934	1918252	1918431	1919044	1919088	2090	99	33	0	652	149	0.312732	1	0.819	1	-0.181
ENSG00000250571	GLI4	8	+	143274703	143274802	143274719	143274802	143269357	143269520	2091	34	4	3	165	149	0.1383	1	0.885	0.546	0.339
ENSG00000170889	RPS9	19	+	54206552	54207647	54207397	54207647	54206275	54206462	2095	601	546	11676	994	149	1	1	0.006	0.007	-0.001
ENSG00000119599	DCAF4	14	+	72954160	72954262	72954163	72954262	72951797	72951877	2096	13	20	10	152	149	0.0829535	1	0.389	0.662	-0.273
ENSG00000119599	DCAF4	14	+	72945883	72946027	72945887	72946027	72942993	72943096	2097	72	46	1	153	149	1	1	0.972	0.978	-0.006
ENSG00000119599	DCAF4	14	+	72940219	72940377	72940251	72940377	72939801	72939902	2098	90	62	1	181	149	1	1	0.961	0.981	-0.02
ENSG00000141198	TOM1L1	17	+	54912665	54912815	54912686	54912815	54905488	54905567	2099	305	300	6	170	149	1	1	0.985	0.978	0.007
ENSG00000272752	STAG3L5P-PVRIG2P-PILRB	7	+	100358689	100359079	100358898	100359079	100358219	100358366	209	222	179	5	358	149	1	1	0.969	0.937	0.032
ENSG00000141198	TOM1L1	17	+	54949517	54949623	54949550	54949623	54938923	54939020	2100	26	35	1	182	149	1	1	1	0.966	0.034
ENSG00000141198	TOM1L1	17	+	54903707	54903792	54903712	54903792	54900852	54900923	2102	120	107	5	154	149	1	1	0.921	0.954	-0.033
ENSG00000174996	KLC2	11	+	66258546	66258822	66258583	66258822	66257702	66257871	2103	9	19	56	186	149	0.701378	1	0.138	0.214	-0.076
ENSG00000174996	KLC2	11	+	66258546	66258822	66258583	66258822	66257619	66257730	2104	16	12	5	186	149	0.96306	1	0.719	0.658	0.061
ENSG00000141480	ARRB2	17	+	4715150	4715336	4715199	4715336	4715012	4715043	2105	1	1	0	198	149	0.455287	1	0.273	1	-0.727
ENSG00000141480	ARRB2	17	+	4720549	4720640	4720585	4720640	4720392	4720472	2106	17	6	168	185	149	0.629738	1	0.09	0.028	0.062
ENSG00000167118	URM1	9	+	128377994	128378106	128378035	128378106	128371360	128371415	2107	44	15	208	190	149	1	1	0.104	0.054	0.05
ENSG00000169951	ZNF764	16	-	30553763	30556110	30553763	30556107	30557732	30557846	2108	4	2	19	152	149	0.442563	1	0.246	0.094	0.152
ENSG00000099797	TECR	19	+	14563173	14563257	14563205	14563257	14562524	14562575	2109	54	37	601	181	149	1	1	0.071	0.048	0.023
ENSG00000099797	TECR	19	+	14563140	14563257	14563205	14563257	14562524	14562575	2110	15	6	601	214	149	1	1	0.018	0.007	0.011
ENSG00000099797	TECR	19	+	14563140	14563257	14563173	14563257	14562524	14562575	2111	2	2	33	182	149	1	1	0.038	0.047	-0.009
ENSG00000099797	TECR	19	+	14563770	14563903	14563799	14563903	14563657	14563702	2112	5	1	650	178	149	1	1	0.007	0.001	0.006
ENSG00000099797	TECR	19	+	14563799	14563903	14563834	14563903	14563657	14563702	2113	740	780	4	184	149	1	1	0.997	0.994	0.003
ENSG00000099797	TECR	19	+	14563770	14563903	14563834	14563903	14563657	14563702	2114	148	131	4	213	149	1	1	0.981	0.958	0.023
ENSG00000145715	RASA1	5	+	87389302	87389527	87389392	87389527	87386825	87386903	2116	4	7	58	239	149	1	1	0.032	0.07	-0.038
ENSG00000124151	NCOA3	20	+	47634017	47634195	47634047	47634195	47633495	47633636	2119	0	3	66	179	149	1	1	0	0.036	-0.036
ENSG00000166200	COPS2	15	-	49137347	49137458	49137347	49137437	49139527	49139653	211	146	114	158	170	149	1	1	0.371	0.387	-0.016
ENSG00000124151	NCOA3	20	+	47639576	47639822	47639621	47639822	47639007	47639202	2120	137	139	4	194	149	0.651271	1	0.898	0.964	-0.066
ENSG00000168894	RNF181	2	+	85597103	85597581	85597444	85597581	85596821	85596931	2121	583	493	0	490	149	1	1	0.994	1	-0.006
ENSG00000168894	RNF181	2	+	85596821	85596931	85596856	85596931	85596518	85596649	2122	563	510	44	184	149	1	1	0.914	0.904	0.01
ENSG00000137500	CCDC90B	11	-	83273950	83274740	83273950	83273992	83280140	83280260	2133	16	24	2	897	149	0.387944	1	1	0.666	0.334
ENSG00000137500	CCDC90B	11	-	83274638	83274763	83274638	83274740	83278725	83278829	2134	0	1	113	172	149	1	1	0	0.008	-0.008
ENSG00000155561	NUP205	7	+	135635563	135635657	135635580	135635657	135630343	135630470	2136	1	0	235	166	149	1	1	0.004	0	0.004
ENSG00000221955	SLC12A8	3	-	125177742	125177974	125177742	125177964	125187236	125187428	2137	10	11	0	159	149	0.802526	1	0.904	1	-0.096
ENSG00000100031	GGT1	22	+	24610413	24610531	24610454	24610531	24610249	24610336	2145	61	35	8	190	149	0.210085	1	0.923	0.774	0.149
ENSG00000100031	GGT1	22	+	24611074	24611245	24611077	24611245	24610249	24610531	2146	133	78	19	152	149	1	1	0.798	0.801	-0.003
ENSG00000100031	GGT1	22	+	24610249	24610531	24610357	24610531	24609961	24610033	2147	150	64	51	257	149	0.240798	1	0.54	0.421	0.119
ENSG00000100031	GGT1	22	+	24627409	24627619	24627431	24627619	24623779	24623916	2148	10	4	88	171	149	1	1	0.058	0.038	0.02
ENSG00000100031	GGT1	22	+	24609961	24610033	24609964	24610033	24607953	24608023	2149	23	15	52	152	149	0.923159	1	0.164	0.22	-0.056
ENSG00000100031	GGT1	22	+	24610249	24610531	24610357	24610531	24607953	24608023	2150	59	29	13	257	149	0.36663	1	0.71	0.564	0.146
ENSG00000112130	RNF8	6	+	37368377	37369218	37368483	37369218	37360445	37360574	2151	1	0	55	255	149	1	1	0.005	0	0.005
ENSG00000023191	RNH1	11	-	502061	502249	502061	502181	504823	504996	2152	76	32	32	217	149	0.247356	1	0.548	0.407	0.141
ENSG00000023191	RNH1	11	-	500483	500738	500483	500654	502061	502249	2153	14	2	517	233	149	1	1	0.013	0.002	0.011
ENSG00000023191	RNH1	11	-	499828	499999	499828	499923	500483	500654	2154	760	513	1	225	149	1	1	0.998	0.997	0.001
ENSG00000185686	PRAME	22	-	22556811	22556977	22556811	22556909	22557544	22557580	215	0	1	14	217	149	1	1	0	0.047	-0.047
ENSG00000072415	MPP5	14	+	67279017	67279537	67279249	67279537	67269700	67269783	2164	69	79	32	381	149	0.237609	1	0.36	0.491	-0.131
ENSG00000111271	ACAD10	12	+	111749010	111749203	111749172	111749203	111748316	111748475	2166	6	2	12	311	149	1	1	0.082	0.074	0.008
ENSG00000215301	DDX3X	X	+	41347311	41347451	41347314	41347451	41346858	41347012	2168	463	584	275	152	149	1	1	0.696	0.676	0.02
ENSG00000215301	DDX3X	X	+	41347311	41349886	41347639	41349886	41346858	41347012	2169	514	640	5	477	149	1	1	0.97	0.976	-0.006
ENSG00000185686	PRAME	22	-	22556811	22557086	22556811	22556909	22557544	22557580	216	11	3	14	326	149	0.533151	1	0.193	0.089	0.104
ENSG00000215301	DDX3X	X	+	41339035	41339083	41339038	41339083	41337407	41337465	2171	816	864	28	152	149	1	1	0.967	0.968	-0.001
ENSG00000215301	DDX3X	X	+	41337690	41339083	41339035	41339083	41337407	41337465	2172	117	98	858	1494	149	1	1	0.014	0.011	0.003
ENSG00000215301	DDX3X	X	+	41337690	41339083	41339038	41339083	41337407	41337465	2173	126	104	28	1497	149	1	1	0.317	0.27	0.047
ENSG00000142330	CAPN10	2	+	240596680	240596942	240596849	240596942	240596318	240596521	2178	184	131	0	318	149	1	1	0.989	1	-0.011
ENSG00000142330	CAPN10	2	+	240595933	240596521	240596318	240596521	240595023	240595304	2179	59	29	51	534	149	1	1	0.176	0.137	0.039
ENSG00000092094	OSGEP	14	-	20449170	20449301	20449170	20449266	20451973	20452149	2180	4	4	99	184	149	1	1	0.036	0.032	0.004
ENSG00000137207	YIPF3	6	-	43513068	43513200	43513068	43513098	43513358	43513451	2184	148	133	9	251	149	0.23146	1	0.989	0.898	0.091
ENSG00000177311	ZBTB38	3	+	141438242	141438365	141438267	141438365	141403926	141404031	2185	34	22	14	174	149	1	1	0.538	0.574	-0.036
ENSG00000104522	TSTA3	8	-	143614319	143614697	143614319	143614453	143614786	143614915	2186	163	121	1	393	149	1	1	1	0.979	0.021
ENSG00000104522	TSTA3	8	-	143616105	143616440	143616105	143616220	143616566	143616723	2187	3	1	146	369	149	1	1	0.008	0.003	0.005
ENSG00000205352	PRR13	12	+	53443390	53443773	53443486	53443773	53442694	53442733	2188	1457	875	0	245	149	1	1	0.992	1	-0.008
ENSG00000205352	PRR13	12	+	53443390	53443773	53443540	53443773	53442694	53442733	2189	1835	1106	11	299	149	1	1	0.983	0.98	0.003
ENSG00000185686	PRAME	22	-	22556811	22557086	22556811	22556930	22557544	22557580	218	11	2	13	305	149	1	1	0.056	0.07	-0.014
ENSG00000205352	PRR13	12	+	53443390	53443773	53443566	53443773	53442694	53442733	2190	1986	1201	9	325	149	1	1	0.985	0.984	0.001
ENSG00000205352	PRR13	12	+	53443390	53443773	53443678	53443773	53442694	53442733	2191	2643	1730	1	437	149	1	1	1	0.998	0.002
ENSG00000205352	PRR13	12	+	53443486	53443773	53443540	53443773	53442694	53442733	2192	385	231	11	203	149	1	1	0.946	0.939	0.007
ENSG00000205352	PRR13	12	+	53443486	53443773	53443566	53443773	53442694	53442733	2193	536	326	9	229	149	1	1	0.961	0.959	0.002
ENSG00000205352	PRR13	12	+	53443486	53443773	53443678	53443773	53442694	53442733	2194	1195	855	1	341	149	1	1	1	0.997	0.003
ENSG00000205352	PRR13	12	+	53443540	53443773	53443566	53443773	53442694	53442733	2195	167	106	9	175	149	1	1	0.91	0.909	0.001
ENSG00000205352	PRR13	12	+	53443540	53443773	53443678	53443773	53442694	53442733	2196	830	635	1	287	149	1	1	1	0.997	0.003
ENSG00000205352	PRR13	12	+	53443566	53443773	53443678	53443773	53442694	53442733	2197	677	539	1	261	149	1	1	1	0.997	0.003
ENSG00000132424	PNISR	6	-	99414571	99414690	99414571	99414686	99416348	99416428	2200	185	144	43	153	149	1	1	0.797	0.765	0.032
ENSG00000172716	SLFN11	17	-	35366946	35367063	35366946	35367043	35367602	35367700	2202	55	28	0	169	149	1	1	0.96	1	-0.04
ENSG00000130479	MAP1S	19	+	17720935	17721037	17720985	17721037	17719479	17719620	2204	144	88	0	199	149	1	1	0.964	1	-0.036
ENSG00000162302	RPS6KA4	11	+	64361851	64362002	64361906	64362002	64361641	64361745	220	114	115	0	204	149	0.350824	1	0.912	1	-0.088
ENSG00000197798	FAM118B	11	+	126261424	126261484	126261427	126261484	126256566	126256852	2211	25	38	9	152	149	0.51791	1	0.69	0.805	-0.115
ENSG00000162910	MRPL55	1	-	228108234	228108321	228108234	228108318	228108436	228108474	2213	7	0	23	152	149	0.130187	1	0.146	0	0.146
ENSG00000117859	OSBPL9	1	+	51760665	51760780	51760689	51760780	51756319	51756358	2214	0	1	54	173	149	1	1	0	0.016	-0.016
ENSG00000187098	MITF	3	+	69951811	69951886	69951829	69951886	69949050	69949168	2218	0	4	8	167	149	0.27909	1	0	0.308	-0.308
ENSG00000162302	RPS6KA4	11	+	64368467	64368601	64368488	64368601	64368131	64368260	221	87	60	11	170	149	1	1	0.864	0.827	0.037
ENSG00000146409	SLC18B1	6	-	132772131	132772249	132772131	132772206	132772992	132773088	2220	1	1	71	192	149	1	1	0.017	0.011	0.006
ENSG00000178950	GAK	4	-	850935	851974	850935	851084	865121	865244	2221	92	59	0	1039	149	1	1	0.93	1	-0.07
ENSG00000178950	GAK	4	-	849891	850409	849891	850068	850935	851084	2222	6	2	86	490	149	1	1	0.018	0.007	0.011
ENSG00000039523	RIPOR1	16	+	67540551	67540704	67540578	67540704	67540457	67540501	2225	8	2	197	176	149	1	1	0.037	0.009	0.028
ENSG00000039523	RIPOR1	16	+	67539845	67539899	67539849	67539899	67539727	67539751	2226	183	162	7	153	149	1	1	0.989	0.958	0.031
ENSG00000134759	ELP2	18	+	36167100	36167222	36167152	36167222	36164474	36164667	2228	135	111	2	201	149	1	1	0.98	0.976	0.004
ENSG00000197498	RPF2	6	+	110988987	110989065	110989027	110989065	110985005	110985138	2229	0	2	283	189	149	1	1	0	0.006	-0.006
ENSG00000162302	RPS6KA4	11	+	64368485	64368601	64368488	64368601	64368131	64368260	222	0	5	11	152	149	0.0616732	1	0	0.308	-0.308
ENSG00000130023	ERMARD	6	+	169755282	169755422	169755287	169755422	169753863	169754032	2231	22	4	3	154	149	0.193328	1	0.876	0.563	0.313
ENSG00000123473	STIL	1	-	47262902	47263116	47262902	47263113	47269634	47269866	2233	6	13	22	152	149	0.986551	1	0.311	0.367	-0.056
ENSG00000123473	STIL	1	-	47262902	47263116	47262902	47263062	47269634	47269866	2234	14	27	16	203	149	0.528879	1	0.423	0.553	-0.13
ENSG00000123473	STIL	1	-	47262902	47263113	47262902	47263062	47269634	47269866	2235	21	36	16	200	149	0.677728	1	0.528	0.626	-0.098
ENSG00000123473	STIL	1	-	47299904	47300152	47299904	47299968	47301560	47301748	2236	42	46	0	333	149	0.274745	1	0.862	1	-0.138
ENSG00000140521	POLG	15	-	89319227	89319408	89319227	89319350	89320765	89321012	2237	2	2	63	207	149	1	1	0.018	0.022	-0.004
ENSG00000140521	POLG	15	-	89320765	89321260	89320765	89321012	89321735	89321853	2238	78	53	3	397	149	1	1	0.854	0.869	-0.015
ENSG00000140521	POLG	15	-	89323403	89323552	89323403	89323511	89323814	89323901	2239	0	1	82	190	149	1	1	0	0.009	-0.009
ENSG00000162302	RPS6KA4	11	+	64368467	64368601	64368485	64368601	64368131	64368260	223	87	59	4	167	149	0.502976	1	1	0.929	0.071
ENSG00000140521	POLG	15	-	89326911	89327079	89326911	89327063	89327166	89327349	2240	4	0	37	165	149	1	1	0.047	0	0.047
ENSG00000118482	PHF3	6	+	63646526	63646795	63646618	63646795	63635835	63636150	2245	31	20	0	241	149	1	1	0.95	1	-0.05
ENSG00000143575	HAX1	1	+	154275077	154275260	154275153	154275260	154274949	154275001	2247	8	20	1206	225	149	1	1	0.005	0.011	-0.006
ENSG00000143575	HAX1	1	+	154273749	154273961	154273773	154273961	154273335	154273598	2248	8	20	1087	173	149	1	1	0.007	0.016	-0.009
ENSG00000069345	DNAJA2	16	-	46971348	46971659	46971348	46971572	46971895	46971955	224	3	8	385	236	149	1	1	0.004	0.013	-0.009
ENSG00000066926	FECH	18	-	57571391	57571603	57571391	57571540	57573245	57573365	2252	2	12	219	212	149	1	1	0.007	0.037	-0.03
ENSG00000119900	OGFRL1	6	+	71293529	71293611	71293532	71293611	71293292	71293379	2255	30	52	73	152	149	1	1	0.401	0.411	-0.01
ENSG00000089685	BIRC5	17	+	78215965	78216781	78216663	78216781	78214679	78214789	2256	64	55	557	847	149	1	1	0.019	0.017	0.002
ENSG00000267740	AC024592.3	19	-	5896452	5896650	5896452	5896575	5896904	5896997	2259	48	37	807	224	149	1	1	0.022	0.03	-0.008
ENSG00000197102	DYNC1H1	14	+	102050413	102050773	102050434	102050773	102050070	102050198	2260	4	6	1367	170	149	1	1	0.002	0.004	-0.002
ENSG00000196628	TCF4	18	-	55257314	55257391	55257314	55257388	55259948	55260027	2261	6	16	2	152	149	0.723283	1	1	0.887	0.113
ENSG00000196628	TCF4	18	-	55350873	55351003	55350873	55351000	55403453	55403518	2262	14	21	0	152	149	0.174321	1	0.821	1	-0.179
ENSG00000196628	TCF4	18	-	55350873	55351003	55350873	55351000	55461018	55461115	2263	2	0	1	152	149	0.270631	1	1	0	1
ENSG00000176225	RTTN	18	-	70168854	70169067	70168854	70168973	70176674	70176845	2266	16	18	1	243	149	0.892686	1	1	0.917	0.083
ENSG00000176225	RTTN	18	-	70005197	70006484	70005197	70005267	70017406	70017674	2269	9	20	0	1366	149	0.349307	1	0.495	1	-0.505
ENSG00000009830	POMT2	14	-	77278728	77278961	77278728	77278869	77279822	77279928	226	7	6	19	241	149	0.80515	1	0.093	0.163	-0.07
ENSG00000166197	NOLC1	10	+	102157185	102157328	102157188	102157328	102157018	102157074	2273	721	476	374	152	149	1	1	0.519	0.555	-0.036
ENSG00000049656	CLPTM1L	5	-	1330279	1330431	1330279	1330383	1331798	1331883	2274	15	2	520	197	149	1	1	0.016	0.003	0.013
ENSG00000082146	STRADB	2	+	201480007	201480846	201480031	201480846	201479488	201479531	2275	2	0	74	173	149	1	1	0.021	0	0.021
ENSG00000167380	ZNF226	19	+	44172087	44172214	44172091	44172214	44170034	44170095	2276	91	69	0	153	149	1	1	0.978	1	-0.022
ENSG00000167380	ZNF226	19	+	44170034	44170095	44170039	44170095	44165587	44165807	2277	65	50	0	154	149	1	1	0.94	1	-0.06
ENSG00000167380	ZNF226	19	+	44165587	44165807	44165756	44165807	44165100	44165142	2278	15	7	20	318	149	0.857638	1	0.207	0.141	0.066
ENSG00000006634	DBF4	7	+	87900220	87900349	87900281	87900349	87897293	87897339	2281	131	144	6	210	149	1	1	0.989	0.945	0.044
ENSG00000161618	ALDH16A1	19	+	49465737	49465905	49465780	49465905	49464631	49464762	2282	156	102	0	192	149	1	1	0.984	1	-0.016
ENSG00000167491	GATAD2A	19	+	19501117	19501416	19501120	19501416	19498442	19498722	2284	95	83	5	152	149	1	1	0.903	0.942	-0.039
ENSG00000120254	MTHFD1L	6	+	150887841	150887981	150887844	150887981	150885633	150885734	2289	82	117	88	152	149	1	1	0.603	0.566	0.037
ENSG00000147274	RBMX	X	-	136879016	136879158	136879016	136879123	136879318	136879453	2291	2	2	469	184	149	1	1	0.002	0.003	-0.001
ENSG00000076513	ANKRD13A	12	+	110027704	110027766	110027707	110027766	110025741	110025823	2292	20	22	9	152	149	0.540822	1	0.831	0.706	0.125
ENSG00000108448	TRIM16L	17	+	18727524	18727758	18727621	18727758	18723769	18723831	2294	1058	1128	8	246	149	1	1	0.997	0.988	0.009
ENSG00000069702	TGFBR3	1	-	91719892	91720230	91719892	91720227	91721954	91722144	2295	3	3	3	152	149	0.90877	1	0.595	0.495	0.1
ENSG00000135164	DMTF1	7	+	87182016	87182337	87182055	87182337	87181308	87181341	2299	15	9	11	188	149	0.997579	1	0.341	0.393	-0.052
ENSG00000094631	HDAC6	X	+	48814674	48814893	48814833	48814893	48814439	48814566	229	46	45	0	308	149	1	1	0.957	1	-0.043
ENSG00000135164	DMTF1	7	+	87188038	87188301	87188091	87188301	87185828	87185980	2301	10	14	89	202	149	0.842046	1	0.166	0.104	0.062
ENSG00000175354	PTPN2	18	-	12817155	12817365	12817155	12817265	12825809	12825944	2305	55	92	0	249	149	0.813782	1	0.916	1	-0.084
ENSG00000178381	ZFAND2A	7	-	1152906	1153241	1152906	1153224	1155452	1155584	2306	0	2	101	166	149	1	1	0	0.017	-0.017
ENSG00000095066	HOOK2	19	-	12772612	12772702	12772612	12772680	12772779	12772912	2317	0	1	13	171	149	1	1	0	0.063	-0.063
ENSG00000070669	ASNS	7	-	97854579	97854754	97854579	97854680	97855352	97855459	2319	17	15	1061	223	149	1	1	0.013	0.009	0.004
ENSG00000100219	XBP1	22	-	28796046	28796192	28796046	28796123	28797076	28797205	231	388	441	0	218	149	1	1	0.996	1	-0.004
ENSG00000070669	ASNS	7	-	97868907	97869179	97868907	97869105	97869777	97869813	2320	1552	1912	26	223	149	1	1	0.983	0.98	0.003
ENSG00000166263	STXBP4	17	+	54999625	54999842	54999631	54999842	54999344	54999451	2322	15	14	6	155	149	1	1	0.743	0.692	0.051
ENSG00000073921	PICALM	11	-	85981871	85982003	85981871	85981988	85983865	85983973	2326	76	90	61	164	149	1	1	0.605	0.573	0.032
ENSG00000067066	SP100	2	+	230473323	230473440	230473383	230473440	230470014	230470098	232	28	22	4	209	149	0.218266	1	0.588	0.797	-0.209
ENSG00000171469	ZNF561	19	-	9617044	9617226	9617044	9617171	9618090	9618179	2331	5	1	16	204	149	0.739118	1	0.123	0.044	0.079
ENSG00000171469	ZNF561	19	-	9617620	9617768	9617620	9617758	9618090	9618179	2332	1	1	4	159	149	1	1	0.158	0.19	-0.032
ENSG00000131389	SLC6A6	3	+	14443623	14443863	14443627	14443863	14416411	14416453	2335	823	688	29	153	149	1	1	0.952	0.959	-0.007
ENSG00000131389	SLC6A6	3	+	14443623	14443863	14443627	14443863	14402575	14402847	2336	26	15	0	153	149	0.51339	1	0.894	1	-0.106
ENSG00000128059	PPAT	4	-	56406494	56406701	56406494	56406618	56407649	56407716	2338	255	167	16	232	149	1	1	0.916	0.87	0.046
ENSG00000161526	SAP30BP	17	+	75705610	75706092	75706007	75706092	75704755	75704814	2340	55	20	140	546	149	0.708711	1	0.094	0.038	0.056
ENSG00000136840	ST6GALNAC4	9	-	127909950	127910528	127909950	127910058	127912267	127912680	2341	288	125	124	619	149	0.140604	1	0.287	0.195	0.092
ENSG00000078018	MAP2	2	+	209692624	209696350	209692636	209696350	209680749	209680827	2342	6	3	3	161	149	0.0946015	1	1	0.481	0.519
ENSG00000164970	FAM219A	9	-	34398183	34401122	34398183	34401119	34401665	34401720	2344	77	50	12	152	149	0.364383	1	0.689	0.803	-0.114
ENSG00000078674	PCM1	8	+	17957536	17957775	17957539	17957775	17957263	17957421	2345	10	3	48	152	149	0.571281	1	0.14	0.058	0.082
ENSG00000114378	HYAL1	3	-	50302056	50302980	50302056	50302205	50303465	50303573	2346	202	166	0	924	149	1	1	0.97	1	-0.03
ENSG00000114378	HYAL1	3	-	50302056	50302623	50302056	50302205	50303465	50303573	2348	100	72	0	567	149	1	1	0.963	1	-0.037
ENSG00000137824	RMDN3	15	-	40751425	40751670	40751425	40751569	40751985	40752178	2352	1	3	195	250	149	1	1	0.006	0.009	-0.003
ENSG00000159210	SNF8	17	-	48931642	48931717	48931642	48931714	48933204	48933346	2354	456	410	13	152	149	1	1	0.991	0.969	0.022
ENSG00000114933	INO80D	2	-	206062798	206063045	206062798	206062954	206063150	206063244	2360	7	12	3	240	149	0.312193	1	1	0.713	0.287
ENSG00000126773	PCNX4	14	+	60118328	60118692	60118376	60118692	60115940	60116060	2361	82	85	2	197	149	1	1	0.984	0.97	0.014
ENSG00000197785	ATAD3A	1	+	1517166	1517412	1517310	1517412	1516011	1516088	2364	3	0	191	293	149	1	1	0.005	0	0.005
ENSG00000172977	KAT5	11	+	65714494	65714743	65714659	65714743	65713773	65713848	2366	266	198	3	314	149	1	1	0.992	0.969	0.023
ENSG00000204387	C6orf48	6	+	31836294	31836517	31836298	31836517	31835410	31835451	2369	19	6	28	153	149	0.296331	1	0.322	0.173	0.149
ENSG00000204387	C6orf48	6	+	31836298	31836517	31836423	31836517	31835410	31835451	2370	75	56	1333	274	149	1	1	0.029	0.022	0.007
ENSG00000204387	C6orf48	6	+	31836294	31836517	31836423	31836517	31835410	31835451	2371	55	34	1333	278	149	1	1	0.021	0.013	0.008
ENSG00000107551	RASSF4	10	+	44983940	44984113	44984021	44984113	44982520	44982663	2377	2	0	5	230	149	0.315315	1	0.245	0	0.245
ENSG00000163539	CLASP2	3	-	33632291	33632374	33632291	33632371	33644756	33644903	2384	1	12	45	152	149	0.202013	1	0.047	0.207	-0.16
ENSG00000138802	SEC24B	4	+	109506327	109506512	109506330	109506512	109494614	109494856	2387	34	21	16	152	149	0.197071	1	0.752	0.563	0.189
ENSG00000120159	CAAP1	9	-	26884809	26884902	26884809	26884885	26886103	26886188	2394	0	1	57	166	149	1	1	0	0.016	-0.016
ENSG00000100109	TFIP11	22	-	26511118	26511317	26511118	26511195	26512098	26512175	2396	1	0	1	271	149	1	1	0.099	0	0.099
ENSG00000100109	TFIP11	22	-	26501899	26502094	26501899	26502052	26503665	26503793	2400	0	1	40	191	149	1	1	0	0.019	-0.019
ENSG00000136631	VPS45	1	+	150077093	150077231	150077165	150077231	150076915	150076984	2404	133	135	0	221	149	1	1	0.978	1	-0.022
ENSG00000179820	MYADM	19	+	53869689	53869838	53869753	53869838	53867882	53867943	2406	15	5	36	213	149	1	1	0.13	0.089	0.041
ENSG00000179152	TCAIM	3	+	44367455	44367708	44367531	44367708	44361364	44361518	2407	16	9	13	225	149	0.632529	1	0.431	0.314	0.117
ENSG00000132004	FBXW9	19	-	12689961	12690200	12689961	12690110	12691165	12691257	2408	0	4	23	239	149	0.401625	1	0	0.098	-0.098
ENSG00000175931	UBE2O	17	-	76397798	76397891	76397798	76397888	76398254	76398383	240	5	11	79	152	149	0.747259	1	0.055	0.12	-0.065
ENSG00000064601	CTSA	20	+	45894822	45894901	45894832	45894901	45894649	45894741	2412	537	308	0	159	149	1	1	0.998	1	-0.002
ENSG00000064601	CTSA	20	+	45892272	45892484	45892397	45892484	45891915	45892027	2413	539	363	9	274	149	1	1	0.98	0.956	0.024
ENSG00000196367	TRRAP	7	+	98993537	98993737	98993591	98993737	98992136	98992227	2414	90	86	13	203	149	0.863125	1	0.768	0.829	-0.061
ENSG00000196367	TRRAP	7	+	98910509	98910607	98910512	98910607	98910055	98910419	2415	45	54	1	152	149	1	1	1	0.981	0.019
ENSG00000126246	IGFLR1	19	-	35739709	35740088	35739709	35740086	35740379	35740564	241	2	3	0	151	149	0.497186	1	0.664	1	-0.336
ENSG00000197808	ZNF461	19	-	36658298	36658446	36658298	36658425	36664697	36664786	2422	0	1	7	170	149	0.677623	1	0	0.111	-0.111
ENSG00000082438	COBLL1	2	-	164694268	164695836	164694268	164695833	164699404	164699499	2423	20	17	6	152	149	0.312524	1	0.907	0.735	0.172
ENSG00000121940	CLCC1	1	-	108943835	108944057	108943835	108943907	108947610	108947718	2426	174	114	5	299	149	1	1	0.967	0.919	0.048
ENSG00000168710	AHCYL1	1	+	110012361	110012462	110012386	110012462	110011213	110011357	2427	491	315	8	174	149	1	1	0.979	0.971	0.008
ENSG00000103043	VAC14	16	-	70697138	70697257	70697138	70697173	70698636	70698811	2429	48	56	3	233	149	0.891394	1	0.86	0.923	-0.063
ENSG00000176444	CLK2	1	-	155268707	155268795	155268707	155268792	155269487	155269716	242	50	49	32	152	149	1	1	0.563	0.6	-0.037
ENSG00000114742	WDR48	3	+	39065790	39065889	39065810	39065889	39063049	39063190	2431	0	1	47	169	149	1	1	0	0.018	-0.018
ENSG00000176444	CLK2	1	-	155269487	155269716	155269487	155269713	155270807	155270977	243	189	192	71	152	149	0.665149	1	0.659	0.726	-0.067
ENSG00000173818	ENDOV	17	+	80422139	80422245	80422205	80422245	80415649	80415821	2450	0	2	48	215	149	1	1	0	0.028	-0.028
ENSG00000173818	ENDOV	17	+	80425458	80425620	80425491	80425620	80425031	80425100	2451	8	1	57	182	149	0.686845	1	0.079	0.014	0.065
ENSG00000171681	ATF7IP	12	+	14434336	14434423	14434339	14434423	14423908	14425473	2452	37	21	10	152	149	0.688473	1	0.767	0.673	0.094
ENSG00000168066	SF1	11	-	64764605	64766155	64764605	64765518	64767191	64767251	2453	729	670	0	786	149	1	1	0.986	1	-0.014
ENSG00000168066	SF1	11	-	64767191	64767251	64767191	64767246	64767570	64767844	2455	239	216	24	154	149	0.898783	1	0.951	0.897	0.054
ENSG00000168066	SF1	11	-	64767191	64767275	64767191	64767246	64767570	64767844	2456	8	7	24	178	149	0.38742	1	0.358	0.196	0.162
ENSG00000168066	SF1	11	-	64764605	64766155	64764605	64765518	64766899	64767079	2457	863	809	92	786	149	1	1	0.674	0.625	0.049
ENSG00000074855	ANO8	19	-	17328161	17329541	17328161	17328983	17329756	17329831	2458	17	31	22	707	149	0.226723	1	0.11	0.229	-0.119
ENSG00000079246	XRCC5	2	+	216117740	216117794	216117745	216117794	216116658	216116842	2459	0	1	1214	154	149	1	1	0	0.001	-0.001
ENSG00000113916	BCL6	3	-	187731708	187731930	187731708	187731868	187733532	187733703	245	47	67	7	211	149	0.122149	1	1	0.871	0.129
ENSG00000186567	CEACAM19	19	+	44683433	44684359	44683436	44684359	44682566	44682620	2462	7	1	1	152	149	0.464913	1	0.873	0.495	0.378
ENSG00000101624	CEP76	18	-	12698978	12699203	12698978	12699165	12699829	12699905	2464	16	28	8	187	149	1	1	0.761	0.736	0.025
ENSG00000101624	CEP76	18	-	12699829	12699905	12699829	12699900	12700957	12701113	2465	37	29	0	154	149	1	1	0.973	1	-0.027
ENSG00000076053	RBM7	11	+	114402827	114402915	114402831	114402915	114401697	114401860	2468	112	73	2	153	149	1	1	1	0.973	0.027
ENSG00000076053	RBM7	11	+	114405705	114405799	114405708	114405799	114402827	114402915	2469	40	37	12	152	149	0.225611	1	0.592	0.751	-0.159
ENSG00000109736	MFSD10	4	-	2933105	2933209	2933105	2933177	2933566	2933663	246	249	183	9	181	149	1	1	0.962	0.944	0.018
ENSG00000198400	NTRK1	1	+	156875519	156876210	156876079	156876210	156874905	156875008	2471	55	34	1	709	149	1	1	0.92	0.877	0.043
ENSG00000198400	NTRK1	1	+	156876070	156876210	156876079	156876210	156875519	156875666	2472	1	0	16	158	149	0.947166	1	0.073	0	0.073
ENSG00000109736	MFSD10	4	-	2932350	2932512	2932350	2932409	2932599	2932758	247	350	267	7	252	149	0.787114	1	0.9	0.958	-0.058
ENSG00000006704	GTF2IRD1	7	+	74555392	74555494	74555437	74555494	74555173	74555223	2480	27	34	32	194	149	0.251964	1	0.306	0.449	-0.143
ENSG00000006704	GTF2IRD1	7	+	74515344	74515596	74515440	74515596	74512829	74512971	2481	0	9	75	245	149	0.214669	1	0	0.068	-0.068
ENSG00000088038	CNOT3	19	+	54142925	54143003	54142928	54143003	54137761	54137993	2483	18	19	83	152	149	1	1	0.177	0.183	-0.006
ENSG00000088038	CNOT3	19	+	54145541	54145817	54145594	54145817	54144236	54144332	2484	2	1	19	202	149	0.856277	1	0.109	0.037	0.072
ENSG00000088038	CNOT3	19	+	54145541	54145817	54145597	54145817	54144236	54144332	2485	3	1	39	205	149	1	1	0.028	0.018	0.01
ENSG00000088038	CNOT3	19	+	54145594	54145817	54145597	54145817	54144236	54144332	2486	13	19	39	152	149	0.0741689	1	0.145	0.323	-0.178
ENSG00000088038	CNOT3	19	+	54153496	54153840	54153714	54153840	54152866	54152999	2487	6	0	45	367	149	1	1	0.034	0	0.034
ENSG00000143369	ECM1	1	+	150509660	150510002	150509834	150510002	150509530	150509581	248	73	118	0	323	149	1	1	0.971	1	-0.029
ENSG00000148444	COMMD3	10	+	22318352	22318713	22318652	22318713	22318104	22318168	2497	21	17	2	449	149	0.266612	1	1	0.738	0.262
ENSG00000148444	COMMD3	10	+	22318271	22318713	22318352	22318713	22318104	22318168	2498	160	166	2	230	149	1	1	0.972	0.982	-0.01
ENSG00000148444	COMMD3	10	+	22318271	22318713	22318652	22318713	22318104	22318168	2499	178	181	2	530	149	1	1	1	0.962	0.038
ENSG00000163605	PPP4R2	3	+	73064002	73064146	73064064	73064146	73063672	73063747	2500	116	133	0	211	149	1	1	0.988	1	-0.012
ENSG00000116337	AMPD2	1	+	109629795	109629916	109629799	109629916	109629326	109629490	2501	109	71	2	153	149	1	1	1	0.972	0.028
ENSG00000158796	DEDD	1	-	161124137	161124526	161124137	161124210	161130814	161130847	2505	554	567	0	465	149	1	1	0.989	1	-0.011
ENSG00000171703	TCEA2	20	+	64070488	64070635	64070491	64070635	64070259	64070414	2506	81	71	0	152	149	1	1	0.988	1	-0.012
ENSG00000178761	FAM219B	15	-	74904981	74905059	74904981	74905039	74905153	74905231	2508	24	4	0	169	149	0.541636	1	0.809	1	-0.191
ENSG00000178761	FAM219B	15	-	74902603	74902786	74902603	74902783	74904663	74904712	2509	72	57	9	152	149	0.620385	1	0.779	0.861	-0.082
ENSG00000178761	FAM219B	15	-	74899991	74902063	74899991	74900137	74902603	74902786	2510	672	740	2	2075	149	0.65113	1	0.889	0.964	-0.075
ENSG00000137807	KIF23	15	+	69446282	69446364	69446285	69446364	69446008	69446091	2512	150	211	5	152	149	1	1	0.993	0.976	0.017
ENSG00000108602	ALDH3A1	17	-	19741092	19741231	19741092	19741210	19742003	19742212	2515	12	8	3127	170	149	1	1	0.002	0.002	0
ENSG00000131778	CHD1L	1	+	147254869	147254976	147254897	147254976	147252622	147252735	2517	358	202	3	177	149	1	1	0.997	0.983	0.014
ENSG00000198160	MIER1	1	+	66928886	66928963	66928889	66928963	66926141	66926242	2518	3	3	3	152	149	0.596593	1	0.746	0.495	0.251
ENSG00000139974	SLC38A6	14	+	61078809	61078927	61078829	61078927	61052348	61052985	2520	5	0	4	169	149	0.126484	1	0.469	0	0.469
ENSG00000139974	SLC38A6	14	+	61078809	61078927	61078829	61078927	61046066	61046167	2521	11	4	0	169	149	0.35886	1	0.708	1	-0.292
ENSG00000139974	SLC38A6	14	+	61078809	61078927	61078829	61078927	61052040	61052135	2522	5	2	13	169	149	1	1	0.112	0.119	-0.007
ENSG00000070814	TCOF1	5	+	150387901	150388088	150387942	150388088	150379531	150379732	2523	149	219	7	190	149	1	1	0.928	0.961	-0.033
ENSG00000070814	TCOF1	5	+	150383061	150383172	150383064	150383172	150379531	150379732	2524	32	8	6	152	149	0.088778	1	0.863	0.567	0.296
ENSG00000070814	TCOF1	5	+	150392704	150392790	150392707	150392790	150391956	150392176	2525	83	120	51	152	149	1	1	0.66	0.698	-0.038
ENSG00000124207	CSE1L	20	+	49096175	49096952	49096348	49096952	49094731	49094963	2526	66	38	443	322	149	1	1	0.051	0.038	0.013
ENSG00000108559	NUP88	17	-	5387778	5387952	5387778	5387904	5388801	5388960	2528	4	7	171	197	149	1	1	0.015	0.03	-0.015
[truncated: 3,130 more rows]

## Sheet: shA1_72hvsshA1_0h_A5SS
GeneID	geneSymbol	chr	strand	longExonStart_0base	longExonEnd	shortES	shortEE	flankingES	flankingEE	ID	IC_SAMPLE_1	IC_SAMPLE_2	SC_SAMPLE_2	IncFormLen	SkipFormLen	PValue	FDR	IncLevel1	IncLevel2	IncLevelDifference
[truncated: 2,825 more rows]

[truncated: 7 more sheets: shA1_72hvsshA1_0h_MXE, shA1_72hvsshA1_0h_RI, shA2_72hvsshA2_0h_SE, shA2_72hvsshA2_0h_A3SS, shA2_72hvsshA2_0h_A5SS, shA2_72hvsshA2_0h_MXE, shA2_72hvsshA2_0h_RI]
