# Supplementary material for: Nuclear Aurora kinase A switches m6A reader YTHDC1 to enhance an oncogenic RNA splicing of tumor suppressor RBM4
Source: Signal Transduct Target Ther. 2022 Apr 1;7:97. doi: 10.1038/s41392-022-00905-3 (PMC8971511; doi:10.1038/s41392-022-00905-3)
Supplement: Supplementary file 16 — Supplementary Table 3 UniProt Keywords [file 41392_2022_905_MOESM16_ESM.xlsx]

## Sheet: Sheet1
#term ID	term description	observed gene count	background gene count	false discovery rate	matching proteins in your network (IDs)	matching proteins in your network (labels)
KW-0025	Alternative splicing	267	10223	2.99e-20	ENSP00000006658,ENSP00000033079,ENSP00000216271,ENSP00000219481,ENSP00000228843,ENSP00000232165,ENSP00000238018,ENSP00000240333,ENSP00000243878,ENSP00000244763,ENSP00000249806,ENSP00000251038,ENSP00000253699,ENSP00000254101,ENSP00000254695,ENSP00000255120,ENSP00000258930,ENSP00000260184,ENSP00000260363,ENSP00000260599,ENSP00000260743,ENSP00000261735,ENSP00000261749,ENSP00000262150,ENSP00000262210…	ABCA8,ABCC4,ABI1,ABI3BP,ACAD10,ACSL4,ADAM15,AFMID,AKAP13,ALG13,ANKMY1,ANKRD36B,ANKRD36C,ANXA2,AP1G1,ARAP1,ARHGAP12,ARHGAP44,ARMC10,ARMC8,ASXL1,ATP5S,B3GALNT2,BAX,BAZ2B,BIN1,C11orf30,C16orf13,C1orf85,CALHM2,CAPRIN2,CARD8,CCDC150,CCDC57,CCDC90B,CCDC91,CCM2,CCNL2,CD46,CDC14B,CDH19,CDK10,CELF1,CEP83,CHTF8,CIB2,CLASP1,CLN6,COPB2,CPEB2,CROCC,CSNK1G3,CSPP1,CTBP2,DCLK2,DDX60L,DECR2,DENND5A,DGUOK,DMPK,DP2…
KW-0597	Phosphoprotein	195	8066	6.05e-07	ENSP00000006658,ENSP00000023939,ENSP00000216271,ENSP00000216911,ENSP00000219069,ENSP00000219481,ENSP00000228843,ENSP00000232165,ENSP00000238018,ENSP00000240333,ENSP00000243878,ENSP00000244763,ENSP00000251038,ENSP00000253699,ENSP00000254101,ENSP00000254695,ENSP00000255120,ENSP00000260363,ENSP00000261588,ENSP00000261735,ENSP00000261749,ENSP00000262210,ENSP00000263381,ENSP00000263710,ENSP00000263991…	ABCC4,ABI1,ACSL4,ADAM15,AKAP13,ANKRD36C,ANXA2,ARAP1,ARHGAP12,ARHGAP44,ARIH2,ARMC10,ARMC8,ASXL1,ATXN7L2,AURKA,BAZ2B,BCS1L,BECN1,BIN1,C11orf30,C16orf13,CAPRIN2,CBY1,CCDC91,CCM2,CCNL2,CD46,CDK10,CELF1,CEP83,CLASP1,COPB2,CPEB2,CROCC,CSNK1G3,CSPP1,CTBP2,DAG1,DCLK2,DECR2,DENND5A,DHX34,DMPK,DP2,DPH7,EHBP1,EIF3H,EIF4G1,EMG1,ENKD1,EP400,EPB41L1,ERBB2IP,ERP29,EXOC7,EYA4,FAM13A,FAM219B,FANCA,FANCI,FER,FLNB,…
KW-0175	Coiled coil	66	2158	0.00062	ENSP00000010299,ENSP00000253699,ENSP00000255120,ENSP00000260363,ENSP00000261588,ENSP00000262210,ENSP00000263710,ENSP00000263991,ENSP00000264344,ENSP00000281092,ENSP00000295951,ENSP00000298892,ENSP00000302037,ENSP00000316681,ENSP00000316779,ENSP00000329419,ENSP00000333915,ENSP00000334100,ENSP00000334642,ENSP00000334714,ENSP00000337146,ENSP00000339918,ENSP00000343629,ENSP00000345997,ENSP00000349856…	ABI1,AKAP13,ANKRD36B,ANKRD36C,BAZ2B,BECN1,BIN1,BIVM-ERCC5,CAPRIN2,CBY1,CCDC150,CCDC42B,CCDC57,CCDC90B,CCDC91,CEP83,CLASP1,COPB2,CROCC,CSPP1,CTTN,DMPK,EHBP1,ENOX2,ENSG00000216937,EXOC7,FAM13A,FAM76A,FER,FRMD4A,GATAD2A,GOLGA2,IGFN1,KCTD17,KIAA0556,KIAA0753,KIAA1731,KIF23,LRRFIP1,MFF,MTMR3,NASP,NBPF15,NDE1,OBSCN,PDZD8,PRRC2B,PRRC2C,RABGEF1,RCOR3,REPS1,SETD2,SLMAP,SUN1,THADA,TNRC18,TPD52L1,TPM1,TUFT1…
KW-0963	Cytoplasm	122	4972	0.0015	ENSP00000216271,ENSP00000216911,ENSP00000232165,ENSP00000251038,ENSP00000254695,ENSP00000255120,ENSP00000258930,ENSP00000260363,ENSP00000261588,ENSP00000261749,ENSP00000262210,ENSP00000262903,ENSP00000263278,ENSP00000263710,ENSP00000263991,ENSP00000265094,ENSP00000265881,ENSP00000265965,ENSP00000278568,ENSP00000278572,ENSP00000281092,ENSP00000287820,ENSP00000293288,ENSP00000295951,ENSP00000296266…	ABI1,AFMID,AKAP13,ARAP1,ARIH2,ARMC8,AURKA,BAX,BECN1,BIN1,CAPRIN2,CARD8,CBY1,CCDC42B,CCM2,CDK10,CELF1,CEP83,CIB2,CLASP1,COPB2,CPEB2,CROCC,CSNK1G3,CSPP1,CUTC,DAG1,DCLK2,DMPK,EHBP1,EIF3H,ELMOD3,EPB41L1,EXOC7,EYA4,FANCA,FBXW11,FER,FLNB,FRMD4A,GOLGA2,GRB10,HACE1,HDAC10,HMGN1,HNRNPDL,HNRNPR,HSD17B14,HSPA14,IFT122,IGFN1,ITGB1BP1,ITPA,KCTD17,KIAA0556,KIAA0753,KIAA1191,KIAA1731,KIF23,LRRFIP1,MACF1,MAP2,MA…
KW-1017	Isopeptide bond	53	1713	0.0027	ENSP00000216911,ENSP00000219069,ENSP00000251038,ENSP00000255120,ENSP00000260363,ENSP00000263381,ENSP00000265773,ENSP00000278572,ENSP00000279068,ENSP00000281701,ENSP00000309330,ENSP00000310338,ENSP00000310842,ENSP00000312625,ENSP00000316032,ENSP00000326261,ENSP00000341189,ENSP00000341947,ENSP00000343629,ENSP00000346032,ENSP00000349168,ENSP00000349856,ENSP00000353463,ENSP00000354346,ENSP00000355231…	ANXA2,AURKA,BAZ2B,BECN1,CELF1,EIF3H,EYA4,FANCI,FLNB,GATAD2A,GIGYF2,HNRNPDL,HNRNPH1,HNRNPR,HP1BP3,KAT6A,KIAA1551,KIAA1958,KIF23,LIN54,LRRFIP1,LSM14B,MATR3,MYBL1,NASP,NUP98,NVL,PDCD10,PRRC2B,PRRC2C,PTK2,RBM4,RCOR3,RPS3,SETD2,SMARCA2,SP140L,SRRM1,SUN1,TCF7L2,THOC5,TNRC18,VAPB,WIZ,ZC3H11A,ZC3H14,ZNF195,ZNF263,ZNF419,ZNF655,ZNF664,ZNF680,ZNF707
KW-0418	Kinase	25	631	0.0092	ENSP00000216911,ENSP00000260599,ENSP00000264093,ENSP00000278568,ENSP00000281092,ENSP00000297954,ENSP00000298048,ENSP00000303887,ENSP00000317272,ENSP00000331103,ENSP00000338673,ENSP00000341189,ENSP00000343658,ENSP00000345997,ENSP00000353904,ENSP00000355927,ENSP00000356785,ENSP00000361014,ENSP00000364482,ENSP00000400887,ENSP00000416658,ENSP00000424757,ENSP00000455507,ENSP00000482907,ENSP00000484443	AURKA,CDK10,CSNK1G3,DCLK2,DGUOK,DMPK,FER,IP6K2,KHK,MAP4K4,MELK,MET,MKNK1,NEK1,NEK3,NME6,NME7,OBSCN,PAK1,PPIP5K1,PPIP5K2,PTK2,RPS6KC1,STK19,WNK2
KW-0539	Nucleus	121	5200	0.0103	ENSP00000216271,ENSP00000219069,ENSP00000228843,ENSP00000232165,ENSP00000251038,ENSP00000255120,ENSP00000260363,ENSP00000263381,ENSP00000265094,ENSP00000265773,ENSP00000265881,ENSP00000265965,ENSP00000272645,ENSP00000278568,ENSP00000278572,ENSP00000281092,ENSP00000281701,ENSP00000287820,ENSP00000290759,ENSP00000306561,ENSP00000309330,ENSP00000310338,ENSP00000310842,ENSP00000311825,ENSP00000312222…	ABI1,AFMID,AKAP13,ARIH2,ARMC8,ASXL1,BAZ2B,BECN1,BIN1,BIVM-ERCC5,C11orf30,CARD8,CBY1,CCNL2,CDC14B,CELF1,CHTF8,CTBP2,CUTC,DAG1,DMPK,DP2,EMG1,EP400,ERBB2IP,EYA4,FAM120B,FANCA,FANCI,FBXW11,FER,GATAD2A,GTF2H2,GTF2H2C,HDAC10,HKR1,HMGN1,HNRNPDL,HNRNPH1,HNRNPR,HP1BP3,IGFN1,IP6K2,ISL2,ITGB1BP1,KANSL3,KAT6A,KIAA1551,KIF23,LIN54,LRRFIP1,MATR3,MEIS2,MKNK1,MYBL1,MYNN,NAP1L1,NAP1L4,NASP,NDUFAF6,NEK1,NFIB,NPIPA…
KW-0863	Zinc-finger	49	1726	0.0235	ENSP00000219069,ENSP00000232165,ENSP00000251038,ENSP00000253699,ENSP00000261749,ENSP00000263381,ENSP00000287820,ENSP00000288466,ENSP00000292879,ENSP00000298125,ENSP00000309330,ENSP00000312222,ENSP00000315505,ENSP00000321330,ENSP00000326240,ENSP00000328901,ENSP00000334642,ENSP00000348769,ENSP00000349401,ENSP00000353463,ENSP00000353734,ENSP00000354346,ENSP00000354718,ENSP00000363545,ENSP00000363817…	AKAP13,ANKMY1,ARAP1,ARIH2,ASXL1,BAZ2B,GATAD2A,GTF2H2,GTF2H2C,HKR1,KAT6A,MATR3,MIB2,MTMR3,MYNN,NR1H3,PDZD8,PLAGL1,PPARG,PRR3,RABGEF1,RBM4,REPIN1,RNF144A,RXRB,SP140L,SP2,U2AF1L4,UBE3A,UNK,WDFY2,WIZ,ZC3H11A,ZC3H14,ZDBF2,ZFAND6,ZFYVE20,ZHX3,ZNF195,ZNF263,ZNF419,ZNF559,ZNF568,ZNF618,ZNF655,ZNF664,ZNF680,ZNF707,ZNF708
KW-0832	Ubl conjugation	62	2380	0.0334	ENSP00000216911,ENSP00000219069,ENSP00000251038,ENSP00000255120,ENSP00000260363,ENSP00000263381,ENSP00000265773,ENSP00000278572,ENSP00000279068,ENSP00000281092,ENSP00000281701,ENSP00000309330,ENSP00000310338,ENSP00000310842,ENSP00000312625,ENSP00000316032,ENSP00000317272,ENSP00000321330,ENSP00000326261,ENSP00000341189,ENSP00000341947,ENSP00000343629,ENSP00000346032,ENSP00000348769,ENSP00000349168…	ANXA2,ARIH2,AURKA,BAZ2B,BECN1,CELF1,EIF3H,EYA4,FANCI,FER,FLNB,GATAD2A,GIGYF2,HNRNPDL,HNRNPH1,HNRNPR,HP1BP3,JKAMP,KAT6A,KIAA1551,KIAA1958,KIF23,LIN54,LRRFIP1,LSM14B,MATR3,MET,MIB2,MYBL1,NASP,NR1H3,NUP98,NVL,PDCD10,PEX5,PRRC2B,PRRC2C,PTK2,RBM4,RCOR3,RNF144A,RPS3,SETD2,SMARCA2,SP140L,SRRM1,SUN1,TCF7L2,THOC5,TIRAP,TNRC18,VAPB,WIZ,ZC3H11A,ZC3H14,ZNF195,ZNF263,ZNF419,ZNF655,ZNF664,ZNF680,ZNF707
