# Supplementary material for: Nuclear Aurora kinase A switches m6A reader YTHDC1 to enhance an oncogenic RNA splicing of tumor suppressor RBM4
Source: Signal Transduct Target Ther. 2022 Apr 1;7:97. doi: 10.1038/s41392-022-00905-3 (PMC8971511; doi:10.1038/s41392-022-00905-3)
Supplement: Supplementary file 17 — Supplementary Table 4 AURKA-RIP-seq [file 41392_2022_905_MOESM17_ESM.xlsx]

## Sheet: Sheet1
IgG-gene_short_name	IgG-gene_id	IgG-FPKM	AuroA-FPKM	IgG-FPKM-Log	AuroA-FPKM-Log	Relative FPKM
PTP4A1	ENSG00000112245.6	0	1070.54	0	10.0655	10.0655
AL035406.1	ENSG00000268332.1	0	1007.71	0	9.9783	9.9783
AURKA	ENSG00000087586.13	0	698.782	0	9.45076	9.45076
AL022328.1	ENSG00000268427.1	0	582.411	0	9.18837	9.18837
DDIT4	ENSG00000168209.4	0	580.432	0	9.18347	9.18347
RPS27	ENSG00000177954.7	0	580.137	0	9.18273	9.18273
RPLP1	ENSG00000137818.7	0	500.615	0	8.97044	8.97044
RPS21	ENSG00000171858.13	0	461.439	0	8.85312	8.85312
AC025262.1	ENSG00000268028.1	0	460.316	0	8.84961	8.84961
RPL23A	ENSG00000198242.9	0	368.731	0	8.53033	8.53033
LUZP6	ENSG00000267697.1	0	339.508	0	8.41154	8.41154
UBE2S	ENSG00000108106.9	0	317.855	0	8.31676	8.31676
LUC7L3	ENSG00000108848.11	0	313.298	0	8.29599	8.29599
AL136376.1	ENSG00000269279.1	0	291.424	0	8.19192	8.19192
RPS29	ENSG00000213741.4	0	279.742	0	8.1331	8.1331
S100A6	ENSG00000197956.5	0	267.763	0	8.07019	8.07019
HES4	ENSG00000188290.6	0	258.82	0	8.02137	8.02137
CFL1	ENSG00000172757.8	0	253.92	0	7.9939	7.9939
SPINT2	ENSG00000167642.8	0	251.337	0	7.97921	7.97921
OAZ1	ENSG00000104904.8	0	244.278	0	7.93827	7.93827
HIST1H2BD	ENSG00000158373.7	0	235.532	0	7.88589	7.88589
RPL23	ENSG00000125691.8	0	231.321	0	7.85998	7.85998
DDOST	ENSG00000244038.5	0	229.105	0	7.84615	7.84615
RPL10A	ENSG00000198755.6	0	228.659	0	7.84335	7.84335
TRA2B	ENSG00000136527.13	0	220.729	0	7.79265	7.79265
COPS6	ENSG00000168090.5	0	218.76	0	7.77979	7.77979
CDK2AP2	ENSG00000167797.3	0	216.684	0	7.76609	7.76609
YWHAE	ENSG00000108953.12	0	211.397	0	7.73062	7.73062
AC006014.1	ENSG00000268891.1	0	206.304	0	7.6956	7.6956
AC005488.1	ENSG00000267985.1	0	206.304	0	7.6956	7.6956
CLDN4	ENSG00000189143.8	0	205.216	0	7.68801	7.68801
RPL30	ENSG00000156482.6	4.08707e-05	203.954	5.89628e-05	7.67916	7.6791
RPS12	ENSG00000112306.7	0	197.015	0	7.62947	7.62947
RPL36A	ENSG00000241343.5	0	193.62	0	7.60452	7.60452
CCDC85B	ENSG00000175602.2	0	192.276	0	7.59452	7.59452
FSCN1	ENSG00000075618.13	0	190.53	0	7.58143	7.58143
AC018867.2	ENSG00000268846.1	0	187.849	0	7.56109	7.56109
RPL14	ENSG00000188846.9	0	187.704	0	7.55998	7.55998
NACA	ENSG00000196531.6	0	187.053	0	7.555	7.555
TPM4	ENSG00000167460.10	0	185.089	0	7.53985	7.53985
TSC22D3	ENSG00000157514.12	0	184.592	0	7.53599	7.53599
ISG15	ENSG00000187608.5	0	184.558	0	7.53573	7.53573
NUFIP2	ENSG00000108256.4	0	181.312	0	7.51027	7.51027
CACYBP	ENSG00000116161.13	0	177.982	0	7.48367	7.48367
INSIG1	ENSG00000186480.8	0	177.29	0	7.47808	7.47808
EIF4A2	ENSG00000156976.10	0	173.793	0	7.4495	7.4495
HIST1H2AC	ENSG00000180573.8	0	170.511	0	7.42216	7.42216
ENO2	ENSG00000111674.4	0	169.12	0	7.41041	7.41041
IGFBP2	ENSG00000115457.5	0	167.856	0	7.39965	7.39965
ISYNA1	ENSG00000105655.14	0	163.264	0	7.35987	7.35987
UFD1L	ENSG00000070010.14	0	161.841	0	7.34732	7.34732
TCF25	ENSG00000141002.14	0	160.968	0	7.33956	7.33956
HMG20B	ENSG00000064961.14	0	160.892	0	7.33889	7.33889
TNNT1	ENSG00000105048.12	0	159.367	0	7.32523	7.32523
AL591806.1	ENSG00000268154.1	0	158.367	0	7.31621	7.31621
CRABP2	ENSG00000143320.4	0	157.844	0	7.31147	7.31147
DDR1	ENSG00000204580.7	0	157.095	0	7.30465	7.30465
AP1S3	ENSG00000152056.12	0	155.174	0	7.28701	7.28701
UBA1	ENSG00000130985.12	0	151.839	0	7.25587	7.25587
MLEC	ENSG00000110917.3	0	150.903	0	7.24701	7.24701
AL049829.1	ENSG00000268702.1	0	150.685	0	7.24493	7.24493
ANGPTL4	ENSG00000167772.7	0	150.075	0	7.23912	7.23912
HDGFRP2	ENSG00000167674.10	0	149.988	0	7.23829	7.23829
PDGFA	ENSG00000197461.9	0	149.459	0	7.23323	7.23323
HIST1H2BJ	ENSG00000124635.7	0	148.156	0	7.22068	7.22068
MORF4L1	ENSG00000185787.10	0	147.368	0	7.21304	7.21304
MYC	ENSG00000136997.10	0.224003	179.601	0.291607	7.49666	7.20505
NME1-NME2	ENSG00000243678.7	0	146.21	0	7.20173	7.20173
ECH1	ENSG00000104823.4	0	143.67	0	7.17662	7.17662
EIF3A	ENSG00000107581.8	0	142.354	0	7.16344	7.16344
ATF4	ENSG00000128272.10	0	142.165	0	7.16154	7.16154
ESPN	ENSG00000187017.10	0	141.282	0	7.15261	7.15261
RPS7	ENSG00000171863.8	0	139.93	0	7.13883	7.13883
RPL22	ENSG00000116251.5	0	139.555	0	7.13499	7.13499
CDKN1C	ENSG00000129757.8	0	138.115	0	7.12013	7.12013
INPPL1	ENSG00000165458.9	0	137.59	0	7.11468	7.11468
TCP1	ENSG00000120438.7	0	136.247	0	7.10063	7.10063
HIST2H2AA4	ENSG00000203812.2	0	135.343	0	7.0911	7.0911
PDIA3	ENSG00000167004.8	9.43673e-07	133.25	1.36143e-06	7.06878	7.06878
CAPZA2	ENSG00000198898.8	0	132.939	0	7.06543	7.06543
PLD3	ENSG00000105223.14	0	131.815	0	7.05327	7.05327
HMGN1	ENSG00000205581.6	0	131.807	0	7.05319	7.05319
RPL34	ENSG00000109475.12	0	131.354	0	7.04826	7.04826
PRDX1	ENSG00000117450.9	0	129.401	0	7.02681	7.02681
PLOD1	ENSG00000083444.12	0	128.122	0	7.01259	7.01259
RELA	ENSG00000173039.14	0	127.936	0	7.01051	7.01051
CALM2	ENSG00000143933.12	0	125.482	0	6.98279	6.98279
HLA-B	ENSG00000234745.5	1.46614e-30	124.25	0	6.96867	6.96867
SLC6A8	ENSG00000130821.11	0	123.383	0	6.95865	6.95865
PDXDC1	ENSG00000179889.14	0	123.014	0	6.95436	6.95436
RSRC2	ENSG00000111011.13	0	122.406	0	6.94727	6.94727
MICB	ENSG00000204516.5	0	121.629	0	6.93816	6.93816
NAP1L1	ENSG00000187109.9	0	121.474	0	6.93633	6.93633
ALDOC	ENSG00000109107.9	0	120.985	0	6.93056	6.93056
HYOU1	ENSG00000149428.14	0	120.813	0	6.92852	6.92852
R3HDM2	ENSG00000179912.15	0	119.981	0	6.91864	6.91864
FBL	ENSG00000105202.3	0	119.145	0	6.90863	6.90863
DUS1L	ENSG00000169718.13	0	117.444	0	6.88806	6.88806
IST1	ENSG00000182149.16	0	116.688	0	6.87882	6.87882
UBALD2	ENSG00000185262.7	0	116.534	0	6.87693	6.87693
TRMT112	ENSG00000173113.2	0	115.098	0	6.8592	6.8592
APBB2	ENSG00000163697.12	0	115.039	0	6.85847	6.85847
DYNC1LI2	ENSG00000135720.8	0	113.923	0	6.84452	6.84452
CLU	ENSG00000120885.15	0	113.765	0	6.84254	6.84254
HPCAL1	ENSG00000115756.8	0	112.82	0	6.83061	6.83061
MSMO1	ENSG00000052802.8	0	111.809	0	6.81774	6.81774
SEMA7A	ENSG00000138623.5	0	111.779	0	6.81735	6.81735
CBFB	ENSG00000067955.9	0	111.427	0	6.81284	6.81284
SERF2	ENSG00000140264.15	0	110.884	0	6.80586	6.80586
MLF2	ENSG00000089693.6	0	110.115	0	6.79591	6.79591
ITM2C	ENSG00000135916.11	0	108.998	0	6.78133	6.78133
CAP1	ENSG00000131236.12	0	108.55	0	6.77545	6.77545
DDX17	ENSG00000100201.14	0	107.819	0	6.76579	6.76579
MZT2B	ENSG00000152082.9	0	107.108	0	6.75633	6.75633
CORO1C	ENSG00000110880.6	0	106.775	0	6.75188	6.75188
CLK3	ENSG00000179335.14	0	106.631	0	6.74995	6.74995
MDK	ENSG00000110492.11	0	104.948	0	6.72721	6.72721
VASP	ENSG00000125753.9	0	103.823	0	6.71181	6.71181
TMEM132A	ENSG00000006118.10	0	103.705	0	6.71019	6.71019
PGAM1	ENSG00000171314.8	0	103.343	0	6.70519	6.70519
TPD52	ENSG00000076554.11	0	102.573	0	6.6945	6.6945
HNRNPDL	ENSG00000152795.13	0	102.437	0	6.69261	6.69261
CNN2	ENSG00000064666.10	0	101.702	0	6.68232	6.68232
PPP1CC	ENSG00000186298.7	0	101.6	0	6.68089	6.68089
IER5	ENSG00000162783.8	0	101.6	0	6.68089	6.68089
HILPDA	ENSG00000135245.9	0	100.958	0	6.67183	6.67183
PPP2R1A	ENSG00000105568.13	0	100.707	0	6.66828	6.66828
42624	ENSG00000138758.7	0	99.1776	0	6.64642	6.64642
ALYREF	ENSG00000183684.6	0	98.6444	0	6.63872	6.63872
LTBP4	ENSG00000090006.13	0	98.3405	0	6.63431	6.63431
DPY19L1	ENSG00000173852.9	0	98.0418	0	6.62997	6.62997
DBP	ENSG00000105516.6	0	97.1272	0	6.61658	6.61658
PLAUR	ENSG00000011422.7	0	97.099	0	6.61617	6.61617
SLC25A39	ENSG00000013306.11	0	96.986	0	6.6145	6.6145
PIM1	ENSG00000137193.9	0	95.9978	0	6.59988	6.59988
LAPTM4B	ENSG00000104341.12	0	95.3717	0	6.59054	6.59054
FNDC3B	ENSG00000075420.8	0	94.5213	0	6.57775	6.57775
TMED9	ENSG00000184840.7	0	93.7593	0	6.5662	6.5662
GEM	ENSG00000164949.3	0	93.7583	0	6.56618	6.56618
RANBP1	ENSG00000099901.12	0	93.6449	0	6.56445	6.56445
DOT1L	ENSG00000104885.13	0	93.3894	0	6.56055	6.56055
VEGFA	ENSG00000112715.16	0	93.1762	0	6.55729	6.55729
POLD2	ENSG00000106628.6	0	93.0604	0	6.55552	6.55552
COLGALT1	ENSG00000130309.6	0	92.8223	0	6.55186	6.55186
DAPK3	ENSG00000167657.7	0	92.4602	0	6.54628	6.54628
CAPNS1	ENSG00000126247.6	0	91.9086	0	6.53774	6.53774
PTGES3	ENSG00000110958.11	0	91.5369	0	6.53196	6.53196
KCMF1	ENSG00000176407.13	0	91.1496	0	6.52591	6.52591
DDIT3	ENSG00000175197.6	0	90.9193	0	6.5223	6.5223
LSM4	ENSG00000130520.6	0	90.8025	0	6.52046	6.52046
HK2	ENSG00000159399.5	0	90.7572	0	6.51975	6.51975
MAFF	ENSG00000185022.7	0	90.3493	0	6.51332	6.51332
CAST	ENSG00000153113.19	0	89.9036	0	6.50627	6.50627
EPN1	ENSG00000063245.10	0	89.7106	0	6.5032	6.5032
WBP2	ENSG00000132471.7	0	89.6216	0	6.50178	6.50178
PPDPF	ENSG00000125534.5	0	89.5522	0	6.50068	6.50068
STK11	ENSG00000118046.10	0	89.3412	0	6.49731	6.49731
MDM2	ENSG00000135679.17	0	89.2518	0	6.49588	6.49588
SLTM	ENSG00000137776.12	0	89.242	0	6.49573	6.49573
B2M	ENSG00000166710.13	6.74019e-07	89.0322	9.72404e-07	6.49237	6.49237
NDUFA12	ENSG00000184752.8	0	88.8253	0	6.48905	6.48905
ANP32E	ENSG00000143401.10	0	87.9688	0	6.47523	6.47523
SERPINH1	ENSG00000149257.9	0	87.1798	0	6.46238	6.46238
C19orf10	ENSG00000074842.3	0	86.9648	0	6.45885	6.45885
EFHD2	ENSG00000142634.8	0	86.6017	0	6.45289	6.45289
PPIB	ENSG00000166794.4	0	86.4049	0	6.44964	6.44964
MRFAP1	ENSG00000179010.10	0	86.1413	0	6.44528	6.44528
CDC42	ENSG00000070831.11	0	85.9415	0	6.44197	6.44197
PLBD2	ENSG00000151176.3	0	85.859	0	6.4406	6.4406
POLDIP3	ENSG00000100227.13	0	85.7783	0	6.43926	6.43926
ARPC2	ENSG00000163466.11	0	85.0043	0	6.42634	6.42634
PGPEP1	ENSG00000130517.9	0	84.9924	0	6.42614	6.42614
SNRPD2	ENSG00000125743.6	0	84.7685	0	6.42238	6.42238
TCEB2	ENSG00000103363.10	0	84.7674	0	6.42236	6.42236
HN1L	ENSG00000206053.8	0	84.0576	0	6.41037	6.41037
GUK1	ENSG00000143774.12	0	83.5547	0	6.40181	6.40181
RPS13	ENSG00000110700.2	0	83.1704	0	6.39524	6.39524
TROVE2	ENSG00000116747.8	0	83.1538	0	6.39496	6.39496
CNBP	ENSG00000169714.12	0	83.1307	0	6.39456	6.39456
EIF3G	ENSG00000130811.6	0	83.1161	0	6.39431	6.39431
M6PR	ENSG00000003056.3	0	82.5999	0	6.38543	6.38543
UBE2K	ENSG00000078140.9	0	82.4909	0	6.38355	6.38355
RACGAP1	ENSG00000161800.8	0	82.4386	0	6.38264	6.38264
YY1	ENSG00000100811.6	0	82.4272	0	6.38245	6.38245
PNP	ENSG00000198805.7	0	82.3454	0	6.38103	6.38103
TIMP1	ENSG00000102265.7	0	82.19	0	6.37834	6.37834
HLA-E	ENSG00000204592.5	0	82.1405	0	6.37748	6.37748
AL133318.1	ENSG00000269120.1	0	81.1355	0	6.35993	6.35993
GIPC1	ENSG00000123159.11	0	81.0789	0	6.35894	6.35894
RPN2	ENSG00000118705.12	0	81.0768	0	6.3589	6.3589
LTBP3	ENSG00000168056.10	0	80.9307	0	6.35633	6.35633
SH2D3A	ENSG00000125731.8	0	80.5077	0	6.34886	6.34886
SUN1	ENSG00000164828.13	4.1893e-07	80.3238	6.04388e-07	6.34561	6.34561
NR1D1	ENSG00000126368.5	0	80.1465	0	6.34246	6.34246
NPW	ENSG00000183971.5	0	80.1017	0	6.34166	6.34166
STX10	ENSG00000104915.10	0	79.7943	0	6.33618	6.33618
RAD51B	ENSG00000182185.14	0	79.7533	0	6.33545	6.33545
FAM60A	ENSG00000139146.9	0	79.6847	0	6.33422	6.33422
PPP1CB	ENSG00000213639.5	0	79.6195	0	6.33306	6.33306
AC079354.2	ENSG00000267889.1	0	79.4945	0	6.33082	6.33082
RBM15	ENSG00000162775.10	0	79.1623	0	6.32485	6.32485
YTHDC1	ENSG00000083896.8	0	78.6659	0	6.31589	6.31589
PRKACA	ENSG00000072062.9	0	78.6541	0	6.31568	6.31568
PSMA7	ENSG00000101182.10	0	78.2094	0	6.3076	6.3076
SRSF5	ENSG00000100650.11	0	78.19	0	6.30725	6.30725
IRF7	ENSG00000185507.15	0	78.0734	0	6.30512	6.30512
OAS3	ENSG00000111331.8	0	77.4276	0	6.29329	6.29329
CDV3	ENSG00000091527.11	0	77.4047	0	6.29287	6.29287
ZDHHC20	ENSG00000180776.11	0	76.9264	0	6.28404	6.28404
SHMT2	ENSG00000182199.6	0	76.8127	0	6.28193	6.28193
GRINA	ENSG00000178719.12	0	76.4662	0	6.2755	6.2755
ARF5	ENSG00000004059.6	0	76.2489	0	6.27144	6.27144
CHPF	ENSG00000123989.9	0	76.2345	0	6.27117	6.27117
YWHAQ	ENSG00000134308.9	0	76.1959	0	6.27045	6.27045
CTNNB1	ENSG00000168036.12	0	76.1876	0	6.2703	6.2703
PTBP3	ENSG00000119314.11	0	75.1031	0	6.24988	6.24988
OCIAD1	ENSG00000109180.10	0	75.0729	0	6.24931	6.24931
MBD6	ENSG00000166987.10	0	74.7335	0	6.24286	6.24286
WASF2	ENSG00000158195.6	0	74.3748	0	6.23601	6.23601
BUB3	ENSG00000154473.13	0	74.2057	0	6.23277	6.23277
RAD21	ENSG00000164754.8	0	73.9539	0	6.22793	6.22793
AL162431.1	ENSG00000234237.2	0	73.6406	0	6.22189	6.22189
HNRNPUL1	ENSG00000105323.12	0	73.4491	0	6.21818	6.21818
HDAC5	ENSG00000108840.11	0	73.3166	0	6.21561	6.21561
RASSF3	ENSG00000153179.7	0	73.3102	0	6.21549	6.21549
GPX1	ENSG00000233276.2	0	73.1323	0	6.21203	6.21203
KLC1	ENSG00000126214.16	0	72.8315	0	6.20616	6.20616
IFI27	ENSG00000165949.8	0	72.248	0	6.19472	6.19472
SAP18	ENSG00000150459.8	0	72.1637	0	6.19306	6.19306
MAZ	ENSG00000103495.9	0	72.0655	0	6.19112	6.19112
MTPN	ENSG00000105887.10	0	72.0345	0	6.19051	6.19051
SRRM1	ENSG00000133226.12	0	71.8913	0	6.18767	6.18767
SCRIB	ENSG00000180900.12	0	71.6551	0	6.18299	6.18299
RPS28	ENSG00000233927.4	0	71.4557	0	6.17903	6.17903
SCARB1	ENSG00000073060.11	0	71.2334	0	6.17459	6.17459
HMGN2	ENSG00000198830.6	0	71.1871	0	6.17367	6.17367
RPSAP58	ENSG00000205246.4	0	71.0545	0	6.17102	6.17102
WSB1	ENSG00000109046.10	0	70.9968	0	6.16986	6.16986
ATP5I	ENSG00000169020.5	0	70.7461	0	6.16483	6.16483
PRDX5	ENSG00000126432.9	0	70.6226	0	6.16234	6.16234
F2RL1	ENSG00000164251.4	0	70.2359	0	6.15453	6.15453
CCDC124	ENSG00000007080.6	0	70.1239	0	6.15226	6.15226
TMEM123	ENSG00000152558.10	0	69.8338	0	6.14637	6.14637
SLC39A14	ENSG00000104635.9	0	69.6382	0	6.14238	6.14238
PCF11	ENSG00000165494.6	0	68.9062	0	6.12735	6.12735
EPS8L2	ENSG00000177106.10	1.93547e-08	68.6866	2.79229e-08	6.12281	6.12281
CAPG	ENSG00000042493.11	0	68.5955	0	6.12092	6.12092
AP3S1	ENSG00000177879.10	0	68.5878	0	6.12076	6.12076
HIST1H2BC	ENSG00000180596.7	0	68.2712	0	6.11418	6.11418
MAL2	ENSG00000147676.9	0	68.1377	0	6.1114	6.1114
DDX47	ENSG00000213782.3	0	68.0878	0	6.11036	6.11036
RNF126	ENSG00000070423.13	0	67.9578	0	6.10764	6.10764
ATP5A1	ENSG00000152234.11	0	67.8742	0	6.10589	6.10589
FBXO2	ENSG00000116661.9	0	67.713	0	6.10251	6.10251
S100A11	ENSG00000163191.5	0	67.5841	0	6.0998	6.0998
RASSF7	ENSG00000099849.10	0	67.5543	0	6.09918	6.09918
ARF6	ENSG00000165527.5	0	66.8929	0	6.08519	6.08519
GAK	ENSG00000178950.12	0	66.8898	0	6.08512	6.08512
NLGN2	ENSG00000169992.5	0	66.7396	0	6.08193	6.08193
UTRN	ENSG00000152818.14	0	66.7194	0	6.0815	6.0815
LRRC59	ENSG00000108829.9	0	66.7001	0	6.08109	6.08109
HIST2H2AA3	ENSG00000183558.5	0	66.6325	0	6.07964	6.07964
EIF2AK1	ENSG00000086232.8	0	66.5957	0	6.07886	6.07886
CHD3	ENSG00000170004.12	0	66.3732	0	6.0741	6.0741
ANKHD1	ENSG00000131503.16	8.0762e-15	66.2526	1.15323e-14	6.07152	6.07152
CCDC57	ENSG00000176155.14	2.24642e-08	66.0918	3.2409e-08	6.06806	6.06806
RNPS1	ENSG00000205937.7	0	66.0508	0	6.06718	6.06718
LBR	ENSG00000143815.10	0	65.9564	0	6.06515	6.06515
BAIAP2	ENSG00000175866.11	0	65.8521	0	6.0629	6.0629
NDUFB8	ENSG00000166136.11	0	65.7532	0	6.06077	6.06077
GRB2	ENSG00000177885.9	6.39332e-07	65.6999	9.22361e-07	6.05961	6.05961
RIOK3	ENSG00000101782.10	0	65.6828	0	6.05924	6.05924
NASP	ENSG00000132780.12	0	65.3478	0	6.05198	6.05198
GABARAPL2	ENSG00000034713.3	0	65.2959	0	6.05085	6.05085
SEC61A1	ENSG00000058262.5	0	65.2601	0	6.05007	6.05007
ZNF706	ENSG00000120963.7	0	65.2284	0	6.04938	6.04938
NDE1	ENSG00000072864.8	0	65.1238	0	6.0471	6.0471
CYB5B	ENSG00000103018.12	0	64.2887	0	6.02876	6.02876
RBPJ	ENSG00000168214.16	0	64.115	0	6.02492	6.02492
NUP85	ENSG00000125450.6	0	63.8758	0	6.01961	6.01961
METAP2	ENSG00000111142.9	0	63.8167	0	6.01829	6.01829
SHFM1	ENSG00000127922.5	0	63.6682	0	6.01498	6.01498
SMEK1	ENSG00000100796.13	0	63.492	0	6.01105	6.01105
DHCR7	ENSG00000172893.11	0	63.4411	0	6.00991	6.00991
ADCK4	ENSG00000123815.7	0	63.4086	0	6.00918	6.00918
AP1S1	ENSG00000106367.9	0	63.2545	0	6.00573	6.00573
DAG1	ENSG00000173402.7	0	63.1367	0	6.00308	6.00308
SDHC	ENSG00000143252.10	0	62.6252	0	5.99153	5.99153
GNB2	ENSG00000172354.5	0	62.5168	0	5.98907	5.98907
SDF4	ENSG00000078808.12	0	62.5149	0	5.98902	5.98902
CS	ENSG00000062485.14	0	62.4322	0	5.98714	5.98714
PAK2	ENSG00000180370.6	0	62.3005	0	5.98414	5.98414
C20orf96	ENSG00000196476.7	0	62.2332	0	5.98261	5.98261
CTDNEP1	ENSG00000175826.7	0	62.189	0	5.9816	5.9816
PTTG1IP	ENSG00000183255.7	0	62.1196	0	5.98002	5.98002
NFE2L2	ENSG00000116044.11	0	62.0976	0	5.97951	5.97951
ATP5D	ENSG00000099624.3	0	62.0318	0	5.97801	5.97801
CLIC1	ENSG00000213719.4	0	61.8039	0	5.97278	5.97278
MT2A	ENSG00000125148.6	0	61.6899	0	5.97016	5.97016
RAB6A	ENSG00000175582.15	0	61.5976	0	5.96804	5.96804
NAMPT	ENSG00000105835.7	0	61.309	0	5.96137	5.96137
SORBS3	ENSG00000120896.9	0	61.2766	0	5.96062	5.96062
FKBP1A	ENSG00000088832.10	0	61.0726	0	5.95588	5.95588
TMEM55B	ENSG00000165782.6	0	60.9875	0	5.95391	5.95391
TACC3	ENSG00000013810.14	0	60.9637	0	5.95335	5.95335
H2AFV	ENSG00000105968.14	0	60.9582	0	5.95322	5.95322
ADRM1	ENSG00000130706.8	0	60.7952	0	5.94942	5.94942
ANXA11	ENSG00000122359.13	0	60.754	0	5.94846	5.94846
ATP6V0C	ENSG00000185883.6	0	60.669	0	5.94647	5.94647
PPP1R13L	ENSG00000104881.10	0	60.3477	0	5.93894	5.93894
CYB5R3	ENSG00000100243.16	0	60.1379	0	5.934	5.934
ANXA5	ENSG00000164111.10	4.25877e-07	60.1036	6.14411e-07	5.93319	5.93318
DNAJB2	ENSG00000135924.11	3.39224e-07	60.0737	4.89397e-07	5.93248	5.93248
PTP4A2	ENSG00000184007.13	0	60.0265	0	5.93136	5.93136
PFDN2	ENSG00000143256.4	0	59.9044	0	5.92847	5.92847
CD276	ENSG00000103855.13	0	59.7491	0	5.92479	5.92479
ID2	ENSG00000115738.5	9.42499e-06	59.5961	1.35973e-05	5.92115	5.92114
TRAF4	ENSG00000076604.10	0	59.5192	0	5.91932	5.91932
C19orf33	ENSG00000167644.7	0	59.2957	0	5.91398	5.91398
SNRPB	ENSG00000125835.13	0	59.1595	0	5.91072	5.91072
GABBR1	ENSG00000204681.6	0	59.0448	0	5.90797	5.90797
FGFR4	ENSG00000160867.10	0	58.9576	0	5.90587	5.90587
ATF3	ENSG00000162772.12	0	58.944	0	5.90554	5.90554
AP000758.1	ENSG00000269601.1	0	58.9124	0	5.90478	5.90478
GRK6	ENSG00000198055.6	0	58.8202	0	5.90256	5.90256
NPTN	ENSG00000156642.12	0	58.7181	0	5.9001	5.9001
GGA3	ENSG00000125447.12	0	58.5571	0	5.8962	5.8962
CREB1	ENSG00000118260.10	0	58.4934	0	5.89466	5.89466
METRN	ENSG00000103260.4	0	58.3665	0	5.89158	5.89158
DPP7	ENSG00000176978.9	0	58.0023	0	5.8827	5.8827
CKS2	ENSG00000123975.4	0	58.0001	0	5.88265	5.88265
DCAF11	ENSG00000100897.13	0	57.8937	0	5.88004	5.88004
SNX5	ENSG00000089006.12	0	57.8668	0	5.87938	5.87938
AK2	ENSG00000004455.12	0	57.7805	0	5.87727	5.87727
DCXR	ENSG00000169738.3	0	57.7648	0	5.87688	5.87688
CAPN2	ENSG00000162909.13	0	57.6314	0	5.8736	5.8736
LAMC1	ENSG00000135862.5	0	57.4743	0	5.86973	5.86973
EIF5	ENSG00000100664.6	0	57.4393	0	5.86887	5.86887
S100A16	ENSG00000188643.6	0	57.4365	0	5.8688	5.8688
CXXC1	ENSG00000154832.10	0	57.2842	0	5.86503	5.86503
PAIP2	ENSG00000120727.8	0	57.1817	0	5.86249	5.86249
RAC1	ENSG00000136238.13	0	57.081	0	5.85999	5.85999
PPP4R2	ENSG00000163605.10	0	57.0488	0	5.85919	5.85919
BSDC1	ENSG00000160058.14	0	56.9935	0	5.85782	5.85782
RING1	ENSG00000204227.4	0	56.9	0	5.85549	5.85549
UBE2D3	ENSG00000109332.15	0	56.5549	0	5.84687	5.84687
TGFB1	ENSG00000105329.5	0	55.8856	0	5.82999	5.82999
ELL2	ENSG00000118985.10	0	55.8361	0	5.82874	5.82874
CPA4	ENSG00000128510.6	0	55.5837	0	5.82231	5.82231
LPCAT1	ENSG00000153395.5	0	55.5268	0	5.82086	5.82086
SLC25A23	ENSG00000125648.10	0	55.229	0	5.81324	5.81324
PFDN5	ENSG00000123349.9	0	55.2209	0	5.81303	5.81303
XPO6	ENSG00000169180.7	0	55.1395	0	5.81094	5.81094
NDUFV1	ENSG00000167792.7	0	55.1328	0	5.81077	5.81077
INO80E	ENSG00000169592.10	0	54.9909	0	5.80712	5.80712
GNAI2	ENSG00000114353.12	0	54.71	0	5.79986	5.79986
S100A4	ENSG00000196154.7	0	54.6944	0	5.79946	5.79946
CBX3	ENSG00000122565.14	0	54.4695	0	5.79362	5.79362
HIST1H2AM	ENSG00000233224.1	0	54.3293	0	5.78997	5.78997
TSPO	ENSG00000100300.13	0	54.2879	0	5.78889	5.78889
VOPP1	ENSG00000154978.8	0	54.2778	0	5.78863	5.78863
CCNB1	ENSG00000134057.10	0	54.2692	0	5.7884	5.7884
FBXO44	ENSG00000132879.9	0	54.2427	0	5.78771	5.78771
PSME2	ENSG00000100911.9	0	54.1897	0	5.78633	5.78633
ETV6	ENSG00000139083.6	0	54.1241	0	5.78461	5.78461
CTSD	ENSG00000117984.8	0	53.9563	0	5.78021	5.78021
MSLN	ENSG00000102854.10	0	53.9008	0	5.77876	5.77876
SAV1	ENSG00000151748.10	0	53.8426	0	5.77723	5.77723
SLX1B	ENSG00000181625.13	0	53.8046	0	5.77623	5.77623
CAPRIN2	ENSG00000110888.13	0	53.7409	0	5.77455	5.77455
MAP3K4	ENSG00000085511.15	0	53.7346	0	5.77438	5.77438
MXRA7	ENSG00000182534.9	0	53.6347	0	5.77175	5.77175
PRR11	ENSG00000068489.8	0	53.6185	0	5.77132	5.77132
CNN3	ENSG00000117519.11	0	53.4993	0	5.76817	5.76817
SH3GL1	ENSG00000141985.5	0	53.3784	0	5.76496	5.76496
SLC25A1	ENSG00000100075.5	0	53.3697	0	5.76473	5.76473
EIF2S3	ENSG00000130741.6	0	53.2156	0	5.76064	5.76064
TMUB1	ENSG00000164897.8	0	53.1557	0	5.75904	5.75904
SLC4A2	ENSG00000164889.8	0	53.1008	0	5.75758	5.75758
NUPL1	ENSG00000139496.11	0	53.0167	0	5.75533	5.75533
CKAP5	ENSG00000175216.10	0	52.9535	0	5.75364	5.75364
CTD-2410N18.5	ENSG00000272772.1	0	52.9392	0	5.75326	5.75326
HSPBP1	ENSG00000133265.6	0	52.8911	0	5.75198	5.75198
CRB3	ENSG00000130545.11	0	52.8758	0	5.75157	5.75157
P4HA1	ENSG00000122884.8	0	52.7922	0	5.74933	5.74933
PIP5K1A	ENSG00000143398.15	0	52.7282	0	5.74761	5.74761
OS9	ENSG00000135506.11	0	52.6837	0	5.74641	5.74641
CDKN1B	ENSG00000111276.6	0	52.6132	0	5.74452	5.74452
FKSG48	ENSG00000267885.1	0	52.4141	0	5.73915	5.73915
RPL22L1	ENSG00000163584.13	0	52.3258	0	5.73676	5.73676
TCIRG1	ENSG00000110719.5	0	52.2043	0	5.73347	5.73347
CCDC12	ENSG00000160799.7	0	52.0381	0	5.72896	5.72896
FAM35A	ENSG00000122376.7	0	52.0272	0	5.72866	5.72866
LYPLA1	ENSG00000120992.13	0	51.9555	0	5.72671	5.72671
CYC1	ENSG00000179091.4	0	51.9449	0	5.72642	5.72642
SDF2L1	ENSG00000128228.4	0	51.839	0	5.72353	5.72353
NDUFB7	ENSG00000099795.2	0	51.7211	0	5.72031	5.72031
AC119673.1	ENSG00000268313.1	0	51.701	0	5.71976	5.71976
DNAJB6	ENSG00000105993.10	0	51.6448	0	5.71822	5.71822
LAMTOR5	ENSG00000134248.9	0	51.5005	0	5.71426	5.71426
YWHAH	ENSG00000128245.10	0	51.4525	0	5.71294	5.71294
USP36	ENSG00000055483.15	0	51.4196	0	5.71203	5.71203
SPATS2	ENSG00000123352.13	0	50.954	0	5.69916	5.69916
ZCCHC11	ENSG00000134744.9	0	50.8374	0	5.69592	5.69592
PRPF40A	ENSG00000196504.11	0	50.538	0	5.68756	5.68756
TMEM66	ENSG00000133872.9	0	50.138	0	5.67632	5.67632
BNIP3L	ENSG00000104765.10	0	50.0236	0	5.67309	5.67309
GNAI1	ENSG00000127955.11	0	49.9753	0	5.67173	5.67173
FKBP1C	ENSG00000198225.4	0	49.9511	0	5.67104	5.67104
ITM2B	ENSG00000136156.8	0	49.8865	0	5.66921	5.66921
SEZ6L2	ENSG00000174938.10	0	49.8004	0	5.66677	5.66677
CDC34	ENSG00000099804.4	0	49.6064	0	5.66125	5.66125
TAGLN2	ENSG00000158710.10	0	49.5845	0	5.66062	5.66062
VAMP2	ENSG00000220205.4	0	49.5565	0	5.65982	5.65982
HSPH1	ENSG00000120694.15	0	49.3571	0	5.65412	5.65412
KLF16	ENSG00000129911.4	0	49.2668	0	5.65153	5.65153
HIST1H2BN	ENSG00000233822.3	0	49.2491	0	5.65103	5.65103
BRI3	ENSG00000164713.5	0	49.2349	0	5.65062	5.65062
TRIM8	ENSG00000171206.9	0	49.2264	0	5.65037	5.65037
SQLE	ENSG00000104549.7	0	49.024	0	5.64455	5.64455
SAE1	ENSG00000142230.7	0	49.0042	0	5.64398	5.64398
HIST1H3H	ENSG00000203813.4	0	48.9914	0	5.64361	5.64361
FAM134A	ENSG00000144567.6	0	48.7978	0	5.63801	5.63801
PAPOLA	ENSG00000090060.13	0	48.6435	0	5.63353	5.63353
PSMC5	ENSG00000087191.8	0	48.6368	0	5.63334	5.63334
SEPN1	ENSG00000162430.12	0.102568	53.5879	0.140868	5.77051	5.62964
SP100	ENSG00000067066.12	0.111959	53.8949	0.153104	5.7786	5.6255
NACC1	ENSG00000160877.5	0.0970967	53.1333	0.133691	5.75844	5.62475
RNH1	ENSG00000023191.12	0	48.2834	0	5.62303	5.62303
ATG12	ENSG00000145782.8	0	48.1721	0	5.61977	5.61977
HLA-F	ENSG00000204642.9	0	48.166	0	5.61959	5.61959
MDH2	ENSG00000146701.7	0	48.1614	0	5.61945	5.61945
LRP6	ENSG00000070018.4	0	48.1271	0	5.61845	5.61845
GTF2F1	ENSG00000125651.9	0	48.1142	0	5.61807	5.61807
PRDX2	ENSG00000167815.7	0	48.0146	0	5.61514	5.61514
SLC39A10	ENSG00000196950.9	0	47.9295	0	5.61263	5.61263
CD164	ENSG00000135535.10	0	47.765	0	5.60777	5.60777
KPNA1	ENSG00000114030.8	0	47.7452	0	5.60719	5.60719
C19orf43	ENSG00000123144.6	0	47.7142	0	5.60627	5.60627
USMG5	ENSG00000173915.8	0	47.6585	0	5.60462	5.60462
STX1A	ENSG00000106089.7	0	47.4564	0	5.59862	5.59862
ANP32B	ENSG00000136938.8	0	47.4549	0	5.59857	5.59857
UBXN1	ENSG00000162191.9	0	47.3234	0	5.59465	5.59465
ERGIC3	ENSG00000125991.14	0	47.3145	0	5.59438	5.59438
F11R	ENSG00000158769.13	0	47.2375	0	5.59208	5.59208
C11orf48	ENSG00000162194.8	0	47.219	0	5.59153	5.59153
LIMA1	ENSG00000050405.9	0	47.1546	0	5.5896	5.5896
GLOD4	ENSG00000167699.9	0	47.1255	0	5.58873	5.58873
DYNLRB1	ENSG00000125971.12	0	47.1187	0	5.58853	5.58853
CYB561	ENSG00000008283.11	0	47.0633	0	5.58686	5.58686
SEPW1	ENSG00000178980.10	0	47.0198	0	5.58556	5.58556
ANKRD37	ENSG00000186352.4	0	46.8165	0	5.57944	5.57944
CD47	ENSG00000196776.10	0	46.8093	0	5.57922	5.57922
FAM49B	ENSG00000153310.14	0	46.7891	0	5.57861	5.57861
CCT8	ENSG00000156261.8	0	46.7258	0	5.5767	5.5767
GRAMD1A	ENSG00000089351.10	0	46.6901	0	5.57562	5.57562
BCKDK	ENSG00000103507.9	0	46.6857	0	5.57548	5.57548
PSMC4	ENSG00000013275.3	0	46.6792	0	5.57529	5.57529
ZFAND2A	ENSG00000178381.7	0	46.602	0	5.57295	5.57295
PPARD	ENSG00000112033.9	0	46.5806	0	5.5723	5.5723
PHB	ENSG00000167085.7	0	46.5271	0	5.57068	5.57068
RHOT2	ENSG00000140983.9	0	46.5251	0	5.57062	5.57062
DOCK6	ENSG00000130158.9	0	46.4967	0	5.56976	5.56976
SLIRP	ENSG00000119705.5	0	46.4859	0	5.56943	5.56943
FABP5	ENSG00000164687.6	0	46.4461	0	5.56822	5.56822
AC104534.3	ENSG00000268083.1	0	46.3137	0	5.56419	5.56419
SLC9A3R1	ENSG00000109062.5	0	46.1861	0	5.56029	5.56029
METRNL	ENSG00000176845.8	0	46.1571	0	5.5594	5.5594
S100A10	ENSG00000197747.4	0	46.1262	0	5.55846	5.55846
PHF1	ENSG00000112511.13	0	46.0785	0	5.557	5.557
KNOP1	ENSG00000103550.9	0	46.0635	0	5.55654	5.55654
RAB7A	ENSG00000075785.8	0	45.9921	0	5.55435	5.55435
CYFIP1	ENSG00000068793.13	0	45.9794	0	5.55396	5.55396
CSNK2B	ENSG00000204435.9	0	45.946	0	5.55293	5.55293
GRB7	ENSG00000141738.9	0	45.9095	0	5.55181	5.55181
SF3A1	ENSG00000099995.14	0	45.7416	0	5.54664	5.54664
TBRG1	ENSG00000154144.8	0	45.6992	0	5.54533	5.54533
NDUFS3	ENSG00000213619.5	0	45.6641	0	5.54424	5.54424
IL6ST	ENSG00000134352.15	0	45.6447	0	5.54364	5.54364
CPNE7	ENSG00000178773.10	0	45.5608	0	5.54104	5.54104
ZFAND2B	ENSG00000158552.8	0	45.5439	0	5.54052	5.54052
BNIP3	ENSG00000176171.7	0	45.167	0	5.52879	5.52879
ATP1B3	ENSG00000069849.6	0	45.1258	0	5.5275	5.5275
LMAN2	ENSG00000169223.10	0	45.1164	0	5.52721	5.52721
VCP	ENSG00000165280.11	0	45.0972	0	5.52661	5.52661
CIAPIN1	ENSG00000005194.10	0	45.0816	0	5.52612	5.52612
POMK	ENSG00000185900.5	0	45.0468	0	5.52503	5.52503
FA2H	ENSG00000103089.4	0	44.9928	0	5.52334	5.52334
CDK18	ENSG00000117266.11	0	44.9798	0	5.52293	5.52293
PDCD6IP	ENSG00000170248.9	0	44.8089	0	5.51756	5.51756
MCM7	ENSG00000166508.13	0	44.7779	0	5.51658	5.51658
RAB11A	ENSG00000103769.5	0	44.612	0	5.51134	5.51134
UBL5	ENSG00000198258.6	0	44.6081	0	5.51122	5.51122
TK1	ENSG00000167900.7	0	44.6062	0	5.51116	5.51116
ARTN	ENSG00000117407.12	0	44.5809	0	5.51036	5.51036
CCDC9	ENSG00000105321.8	0	44.5804	0	5.51034	5.51034
CASC4	ENSG00000166734.14	0	44.5503	0	5.50939	5.50939
CBX1	ENSG00000108468.10	0	44.5284	0	5.50869	5.50869
TNIP1	ENSG00000145901.10	0	44.4359	0	5.50576	5.50576
PRPS2	ENSG00000101911.8	0	44.3514	0	5.50308	5.50308
SSBP4	ENSG00000130511.11	0	44.347	0	5.50294	5.50294
RRAS2	ENSG00000133818.8	0	44.3139	0	5.50188	5.50188
TBCD	ENSG00000141556.16	0	44.2855	0	5.50098	5.50098
PPP1CA	ENSG00000172531.10	0	44.1983	0	5.4982	5.4982
PHLDB2	ENSG00000144824.15	0	44.1363	0	5.49622	5.49622
GPR108	ENSG00000125734.9	0	43.9526	0	5.49033	5.49033
SLC25A5	ENSG00000005022.5	0	43.9306	0	5.48963	5.48963
RPH3AL	ENSG00000181031.11	0	43.8813	0	5.48804	5.48804
MRGBP	ENSG00000101189.5	0	43.8582	0	5.4873	5.4873
UQCRB	ENSG00000156467.5	0	43.8495	0	5.48702	5.48702
HMGCS1	ENSG00000112972.10	0	43.5619	0	5.47774	5.47774
CNP	ENSG00000173786.12	0	43.4378	0	5.47372	5.47372
EMC4	ENSG00000128463.8	0	43.4257	0	5.47332	5.47332
IRAK1	ENSG00000184216.7	0	43.4089	0	5.47278	5.47278
IL7	ENSG00000104432.8	0	43.2602	0	5.46794	5.46794
FAM89B	ENSG00000176973.7	1.0342e-08	43.1436	1.49204e-08	5.46413	5.46413
SRP14	ENSG00000140319.6	0	43.0873	0	5.46229	5.46229
FEM1B	ENSG00000169018.5	0	43.0791	0	5.46202	5.46202
BTBD2	ENSG00000133243.4	0	42.9435	0	5.45758	5.45758
UBFD1	ENSG00000103353.11	0	42.9386	0	5.45742	5.45742
POLR1C	ENSG00000171453.13	0	42.891	0	5.45585	5.45585
USP3	ENSG00000140455.12	0	42.8534	0	5.45462	5.45462
USF2	ENSG00000105698.11	0	42.8516	0	5.45456	5.45456
CDK9	ENSG00000136807.7	0	42.7966	0	5.45275	5.45275
CDK11A	ENSG00000008128.18	0	42.7963	0	5.45274	5.45274
EZH1	ENSG00000108799.8	0	42.7886	0	5.45248	5.45248
SMG5	ENSG00000198952.7	0	42.7848	0	5.45236	5.45236
DHX8	ENSG00000067596.6	0	42.7718	0	5.45193	5.45193
UBE2I	ENSG00000103275.14	0	42.7341	0	5.45069	5.45069
CHMP1A	ENSG00000131165.10	0	42.701	0	5.44959	5.44959
KDM5C	ENSG00000126012.7	0	42.65	0	5.44791	5.44791
SETD8	ENSG00000183955.8	0	42.6	0	5.44626	5.44626
ZFAND1	ENSG00000104231.6	0	42.5273	0	5.44385	5.44385
H1FX	ENSG00000184897.4	1.58135	111.345	1.36813	6.81179	5.44367
AP2A2	ENSG00000183020.9	0	42.491	0	5.44264	5.44264
ELP5	ENSG00000170291.10	0	42.4731	0	5.44205	5.44205
MOGS	ENSG00000115275.7	0	42.4495	0	5.44127	5.44127
UBAP2L	ENSG00000143569.14	0	42.3727	0	5.43872	5.43872
HOOK2	ENSG00000095066.7	0	42.3672	0	5.43853	5.43853
TRIM11	ENSG00000154370.9	0	42.352	0	5.43803	5.43803
BBX	ENSG00000114439.14	0	42.0849	0	5.42911	5.42911
NR2F2	ENSG00000185551.8	0	42.0306	0	5.42729	5.42729
CASC5	ENSG00000137812.15	0	41.9778	0	5.42552	5.42552
RGL3	ENSG00000205517.8	0	41.9707	0	5.42528	5.42528
CELF1	ENSG00000149187.13	0	41.894	0	5.4227	5.4227
HIST1H2BM	ENSG00000196374.5	0	41.7505	0	5.41787	5.41787
E2F4	ENSG00000205250.4	0	41.7118	0	5.41656	5.41656
EMD	ENSG00000102119.6	0	41.6888	0	5.41579	5.41579
YME1L1	ENSG00000136758.14	0	41.6808	0	5.41552	5.41552
MINK1	ENSG00000141503.11	0	41.5917	0	5.4125	5.4125
PYGL	ENSG00000100504.12	0	41.5509	0	5.41112	5.41112
IP6K2	ENSG00000068745.10	0	41.5329	0	5.41051	5.41051
DEDD2	ENSG00000160570.9	0	41.4645	0	5.40819	5.40819
TRABD	ENSG00000170638.5	0	41.445	0	5.40752	5.40752
PSMB3	ENSG00000108294.4	0	41.4244	0	5.40682	5.40682
C11orf58	ENSG00000110696.5	0	41.3879	0	5.40558	5.40558
ACACA	ENSG00000132142.15	0.747925	72.6139	0.805643	6.20191	5.39626
OVCH1-AS1	ENSG00000257599.1	0	41.093	0	5.39551	5.39551
VGLL4	ENSG00000144560.9	0	41.0682	0	5.39466	5.39466
ARHGAP23	ENSG00000225485.3	0	41.0393	0	5.39367	5.39367
CAPZB	ENSG00000077549.13	0	40.9334	0	5.39003	5.39003
ESYT1	ENSG00000139641.8	0	40.8964	0	5.38875	5.38875
VDAC1	ENSG00000213585.6	0	40.8925	0	5.38862	5.38862
LARP4B	ENSG00000107929.10	0	40.8872	0	5.38844	5.38844
MRPS23	ENSG00000181610.8	0	40.857	0	5.3874	5.3874
PET100	ENSG00000229833.5	0	40.8487	0	5.38711	5.38711
SDC3	ENSG00000162512.11	0	40.8381	0	5.38675	5.38675
TUFM	ENSG00000178952.4	0	40.8248	0	5.38629	5.38629
LSS	ENSG00000160285.10	0	40.7974	0	5.38534	5.38534
FAM162A	ENSG00000114023.11	0	40.7495	0	5.38369	5.38369
ZNF385A	ENSG00000161642.13	0	40.6773	0	5.38119	5.38119
PI4KB	ENSG00000143393.12	0	40.5925	0	5.37825	5.37825
CARHSP1	ENSG00000153048.6	0	40.5813	0	5.37786	5.37786
MZT2A	ENSG00000173272.9	0	40.5304	0	5.3761	5.3761
NDUFA13	ENSG00000186010.14	0	40.5191	0	5.3757	5.3757
PARK7	ENSG00000116288.8	0	40.5029	0	5.37514	5.37514
GNAQ	ENSG00000156052.6	0	40.45	0	5.3733	5.3733
FKBP4	ENSG00000004478.5	0	40.4245	0	5.37241	5.37241
DARS	ENSG00000115866.6	0	40.4115	0	5.37196	5.37196
SGTA	ENSG00000104969.5	0	40.3975	0	5.37147	5.37147
TAF6	ENSG00000106290.10	0	40.2989	0	5.36803	5.36803
AC009065.1	ENSG00000167970.6	0	40.2981	0	5.368	5.368
HIST3H2BB	ENSG00000196890.3	0	40.2976	0	5.36799	5.36799
AC015987.2	ENSG00000236338.1	0	40.2461	0	5.36619	5.36619
ANAPC11	ENSG00000141552.13	0	40.2269	0	5.36551	5.36551
BCLAF1	ENSG00000029363.11	0	40.1215	0	5.36182	5.36182
EIF4EBP1	ENSG00000187840.4	0	40.108	0	5.36135	5.36135
TMA7	ENSG00000232112.3	0	39.9919	0	5.35727	5.35727
ANKZF1	ENSG00000163516.9	0	39.9453	0	5.35563	5.35563
UBE2B	ENSG00000119048.3	0	39.9252	0	5.35492	5.35492
PSMC3	ENSG00000165916.4	0	39.8846	0	5.35349	5.35349
BCAP31	ENSG00000185825.11	0	39.794	0	5.35029	5.35029
MARS	ENSG00000166986.8	0	39.7862	0	5.35001	5.35001
FAM115A	ENSG00000198420.5	0	39.7413	0	5.34842	5.34842
ARHGAP8	ENSG00000241484.5	0	39.713	0	5.34742	5.34742
HIST2H2AC	ENSG00000184260.4	0	39.6709	0	5.34593	5.34593
HMGCR	ENSG00000113161.11	0	39.6483	0	5.34512	5.34512
PFKL	ENSG00000141959.12	0	39.5832	0	5.34281	5.34281
UBALD1	ENSG00000153443.8	0	39.5598	0	5.34198	5.34198
DHCR24	ENSG00000116133.7	0	39.5163	0	5.34043	5.34043
PPP4C	ENSG00000149923.9	0	39.4926	0	5.33959	5.33959
PACS1	ENSG00000175115.7	0	39.4793	0	5.33911	5.33911
ELMSAN1	ENSG00000156030.8	0	39.3831	0	5.33568	5.33568
NBL1	ENSG00000158747.9	0	39.3101	0	5.33307	5.33307
PMPCA	ENSG00000165688.7	0	39.2816	0	5.33205	5.33205
HIST2H2BE	ENSG00000184678.8	0	39.2201	0	5.32984	5.32984
CERS2	ENSG00000143418.15	0	39.2163	0	5.32971	5.32971
COX6A1	ENSG00000111775.2	0	39.0949	0	5.32535	5.32535
PIK3C3	ENSG00000078142.7	0	39.0889	0	5.32513	5.32513
SUMF2	ENSG00000129103.13	0	39.0565	0	5.32396	5.32396
OXA1L	ENSG00000155463.8	0	39.0424	0	5.32346	5.32346
MPP5	ENSG00000072415.4	0	39.0155	0	5.32249	5.32249
SOD1	ENSG00000142168.10	0	38.9596	0	5.32047	5.32047
HNRNPAB	ENSG00000197451.6	0	38.9495	0	5.32011	5.32011
ASXL1	ENSG00000171456.12	0	38.9116	0	5.31874	5.31874
H2AFY	ENSG00000113648.12	0	38.9101	0	5.31868	5.31868
GTF2I	ENSG00000077809.8	0	38.8646	0	5.31704	5.31704
BBC3	ENSG00000105327.11	0	38.8049	0	5.31487	5.31487
ATG9A	ENSG00000198925.6	0	38.7361	0	5.31238	5.31238
PSMD8	ENSG00000099341.7	0	38.7067	0	5.31131	5.31131
C11orf31	ENSG00000211450.5	0	38.7015	0	5.31112	5.31112
BAG3	ENSG00000151929.5	0	38.6578	0	5.30953	5.30953
PSME3	ENSG00000131467.6	0	38.6101	0	5.3078	5.3078
DGAT1	ENSG00000185000.5	0	38.5992	0	5.3074	5.3074
SPCS2	ENSG00000118363.7	0	38.5584	0	5.30591	5.30591
METTL5	ENSG00000138382.9	0	38.483	0	5.30316	5.30316
RAB2A	ENSG00000104388.10	0	38.4683	0	5.30262	5.30262
MYL12A	ENSG00000101608.8	0	38.4447	0	5.30176	5.30176
TTLL4	ENSG00000135912.6	0	38.4119	0	5.30056	5.30056
SAP30BP	ENSG00000161526.10	0	38.3535	0	5.29842	5.29842
ERGIC1	ENSG00000113719.11	0	38.2823	0	5.29581	5.29581
BAX	ENSG00000087088.15	0	38.2691	0	5.29532	5.29532
RSL1D1	ENSG00000171490.8	0	38.2427	0	5.29435	5.29435
TSC22D2	ENSG00000196428.8	0	38.215	0	5.29333	5.29333
RNF10	ENSG00000022840.11	0	38.173	0	5.29179	5.29179
ACAP1	ENSG00000072818.7	0	38.169	0	5.29164	5.29164
HK1	ENSG00000156515.17	0	38.1348	0	5.29038	5.29038
HID1	ENSG00000167861.11	0	38.1144	0	5.28963	5.28963
PIH1D1	ENSG00000104872.6	0	38.1108	0	5.2895	5.2895
DDX42	ENSG00000198231.8	0	38.1004	0	5.28911	5.28911
ATP5J2	ENSG00000241468.3	0	38.0825	0	5.28845	5.28845
BACH1	ENSG00000156273.11	0	38.0557	0	5.28746	5.28746
TMEM106C	ENSG00000134291.7	0	38.0245	0	5.28631	5.28631
BECN1	ENSG00000126581.8	0	38.0173	0	5.28604	5.28604
DAP3	ENSG00000132676.11	0	38.017	0	5.28603	5.28603
TBRG4	ENSG00000136270.9	0	38.001	0	5.28544	5.28544
SLC2A4RG	ENSG00000125520.9	0	37.8994	0	5.28168	5.28168
NDEL1	ENSG00000166579.11	0	37.8668	0	5.28047	5.28047
SYNGR2	ENSG00000108639.3	0	37.833	0	5.27921	5.27921
ZNF638	ENSG00000075292.14	0	37.8199	0	5.27872	5.27872
SEMA6B	ENSG00000167680.11	0	37.8193	0	5.2787	5.2787
PLCD3	ENSG00000161714.7	0	37.8184	0	5.27867	5.27867
HDAC3	ENSG00000171720.5	0	37.8111	0	5.2784	5.2784
DDRGK1	ENSG00000198171.8	0	37.7971	0	5.27788	5.27788
USP48	ENSG00000090686.11	0	37.73	0	5.27538	5.27538
RPL36AL	ENSG00000165502.6	0	37.6891	0	5.27386	5.27386
TP53I11	ENSG00000175274.14	0	37.6482	0	5.27233	5.27233
ATG4B	ENSG00000168397.12	0	37.6402	0	5.27203	5.27203
STRAP	ENSG00000023734.6	0	37.6247	0	5.27145	5.27145
NDUFS2	ENSG00000158864.8	0	37.5322	0	5.26799	5.26799
NGLY1	ENSG00000151092.12	0	37.5206	0	5.26756	5.26756
AHI1	ENSG00000135541.16	0	37.5185	0	5.26748	5.26748
GLUD1	ENSG00000148672.7	0	37.5013	0	5.26684	5.26684
XPOT	ENSG00000184575.7	0	37.4976	0	5.2667	5.2667
ERBB2	ENSG00000141736.9	0	37.4904	0	5.26643	5.26643
NAT9	ENSG00000109065.7	0	37.4685	0	5.26561	5.26561
PNRC2	ENSG00000189266.7	0	37.4594	0	5.26526	5.26526
ARPC4	ENSG00000241553.8	0	37.44	0	5.26454	5.26454
PPM1G	ENSG00000115241.9	0	37.4257	0	5.264	5.264
RER1	ENSG00000157916.14	0	37.4167	0	5.26366	5.26366
NPLOC4	ENSG00000182446.9	0	37.3864	0	5.26252	5.26252
POLR2E	ENSG00000099817.7	0	37.3167	0	5.2599	5.2599
PES1	ENSG00000100029.13	0	37.2862	0	5.25875	5.25875
ATP5G1	ENSG00000159199.9	0	37.2462	0	5.25724	5.25724
ABCF1	ENSG00000204574.8	0	37.2422	0	5.25709	5.25709
EMP3	ENSG00000142227.6	0	37.2379	0	5.25693	5.25693
TIMM50	ENSG00000105197.6	0	37.211	0	5.25592	5.25592
RBFOX2	ENSG00000100320.18	0	37.1233	0	5.2526	5.2526
PLS3	ENSG00000102024.13	0	37.122	0	5.25255	5.25255
MLPH	ENSG00000115648.9	0	37.1058	0	5.25194	5.25194
MAVS	ENSG00000088888.13	0	37.0626	0	5.2503	5.2503
CPT1A	ENSG00000110090.8	0	37.0359	0	5.24929	5.24929
DNAJB11	ENSG00000090520.6	0	37.0176	0	5.2486	5.2486
FHL2	ENSG00000115641.14	0	37.0135	0	5.24844	5.24844
MTMR4	ENSG00000108389.5	0	37.0031	0	5.24805	5.24805
UHMK1	ENSG00000152332.11	5.80953e-07	36.9178	8.38138e-07	5.2448	5.2448
CPSF1	ENSG00000071894.10	0	36.9036	0	5.24426	5.24426
MFSD12	ENSG00000161091.8	0	36.8928	0	5.24385	5.24385
PTGES2	ENSG00000148334.10	0	36.8257	0	5.24129	5.24129
DGKZ	ENSG00000149091.11	0	36.8164	0	5.24094	5.24094
CLTB	ENSG00000175416.8	0	36.7833	0	5.23968	5.23968
CDK2	ENSG00000123374.6	0	36.7595	0	5.23877	5.23877
EMP1	ENSG00000134531.5	0	36.7236	0	5.2374	5.2374
ANXA3	ENSG00000138772.8	0	36.6808	0	5.23576	5.23576
SSR2	ENSG00000163479.9	0	36.6111	0	5.23309	5.23309
HOXA9	ENSG00000078399.11	0	36.5792	0	5.23186	5.23186
MCM5	ENSG00000100297.11	0	36.5787	0	5.23184	5.23184
MED20	ENSG00000124641.10	0	36.5423	0	5.23045	5.23045
POLG	ENSG00000140521.7	0	36.508	0	5.22913	5.22913
FXYD5	ENSG00000089327.10	0	36.4467	0	5.22677	5.22677
PDAP1	ENSG00000106244.8	0	36.4371	0	5.2264	5.2264
SYCE1L	ENSG00000205078.5	0	36.4271	0	5.22601	5.22601
COPE	ENSG00000105669.8	0	36.4068	0	5.22523	5.22523
ACSL4	ENSG00000068366.15	0	36.4033	0	5.22509	5.22509
ENSA	ENSG00000143420.13	0	36.3717	0	5.22387	5.22387
QKI	ENSG00000112531.12	0	36.1778	0	5.21637	5.21637
EPB41L2	ENSG00000079819.12	0	36.1552	0	5.21549	5.21549
MFSD11	ENSG00000092931.7	0	36.1524	0	5.21538	5.21538
FAM168B	ENSG00000152102.13	0	36.1489	0	5.21525	5.21525
ANKLE2	ENSG00000176915.10	0	36.0081	0	5.20977	5.20977
CCT7	ENSG00000135624.11	0	35.9906	0	5.20909	5.20909
SYNCRIP	ENSG00000135316.13	0	35.9814	0	5.20873	5.20873
UQCRQ	ENSG00000164405.6	0	35.9778	0	5.20859	5.20859
RARA	ENSG00000131759.13	0	35.9726	0	5.20838	5.20838
FGD6	ENSG00000180263.9	0	35.9671	0	5.20817	5.20817
IMP3	ENSG00000177971.7	0	35.9567	0	5.20776	5.20776
TTC7B	ENSG00000165914.10	0	35.8758	0	5.2046	5.2046
NOP2	ENSG00000111641.6	0	35.8727	0	5.20448	5.20448
SGSM3	ENSG00000100359.16	0	35.8687	0	5.20432	5.20432
ZBED6	ENSG00000257315.1	0	35.8224	0	5.20251	5.20251
GRAMD4	ENSG00000075240.12	0	35.8163	0	5.20227	5.20227
LDB1	ENSG00000198728.6	0	35.7829	0	5.20096	5.20096
SEC13	ENSG00000157020.13	0	35.7763	0	5.2007	5.2007
EIF3F	ENSG00000175390.8	0	35.7341	0	5.19905	5.19905
ATG13	ENSG00000175224.12	0	35.7323	0	5.19898	5.19898
FARSA	ENSG00000179115.6	0	35.7166	0	5.19836	5.19836
SNRPE	ENSG00000182004.8	0	35.6935	0	5.19745	5.19745
RHOBTB3	ENSG00000164292.8	0	35.6531	0	5.19586	5.19586
SFPQ	ENSG00000116560.6	0	35.6437	0	5.19549	5.19549
TSEN54	ENSG00000182173.8	0	35.6422	0	5.19543	5.19543
CTSZ	ENSG00000101160.9	0	35.5597	0	5.19218	5.19218
PRR13	ENSG00000205352.6	0	35.5353	0	5.19122	5.19122
PRSS22	ENSG00000005001.5	0	35.494	0	5.18959	5.18959
ARHGEF10L	ENSG00000074964.12	0	35.4883	0	5.18936	5.18936
ATP5G3	ENSG00000154518.5	0	35.4793	0	5.18901	5.18901
PISD	ENSG00000241878.5	0	35.4569	0	5.18812	5.18812
MCM4	ENSG00000104738.12	0	35.454	0	5.18801	5.18801
ERH	ENSG00000100632.6	0	35.4432	0	5.18758	5.18758
ATF6B	ENSG00000213676.6	0	35.4183	0	5.18659	5.18659
ACTR2	ENSG00000138071.9	0	35.4146	0	5.18645	5.18645
ATL2	ENSG00000119787.9	0	35.4106	0	5.18629	5.18629
KLF13	ENSG00000169926.5	0	35.4029	0	5.18598	5.18598
PTPRU	ENSG00000060656.15	0	35.3789	0	5.18503	5.18503
DDHD2	ENSG00000085788.9	0	35.3041	0	5.18206	5.18206
TIAM1	ENSG00000156299.8	0	35.2044	0	5.17809	5.17809
RGS10	ENSG00000148908.10	0	35.1442	0	5.17569	5.17569
ARHGEF18	ENSG00000104880.13	7.48316e-06	35.1344	1.07959e-05	5.1753	5.17529
AURKB	ENSG00000178999.8	0	35.0351	0	5.17133	5.17133
METAP1	ENSG00000164024.7	0	34.8901	0	5.16551	5.16551
SH2B3	ENSG00000111252.6	0	34.8659	0	5.16454	5.16454
GALNS	ENSG00000141012.8	0	34.8093	0	5.16226	5.16226
MAN2B1	ENSG00000104774.8	0	34.6864	0	5.1573	5.1573
NARF	ENSG00000141562.13	0	34.6831	0	5.15717	5.15717
RMDN1	ENSG00000176623.7	0	34.6433	0	5.15556	5.15556
SNAPC2	ENSG00000104976.7	0	34.576	0	5.15283	5.15283
STAT3	ENSG00000168610.10	0.0165222	35.1534	0.0236417	5.17606	5.15242
BOLA2B	ENSG00000169627.7	0	34.5282	0	5.15089	5.15089
AHDC1	ENSG00000126705.9	0	34.4601	0	5.14812	5.14812
UBE2E3	ENSG00000170035.11	0	34.45	0	5.14771	5.14771
IDI1	ENSG00000067064.6	0	34.4332	0	5.14703	5.14703
DOCK9	ENSG00000088387.13	0	34.4169	0	5.14637	5.14637
SHKBP1	ENSG00000160410.10	0	34.4011	0	5.14572	5.14572
NCKIPSD	ENSG00000213672.3	0	34.35	0	5.14364	5.14364
HIST1H4C	ENSG00000197061.3	0	34.3478	0	5.14355	5.14355
42623	ENSG00000186522.10	0	34.3426	0	5.14334	5.14334
PDXP	ENSG00000241360.1	0	34.2981	0	5.14152	5.14152
ATP6AP1	ENSG00000071553.12	0	34.2753	0	5.14059	5.14059
SSB	ENSG00000138385.11	0	34.186	0	5.13693	5.13693
CTDSP2	ENSG00000175215.5	0	34.1694	0	5.13625	5.13625
VDAC2	ENSG00000165637.9	0	34.1635	0	5.13601	5.13601
TMEM256	ENSG00000205544.3	0	34.135	0	5.13484	5.13484
NAA25	ENSG00000111300.5	0	34.1136	0	5.13396	5.13396
NDUFA3	ENSG00000170906.11	0	34.1133	0	5.13395	5.13395
TMEM189	ENSG00000240849.6	1.73072e-22	34.1062	0	5.13365	5.13365
SRSF10	ENSG00000188529.10	0	34.1059	0	5.13364	5.13364
TAOK1	ENSG00000160551.5	0	34.0633	0	5.13189	5.13189
APMAP	ENSG00000101474.7	0	33.941	0	5.12685	5.12685
DBI	ENSG00000155368.12	0	33.9357	0	5.12663	5.12663
AZI1	ENSG00000141577.9	0	33.9018	0	5.12523	5.12523
C19orf53	ENSG00000104979.4	0	33.8954	0	5.12496	5.12496
GOSR2	ENSG00000108433.11	0	33.8534	0	5.12323	5.12323
KCNN4	ENSG00000104783.7	0	33.8511	0	5.12313	5.12313
ADCY3	ENSG00000138031.10	0	33.8198	0	5.12184	5.12184
MANF	ENSG00000145050.11	0	33.7927	0	5.12071	5.12071
MAN1B1	ENSG00000177239.10	0	33.7534	0	5.11908	5.11908
GAMT	ENSG00000130005.7	0	33.734	0	5.11828	5.11828
CCAR1	ENSG00000060339.9	0	33.7127	0	5.11739	5.11739
PODXL	ENSG00000128567.12	0	33.6866	0	5.11631	5.11631
MOV10	ENSG00000155363.14	1.42484	83.027	1.27789	6.39278	5.11489
FBXW5	ENSG00000159069.9	0	33.6013	0	5.11275	5.11275
RRM2	ENSG00000171848.9	1.20836	75.0729	1.14298	6.24931	5.10634
ATP5G2	ENSG00000135390.13	0	33.4384	0	5.10595	5.10595
HBS1L	ENSG00000112339.10	0	33.4321	0	5.10568	5.10568
RECQL4	ENSG00000160957.8	0	33.3271	0	5.10128	5.10128
COMMD1	ENSG00000173163.6	0	33.3152	0	5.10078	5.10078
SLC26A6	ENSG00000225697.6	0	33.2796	0	5.09928	5.09928
ARCN1	ENSG00000095139.9	0	33.2186	0	5.09671	5.09671
AHSA2	ENSG00000173209.18	0	33.2164	0	5.09662	5.09662
NME1	ENSG00000239672.3	0	33.2044	0	5.09611	5.09611
MED25	ENSG00000104973.10	0	33.1936	0	5.09565	5.09565
TOB2	ENSG00000183864.4	0	33.1744	0	5.09484	5.09484
PCGF3	ENSG00000185619.13	0	33.1688	0	5.09461	5.09461
FUBP1	ENSG00000162613.12	0	33.1561	0	5.09407	5.09407
AKIRIN2	ENSG00000135334.8	0	33.1439	0	5.09356	5.09356
ZNF384	ENSG00000126746.13	0	33.0307	0	5.08876	5.08876
EXT2	ENSG00000151348.9	0	33.0278	0	5.08864	5.08864
NME2	ENSG00000011052.17	0	33.0092	0	5.08785	5.08785
FUT11	ENSG00000196968.6	0	32.9991	0	5.08742	5.08742
SBF1	ENSG00000100241.16	0	32.9831	0	5.08675	5.08675
ARPC1A	ENSG00000241685.4	0	32.9757	0	5.08643	5.08643
ATP5H	ENSG00000167863.7	0	32.9735	0	5.08634	5.08634
NDUFS5	ENSG00000168653.6	0	32.8388	0	5.08061	5.08061
PPP2R2A	ENSG00000221914.4	0	32.7526	0	5.07693	5.07693
ARF4	ENSG00000168374.6	0	32.7368	0	5.07625	5.07625
DNPEP	ENSG00000123992.14	0	32.7196	0	5.07552	5.07552
PTTG1	ENSG00000164611.8	0	32.7098	0	5.0751	5.0751
TALDO1	ENSG00000177156.6	0	32.6996	0	5.07466	5.07466
MYL12B	ENSG00000118680.8	0	32.6971	0	5.07455	5.07455
TAF7	ENSG00000178913.5	0	32.6828	0	5.07394	5.07394
PPFIA1	ENSG00000131626.11	0	32.6378	0	5.07201	5.07201
RNF166	ENSG00000158717.6	0	32.6252	0	5.07147	5.07147
USF1	ENSG00000158773.10	0	32.6049	0	5.0706	5.0706
ANP32A	ENSG00000140350.11	0	32.5794	0	5.0695	5.0695
TNFAIP3	ENSG00000118503.10	0	32.576	0	5.06936	5.06936
KAT5	ENSG00000172977.8	0	32.5445	0	5.068	5.068
OPTN	ENSG00000123240.12	0	32.514	0	5.06669	5.06669
TAF1	ENSG00000147133.11	0	32.513	0	5.06665	5.06665
CAMK2N1	ENSG00000162545.5	0	32.5066	0	5.06637	5.06637
FOSL2	ENSG00000075426.7	0	32.442	0	5.06359	5.06359
MNX1	ENSG00000130675.10	0	32.4214	0	5.0627	5.0627
ETNK1	ENSG00000139163.11	0	32.4105	0	5.06223	5.06223
ST13	ENSG00000100380.8	0	32.3937	0	5.0615	5.0615
OPA1	ENSG00000198836.4	0	32.3231	0	5.05845	5.05845
SERINC5	ENSG00000164300.11	0	32.3193	0	5.05829	5.05829
WNT7B	ENSG00000188064.5	0	32.306	0	5.05771	5.05771
HTATSF1	ENSG00000102241.7	0	32.3032	0	5.05759	5.05759
PSMB7	ENSG00000136930.8	0	32.2983	0	5.05738	5.05738
DHX16	ENSG00000204560.5	0	32.2974	0	5.05734	5.05734
PHKG2	ENSG00000156873.11	0	32.2798	0	5.05657	5.05657
AP1G1	ENSG00000166747.8	0	32.2654	0	5.05595	5.05595
ETFB	ENSG00000105379.5	0.0205053	32.9458	0.0292837	5.08516	5.05588
STRA13	ENSG00000169689.10	0	32.2353	0	5.05464	5.05464
DMWD	ENSG00000185800.7	0	32.2159	0	5.0538	5.0538
PRCP	ENSG00000137509.6	0	32.2151	0	5.05377	5.05377
PPP5C	ENSG00000011485.10	0	32.1698	0	5.0518	5.0518
RAD23A	ENSG00000179262.5	0	32.0876	0	5.04822	5.04822
SLC29A4	ENSG00000164638.6	0.00939124	32.3869	0.0134855	5.06121	5.04772
NELFB	ENSG00000188986.4	0	32.0586	0	5.04695	5.04695
TLK2	ENSG00000146872.13	0	32.0309	0	5.04574	5.04574
FOXJ3	ENSG00000198815.4	0.0482807	33.6191	0.0680251	5.1135	5.04547
LAMB1	ENSG00000091136.9	0	32.0125	0	5.04494	5.04494
REEP5	ENSG00000129625.8	0	31.9804	0	5.04354	5.04354
DCAF8	ENSG00000132716.14	0	31.9739	0	5.04325	5.04325
TTLL12	ENSG00000100304.12	0	31.9711	0	5.04313	5.04313
SMC4	ENSG00000113810.11	0	31.9161	0	5.04072	5.04072
GMPPA	ENSG00000144591.13	0	31.912	0	5.04054	5.04054
SEC11A	ENSG00000140612.9	0	31.824	0	5.03668	5.03668
IMPDH1	ENSG00000106348.12	0	31.7914	0	5.03525	5.03525
MTHFR	ENSG00000177000.6	0	31.7906	0	5.03521	5.03521
PSME1	ENSG00000092010.10	0	31.756	0	5.03369	5.03369
GSDMD	ENSG00000104518.6	0	31.6867	0	5.03063	5.03063
C4orf3	ENSG00000164096.10	0	31.6401	0	5.02857	5.02857
GTPBP3	ENSG00000130299.12	0	31.6374	0	5.02845	5.02845
CACUL1	ENSG00000151893.10	0	31.6025	0	5.02691	5.02691
SNRPG	ENSG00000143977.9	0	31.599	0	5.02676	5.02676
DNAJC7	ENSG00000168259.10	0	31.5978	0	5.0267	5.0267
CORO1B	ENSG00000172725.9	0	31.5966	0	5.02665	5.02665
TBC1D9B	ENSG00000197226.8	0	31.5711	0	5.02552	5.02552
TMED10	ENSG00000170348.4	0	31.5232	0	5.0234	5.0234
WDR54	ENSG00000005448.12	0	31.5197	0	5.02324	5.02324
EHBP1	ENSG00000115504.10	0	31.5047	0	5.02258	5.02258
FBXL19	ENSG00000099364.12	0	31.5041	0	5.02255	5.02255
MRPL4	ENSG00000105364.9	0	31.4698	0	5.02103	5.02103
C1orf63	ENSG00000117616.13	0	31.4583	0	5.02052	5.02052
ZFYVE20	ENSG00000131381.8	0	31.3972	0	5.0178	5.0178
NSF	ENSG00000073969.14	0	31.3178	0	5.01426	5.01426
KCNQ2	ENSG00000075043.13	0	31.2194	0	5.00986	5.00986
FAM210A	ENSG00000177150.8	0	31.2104	0	5.00945	5.00945
YOD1	ENSG00000180667.6	0	31.2052	0	5.00922	5.00922
EI24	ENSG00000149547.10	0	31.1725	0	5.00776	5.00776
EIF2AK2	ENSG00000055332.12	0	31.1695	0	5.00762	5.00762
TMEM219	ENSG00000149932.12	0	31.1422	0	5.0064	5.0064
FAM104A	ENSG00000133193.8	0	31.1227	0	5.00552	5.00552
PSMA4	ENSG00000041357.11	0	31.1128	0	5.00508	5.00508
CCT4	ENSG00000115484.10	0	31.0928	0	5.00418	5.00418
RNF31	ENSG00000092098.12	0	31.0811	0	5.00365	5.00365
PSMD13	ENSG00000185627.13	0	31.036	0	5.00162	5.00162
NDUFC2	ENSG00000151366.8	0	31.0332	0	5.0015	5.0015
METTL17	ENSG00000165792.13	0	31.0175	0	5.00079	5.00079
TP53I13	ENSG00000167543.11	0	30.9999	0	5	5
NADK	ENSG00000008130.11	0	30.9592	0	4.99816	4.99816
FAM220A	ENSG00000178397.8	0	30.957	0	4.99806	4.99806
CSNK1A1	ENSG00000113712.12	2.87858	122.905	1.95553	6.95309	4.99756
PSMB4	ENSG00000159377.6	0	30.9247	0	4.9966	4.9966
TOMM6	ENSG00000214736.3	0	30.8968	0	4.99534	4.99534
RDH13	ENSG00000160439.11	0	30.8607	0	4.99371	4.99371
MARCKSL1	ENSG00000175130.6	0	30.8544	0	4.99342	4.99342
RAB26	ENSG00000167964.8	0	30.7871	0	4.99037	4.99037
FAM32A	ENSG00000105058.7	0	30.7384	0	4.98816	4.98816
CDK10	ENSG00000185324.17	0	30.7133	0	4.98702	4.98702
USP33	ENSG00000077254.10	0	30.6809	0	4.98554	4.98554
NFYC	ENSG00000066136.15	0	30.6483	0	4.98406	4.98406
MTCH2	ENSG00000109919.5	0	30.6457	0	4.98394	4.98394
MIB2	ENSG00000197530.8	0	30.629	0	4.98318	4.98318
POLR2F	ENSG00000100142.10	0	30.6039	0	4.98203	4.98203
ACOT7	ENSG00000097021.15	0	30.5596	0	4.98001	4.98001
LTA4H	ENSG00000111144.5	0	30.5359	0	4.97892	4.97892
CARD10	ENSG00000100065.10	0	30.5277	0	4.97855	4.97855
CCNK	ENSG00000090061.13	0	30.5164	0	4.97803	4.97803
OTUB1	ENSG00000167770.7	0	30.5161	0	4.97802	4.97802
DDX23	ENSG00000174243.5	0	30.5083	0	4.97766	4.97766
SELM	ENSG00000198832.6	0	30.482	0	4.97646	4.97646
TWF1	ENSG00000151239.9	0	30.4745	0	4.97611	4.97611
PTPN1	ENSG00000196396.5	0	30.4702	0	4.97591	4.97591
CLEC16A	ENSG00000038532.10	0	30.4415	0	4.9746	4.9746
ATP6V0A1	ENSG00000033627.10	0	30.4213	0	4.97367	4.97367
FKBP2	ENSG00000173486.8	0	30.3539	0	4.97057	4.97057
ADAP1	ENSG00000105963.9	0	30.3195	0	4.96899	4.96899
GPS2	ENSG00000132522.11	0	30.316	0	4.96883	4.96883
RAB1B	ENSG00000174903.10	0	30.2966	0	4.96793	4.96793
ULK1	ENSG00000177169.5	1.04842	62.9769	1.03451	5.99948	4.96497
HYAL2	ENSG00000068001.9	0	30.229	0	4.96481	4.96481
MEST	ENSG00000106484.10	0	30.2289	0	4.96481	4.96481
ABR	ENSG00000159842.10	0	30.2037	0	4.96365	4.96365
PRDX3	ENSG00000165672.5	0	30.1626	0	4.96174	4.96174
LIMK1	ENSG00000106683.10	0	30.1615	0	4.96169	4.96169
HNRNPH3	ENSG00000096746.13	0	30.142	0	4.96079	4.96079
CCT6A	ENSG00000146731.6	0	30.1124	0	4.95942	4.95942
FAM65A	ENSG00000039523.13	0	30.0979	0	4.95875	4.95875
SDR39U1	ENSG00000100445.12	0	30.0916	0	4.95845	4.95845
CHMP2A	ENSG00000130724.4	0	30.0512	0	4.95658	4.95658
SEH1L	ENSG00000085415.11	0	30.041	0	4.9561	4.9561
FANCI	ENSG00000140525.13	0	30.0127	0	4.95479	4.95479
NPIPB4	ENSG00000185864.12	0	29.9884	0	4.95366	4.95366
NDUFB9	ENSG00000147684.3	0	29.986	0	4.95354	4.95354
HIST1H2BO	ENSG00000196331.5	0	29.9859	0	4.95354	4.95354
ABCA7	ENSG00000064687.8	0	29.9834	0	4.95342	4.95342
SPTLC1	ENSG00000090054.9	0	29.9581	0	4.95225	4.95225
STX6	ENSG00000135823.9	0	29.942	0	4.95149	4.95149
FAM107B	ENSG00000065809.9	0	29.8704	0	4.94815	4.94815
SRPK2	ENSG00000135250.12	0	29.8543	0	4.9474	4.9474
KHNYN	ENSG00000100441.5	0	29.8384	0	4.94666	4.94666
TMEM161A	ENSG00000064545.10	0	29.7867	0	4.94424	4.94424
CABIN1	ENSG00000099991.12	0	29.7666	0	4.94329	4.94329
MSX1	ENSG00000163132.6	0	29.7514	0	4.94258	4.94258
RASSF1	ENSG00000068028.13	0	29.7469	0	4.94237	4.94237
TFDP1	ENSG00000198176.8	0	29.7314	0	4.94164	4.94164
CDK4	ENSG00000135446.12	0	29.7208	0	4.94114	4.94114
LIPT2	ENSG00000175536.6	0	29.6805	0	4.93925	4.93925
CXXC5	ENSG00000171604.7	0	29.6778	0	4.93912	4.93912
DNAJA3	ENSG00000103423.9	0	29.6543	0	4.93802	4.93802
RBM6	ENSG00000004534.10	0	29.5912	0	4.93504	4.93504
GABARAP	ENSG00000170296.5	0	29.5525	0	4.93322	4.93322
AMFR	ENSG00000159461.10	0	29.5446	0	4.93285	4.93285
ASAP3	ENSG00000088280.14	0	29.5377	0	4.93252	4.93252
RREB1	ENSG00000124782.15	0	29.5252	0	4.93193	4.93193
LPCAT4	ENSG00000176454.9	0	29.5187	0	4.93162	4.93162
YIF1B	ENSG00000167645.12	0	29.5049	0	4.93097	4.93097
LRRFIP1	ENSG00000124831.14	0.260531	37.4356	0.334032	5.26437	4.93034
GYS1	ENSG00000104812.10	0	29.4856	0	4.93006	4.93006
THOC3	ENSG00000051596.5	0	29.4558	0	4.92865	4.92865
ATF7IP	ENSG00000171681.8	0	29.3394	0	4.92312	4.92312
KIFC1	ENSG00000237649.3	0	29.3096	0	4.9217	4.9217
MXD3	ENSG00000213347.6	0	29.3053	0	4.9215	4.9215
SEC14L1	ENSG00000129657.10	0	29.2697	0	4.9198	4.9198
ANKRD12	ENSG00000101745.11	0	29.2275	0	4.91779	4.91779
ATXN7L3	ENSG00000087152.11	0	29.2254	0	4.91769	4.91769
CNOT3	ENSG00000088038.13	0	29.2182	0	4.91735	4.91735
PSMB5	ENSG00000100804.14	0	29.2098	0	4.91694	4.91694
MMP15	ENSG00000102996.4	0	29.2077	0	4.91684	4.91684
ZBTB21	ENSG00000173276.9	0	29.1675	0	4.91492	4.91492
BCL2L2	ENSG00000129473.5	0	29.0499	0	4.90929	4.90929
RABL6	ENSG00000196642.11	0	29.0467	0	4.90913	4.90913
RFNG	ENSG00000169733.7	0	29.0451	0	4.90906	4.90906
FSD1	ENSG00000105255.6	0	29.0219	0	4.90794	4.90794
UNC45A	ENSG00000140553.12	0	28.9539	0	4.90467	4.90467
CDC6	ENSG00000094804.5	0	28.9488	0	4.90443	4.90443
KPNA4	ENSG00000186432.4	3.73257e-07	28.9323	5.38496e-07	4.90363	4.90363
RP11-618P17.4	ENSG00000266953.2	0	28.9296	0	4.9035	4.9035
NAA38	ENSG00000128534.3	0	28.87	0	4.90063	4.90063
ZNF217	ENSG00000171940.9	0	28.849	0	4.89961	4.89961
GALE	ENSG00000117308.10	0	28.7657	0	4.89558	4.89558
WHSC1L1	ENSG00000147548.12	8.42901e-08	28.7493	1.21605e-07	4.89478	4.89478
SUMO1	ENSG00000116030.12	0	28.7491	0	4.89477	4.89477
ETF1	ENSG00000120705.8	0	28.7189	0	4.89331	4.89331
PSAT1	ENSG00000135069.9	0	28.6982	0	4.8923	4.8923
ZNF503	ENSG00000165655.14	0	28.6749	0	4.89117	4.89117
SH3BGRL3	ENSG00000142669.9	0	28.6508	0	4.89	4.89
MRPL41	ENSG00000182154.7	0	28.6504	0	4.88998	4.88998
COL9A3	ENSG00000092758.11	0	28.6109	0	4.88806	4.88806
SAMD1	ENSG00000141858.7	0	28.5784	0	4.88647	4.88647
ITPK1	ENSG00000100605.12	0	28.5765	0	4.88638	4.88638
GPS1	ENSG00000169727.8	0	28.558	0	4.88548	4.88548
MBD1	ENSG00000141644.13	0	28.5578	0	4.88547	4.88547
CRIM1	ENSG00000150938.5	0	28.5447	0	4.88483	4.88483
DNAJA1	ENSG00000086061.11	0	28.5197	0	4.88361	4.88361
C16orf13	ENSG00000130731.11	0	28.4904	0	4.88217	4.88217
SH3BP4	ENSG00000130147.11	0	28.4778	0	4.88156	4.88156
NCBP2	ENSG00000114503.6	0	28.4692	0	4.88114	4.88114
USP7	ENSG00000187555.10	0	28.4545	0	4.88042	4.88042
ERI1	ENSG00000104626.10	0	28.444	0	4.8799	4.8799
UBBP4	ENSG00000263563.1	0	28.4361	0	4.87951	4.87951
XAB2	ENSG00000076924.7	0	28.4271	0	4.87907	4.87907
TXNL4A	ENSG00000141759.10	0	28.385	0	4.87701	4.87701
TAP2	ENSG00000204267.9	0.000348599	28.3939	0.000502834	4.87744	4.87694
C19orf60	ENSG00000006015.13	0	28.3799	0	4.87676	4.87676
CD2BP2	ENSG00000169217.4	0	28.3503	0	4.8753	4.8753
DALRD3	ENSG00000178149.12	0	28.3369	0	4.87464	4.87464
MAPKAPK2	ENSG00000162889.6	0	28.33	0	4.87431	4.87431
PCNX	ENSG00000100731.11	0	28.3215	0	4.87389	4.87389
SNTB2	ENSG00000168807.12	0	28.3076	0	4.8732	4.8732
COASY	ENSG00000068120.10	0	28.3043	0	4.87304	4.87304
NEDD8	ENSG00000129559.8	0	28.2919	0	4.87243	4.87243
ATIC	ENSG00000138363.10	0	28.2539	0	4.87056	4.87056
RP11-196G11.1	ENSG00000255439.2	0	28.2534	0	4.87053	4.87053
PEBP1	ENSG00000089220.4	0	28.2475	0	4.87024	4.87024
CALM1	ENSG00000198668.6	0	28.242	0	4.86997	4.86997
TM7SF3	ENSG00000064115.6	0	28.2127	0	4.86852	4.86852
POLR2H	ENSG00000163882.5	0	28.1701	0	4.86642	4.86642
HSPA1L	ENSG00000204390.8	0	28.077	0	4.86181	4.86181
NDUFB4	ENSG00000065518.7	0	28.0643	0	4.86118	4.86118
PLXND1	ENSG00000004399.8	0	28.0574	0	4.86083	4.86083
MLXIPL	ENSG00000009950.11	0	28.0527	0	4.8606	4.8606
SSR3	ENSG00000114850.2	0	28.0502	0	4.86048	4.86048
FAM177A1	ENSG00000151327.8	0	28.0368	0	4.85981	4.85981
FAM117A	ENSG00000121104.3	0	28.0367	0	4.85981	4.85981
TYMS	ENSG00000176890.11	0	28.0242	0	4.85918	4.85918
SRSF3	ENSG00000112081.12	0	28.0062	0	4.85829	4.85829
SRSF4	ENSG00000116350.11	0	28.002	0	4.85808	4.85808
TNKS	ENSG00000173273.11	0	27.9937	0	4.85767	4.85767
CDR2	ENSG00000140743.3	0	27.9823	0	4.8571	4.8571
FANCA	ENSG00000187741.10	0	27.9798	0	4.85698	4.85698
THOC5	ENSG00000100296.9	0	27.9755	0	4.85676	4.85676
SEC61G	ENSG00000132432.9	0	27.9695	0	4.85646	4.85646
CCSAP	ENSG00000154429.6	0	27.9337	0	4.85468	4.85468
MAP2K7	ENSG00000076984.13	0	27.9298	0	4.85448	4.85448
PEA15	ENSG00000162734.8	0	27.9169	0	4.85384	4.85384
FCHSD1	ENSG00000197948.6	0	27.9138	0	4.85369	4.85369
RPS6KA1	ENSG00000117676.9	0	27.9033	0	4.85316	4.85316
ZDHHC9	ENSG00000188706.8	0	27.8666	0	4.85133	4.85133
CAV1	ENSG00000105974.7	0	27.8452	0	4.85026	4.85026
B3GNT3	ENSG00000179913.6	0	27.7914	0	4.84757	4.84757
HBP1	ENSG00000105856.9	0	27.7905	0	4.84752	4.84752
CDCA5	ENSG00000146670.5	0	27.7881	0	4.8474	4.8474
NAB2	ENSG00000166886.8	0	27.7767	0	4.84683	4.84683
ZFAND6	ENSG00000086666.14	0	27.7125	0	4.84361	4.84361
KIAA0368	ENSG00000136813.10	0	27.7105	0	4.84351	4.84351
NEU1	ENSG00000204386.6	0	27.6805	0	4.842	4.842
ZNF664	ENSG00000179195.11	0	27.6734	0	4.84164	4.84164
RAB35	ENSG00000111737.7	0	27.6453	0	4.84023	4.84023
ARHGAP4	ENSG00000089820.11	0	27.6189	0	4.8389	4.8389
OAZ2	ENSG00000180304.10	0	27.5919	0	4.83753	4.83753
GTF3C5	ENSG00000148308.13	0	27.5378	0	4.8348	4.8348
PLS1	ENSG00000120756.8	0	27.5375	0	4.83479	4.83479
CEP55	ENSG00000138180.11	0	27.5254	0	4.83418	4.83418
PLEKHJ1	ENSG00000104886.5	0	27.5249	0	4.83415	4.83415
DMPK	ENSG00000104936.13	0	27.4791	0	4.83183	4.83183
TNK2	ENSG00000061938.12	0	27.4557	0	4.83065	4.83065
GPBP1	ENSG00000062194.11	0	27.452	0	4.83046	4.83046
EFNA3	ENSG00000143590.9	0	27.4244	0	4.82906	4.82906
TMEM205	ENSG00000105518.9	0	27.4149	0	4.82858	4.82858
LARP7	ENSG00000174720.11	0	27.4132	0	4.82849	4.82849
SERINC3	ENSG00000132824.9	0	27.4098	0	4.82832	4.82832
HOOK1	ENSG00000134709.6	0	27.4068	0	4.82816	4.82816
PCNP	ENSG00000081154.7	0	27.3639	0	4.82598	4.82598
EDC4	ENSG00000038358.10	0	27.3475	0	4.82515	4.82515
CHMP7	ENSG00000147457.9	0	27.3189	0	4.82369	4.82369
MRPL42	ENSG00000198015.8	0	27.2871	0	4.82207	4.82207
ASAP1	ENSG00000153317.10	0	27.2797	0	4.82169	4.82169
KAT7	ENSG00000136504.7	0	27.2645	0	4.82092	4.82092
VPS51	ENSG00000149823.3	0	27.2582	0	4.8206	4.8206
B3GNT5	ENSG00000176597.7	0	27.2446	0	4.8199	4.8199
LRP10	ENSG00000197324.4	0	27.2426	0	4.8198	4.8198
RAB11B	ENSG00000185236.7	0	27.22	0	4.81865	4.81865
U2AF1	ENSG00000160201.7	0	27.1884	0	4.81703	4.81703
PHPT1	ENSG00000054148.13	0	27.1657	0	4.81587	4.81587
NGRN	ENSG00000182768.7	0	27.1571	0	4.81543	4.81543
DNMBP	ENSG00000107554.11	0	27.1547	0	4.8153	4.8153
EFCAB14	ENSG00000159658.6	0	27.1453	0	4.81482	4.81482
MAX	ENSG00000125952.14	0	27.1312	0	4.8141	4.8141
BST2	ENSG00000130303.8	0	27.1087	0	4.81294	4.81294
PIK3CB	ENSG00000051382.4	0	27.0797	0	4.81146	4.81146
FAM189B	ENSG00000160767.16	0	27.0737	0	4.81115	4.81115
GOLM1	ENSG00000135052.12	0	27.0733	0	4.81113	4.81113
B4GALT1	ENSG00000086062.8	0	27.0645	0	4.81067	4.81067
TMEM59	ENSG00000116209.7	0	27.0627	0	4.81058	4.81058
CD68	ENSG00000129226.9	0	27.0394	0	4.80938	4.80938
CHTF18	ENSG00000127586.12	0	27.0324	0	4.80902	4.80902
PKN2	ENSG00000065243.14	0	27.0194	0	4.80835	4.80835
FBRSL1	ENSG00000112787.8	0	27.0133	0	4.80804	4.80804
UVRAG	ENSG00000198382.4	0	27.0051	0	4.80762	4.80762
POLR3D	ENSG00000168495.8	0	26.9929	0	4.80699	4.80699
WNK1	ENSG00000060237.12	0	26.99	0	4.80684	4.80684
VKORC1	ENSG00000167397.10	0	26.9781	0	4.80623	4.80623
MSH5	ENSG00000204410.10	0	26.9564	0	4.80511	4.80511
DDB2	ENSG00000134574.7	0	26.9421	0	4.80437	4.80437
RXRB	ENSG00000204231.6	0	26.9264	0	4.80356	4.80356
DYNLL1	ENSG00000088986.6	0	26.9027	0	4.80233	4.80233
PGAM5	ENSG00000247077.2	0	26.896	0	4.80199	4.80199
TMEM184B	ENSG00000198792.8	0	26.8847	0	4.8014	4.8014
RIC8A	ENSG00000177963.8	0	26.8653	0	4.8004	4.8004
NOB1	ENSG00000141101.8	0	26.8466	0	4.79943	4.79943
ANAPC5	ENSG00000089053.8	0	26.8308	0	4.79861	4.79861
AL441883.1	ENSG00000268059.1	0	26.8117	0	4.79762	4.79762
BCAS4	ENSG00000124243.13	0	26.7795	0	4.79595	4.79595
TMEM104	ENSG00000109066.9	0	26.7627	0	4.79508	4.79508
UBA5	ENSG00000081307.8	0	26.7537	0	4.79461	4.79461
DDX46	ENSG00000145833.11	0	26.7467	0	4.79424	4.79424
EIF4ENIF1	ENSG00000184708.13	0	26.7407	0	4.79393	4.79393
GPR137	ENSG00000173264.9	0	26.7388	0	4.79383	4.79383
CHTF8	ENSG00000168802.8	0	26.7006	0	4.79185	4.79185
CTDSPL2	ENSG00000137770.9	0	26.6877	0	4.79117	4.79117
RFWD3	ENSG00000168411.9	0	26.6823	0	4.79089	4.79089
PNKD	ENSG00000127838.9	0	26.6583	0	4.78964	4.78964
C9orf89	ENSG00000165233.13	0	26.6551	0	4.78947	4.78947
NOL11	ENSG00000130935.5	0	26.6383	0	4.7886	4.7886
IGSF3	ENSG00000143061.13	0	26.6196	0	4.78762	4.78762
RNF40	ENSG00000103549.17	0	26.6103	0	4.78713	4.78713
SIRT3	ENSG00000142082.10	0	26.6082	0	4.78702	4.78702
ATPIF1	ENSG00000130770.13	0	26.5978	0	4.78648	4.78648
TOR4A	ENSG00000198113.2	0	26.575	0	4.78529	4.78529
CIZ1	ENSG00000148337.15	0	26.566	0	4.78482	4.78482
DIP2C	ENSG00000151240.11	0	26.5108	0	4.78193	4.78193
RSAD1	ENSG00000136444.5	0	26.4929	0	4.78099	4.78099
CSNK2A2	ENSG00000070770.4	0	26.4806	0	4.78034	4.78034
DCAF7	ENSG00000136485.10	0	26.4687	0	4.77972	4.77972
RCN1	ENSG00000049449.4	0	26.3983	0	4.77601	4.77601
PRKCH	ENSG00000027075.9	0	26.3755	0	4.77481	4.77481
PLOD3	ENSG00000106397.7	0	26.3589	0	4.77394	4.77394
PRR24	ENSG00000257704.2	0	26.3304	0	4.77243	4.77243
KIAA0101	ENSG00000166803.6	0	26.3283	0	4.77232	4.77232
PBRM1	ENSG00000163939.14	0	26.2876	0	4.77017	4.77017
PFDN6	ENSG00000204220.5	0	26.2666	0	4.76906	4.76906
GTF3C3	ENSG00000119041.6	0	26.2292	0	4.76708	4.76708
RTN3	ENSG00000133318.9	0	26.2244	0	4.76683	4.76683
PLXNA3	ENSG00000130827.5	0	26.1654	0	4.7637	4.7637
NHP2	ENSG00000145912.4	0	26.1415	0	4.76243	4.76243
SLC44A2	ENSG00000129353.10	0	26.1397	0	4.76233	4.76233
FEM1C	ENSG00000145780.6	0	26.1205	0	4.76131	4.76131
MYBL2	ENSG00000101057.11	0	26.1205	0	4.76131	4.76131
MAP1B	ENSG00000131711.10	0	26.1085	0	4.76067	4.76067
AGPAT6	ENSG00000158669.7	0	26.1045	0	4.76046	4.76046
ROMO1	ENSG00000125995.11	0	26.088	0	4.75958	4.75958
HEBP2	ENSG00000051620.6	0	26.0794	0	4.75912	4.75912
RUVBL2	ENSG00000183207.8	0	26.0676	0	4.7585	4.7585
DVL2	ENSG00000004975.7	0	26.0386	0	4.75695	4.75695
SRSF7	ENSG00000115875.14	0	26.0223	0	4.75608	4.75608
IRF2BPL	ENSG00000119669.3	0	26.0154	0	4.75571	4.75571
C9orf142	ENSG00000148362.6	0	26.0113	0	4.75549	4.75549
TECR	ENSG00000099797.7	0	25.9814	0	4.75389	4.75389
XPNPEP1	ENSG00000108039.13	0	25.966	0	4.75307	4.75307
RBM28	ENSG00000106344.4	1.29148e-06	25.956	1.86321e-06	4.75253	4.75253
ECT2	ENSG00000114346.9	0	25.927	0	4.75098	4.75098
HSPE1	ENSG00000115541.6	0	25.9166	0	4.75042	4.75042
POLR2J	ENSG00000005075.11	0	25.9115	0	4.75015	4.75015
CCNG2	ENSG00000138764.9	0	25.9074	0	4.74993	4.74993
KLHL21	ENSG00000162413.12	0	25.9058	0	4.74985	4.74985
GSDMB	ENSG00000073605.14	0	25.9025	0	4.74967	4.74967
IMP4	ENSG00000136718.5	0	25.8973	0	4.74939	4.74939
DPP3	ENSG00000254986.3	0	25.8877	0	4.74887	4.74887
NCOR1	ENSG00000141027.16	0	25.8397	0	4.7463	4.7463
AKR1A1	ENSG00000117448.9	0	25.8114	0	4.74477	4.74477
PRPSAP1	ENSG00000161542.12	0	25.8033	0	4.74434	4.74434
CNIH1	ENSG00000100528.7	0	25.795	0	4.74389	4.74389
DHTKD1	ENSG00000181192.7	0	25.7828	0	4.74323	4.74323
SEC61B	ENSG00000106803.5	0	25.7651	0	4.74228	4.74228
PRPF4B	ENSG00000112739.12	4.48531e-08	25.7431	6.47093e-08	4.74109	4.74109
MSH2	ENSG00000095002.8	0	25.7085	0	4.73923	4.73923
CBX8	ENSG00000141570.6	0	25.6985	0	4.73869	4.73869
ACP1	ENSG00000143727.11	0	25.6881	0	4.73812	4.73812
PPP2CB	ENSG00000104695.8	0	25.6852	0	4.73797	4.73797
PLSCR1	ENSG00000188313.8	0	25.658	0	4.7365	4.7365
ZBTB43	ENSG00000169155.5	0	25.6422	0	4.73564	4.73564
CHD8	ENSG00000100888.8	0	25.6128	0	4.73405	4.73405
COPS7B	ENSG00000144524.13	0	25.6016	0	4.73344	4.73344
EIF4G3	ENSG00000075151.15	0	25.5965	0	4.73316	4.73316
PLA2G6	ENSG00000184381.14	0	25.5946	0	4.73306	4.73306
LYPLA2	ENSG00000011009.6	0	25.5886	0	4.73274	4.73274
RABAC1	ENSG00000105404.6	0	25.5596	0	4.73116	4.73116
KIAA1432	ENSG00000107036.7	0	25.5571	0	4.73103	4.73103
SDCCAG3	ENSG00000165689.12	0	25.5471	0	4.73048	4.73048
RNPEP	ENSG00000176393.6	0	25.5436	0	4.73029	4.73029
MT1X	ENSG00000187193.8	0	25.5225	0	4.72914	4.72914
ARHGEF7	ENSG00000102606.13	0	25.517	0	4.72885	4.72885
UNC5B	ENSG00000107731.8	0	25.5136	0	4.72866	4.72866
ILK	ENSG00000166333.9	0	25.4661	0	4.72607	4.72607
RFC1	ENSG00000035928.10	0	25.4391	0	4.7246	4.7246
BRD7	ENSG00000166164.11	0	25.4366	0	4.72446	4.72446
TACC1	ENSG00000147526.15	0	25.3944	0	4.72216	4.72216
DYNLL2	ENSG00000264364.2	0	25.3896	0	4.7219	4.7219
DKC1	ENSG00000130826.11	0	25.3779	0	4.72126	4.72126
NBEAL2	ENSG00000160796.12	0	25.3667	0	4.72065	4.72065
KRR1	ENSG00000111615.8	0	25.3603	0	4.72029	4.72029
MAD2L2	ENSG00000116670.10	0	25.3535	0	4.71992	4.71992
REPIN1	ENSG00000214022.7	0	25.3504	0	4.71975	4.71975
CKS1B	ENSG00000173207.8	0	25.2943	0	4.71668	4.71668
KLF10	ENSG00000155090.10	0	25.2904	0	4.71646	4.71646
SEC61A2	ENSG00000065665.16	0	25.2881	0	4.71634	4.71634
EPB41L1	ENSG00000088367.16	0	25.2828	0	4.71605	4.71605
YKT6	ENSG00000106636.3	0	25.2323	0	4.71327	4.71327
C17orf62	ENSG00000178927.12	0	25.2305	0	4.71317	4.71317
KLHL11	ENSG00000178502.5	0	25.2013	0	4.71157	4.71157
GDPD5	ENSG00000158555.10	0	25.1806	0	4.71043	4.71043
MFI2	ENSG00000163975.7	0	25.1678	0	4.70972	4.70972
PRKAR2A	ENSG00000114302.11	0	25.1619	0	4.7094	4.7094
SPATS2L	ENSG00000196141.8	0.0691847	26.9573	0.0965111	4.80515	4.70864
SYNJ2	ENSG00000078269.9	0	25.1408	0	4.70823	4.70823
BCAN	ENSG00000132692.14	0	25.1277	0	4.70751	4.70751
GFER	ENSG00000127554.12	0	25.1202	0	4.70709	4.70709
ARHGEF35	ENSG00000213214.3	0	25.1111	0	4.70659	4.70659
UBA6	ENSG00000033178.8	0	25.0944	0	4.70567	4.70567
PKMYT1	ENSG00000127564.12	0	25.0487	0	4.70314	4.70314
R3HDM1	ENSG00000048991.12	0	25.0387	0	4.70259	4.70259
NXN	ENSG00000167693.12	0	25.012	0	4.70111	4.70111
BIRC2	ENSG00000110330.4	0	24.9817	0	4.69942	4.69942
NFRKB	ENSG00000170322.10	0	24.9758	0	4.6991	4.6991
AREG	ENSG00000109321.6	0	24.969	0	4.69872	4.69872
HELLS	ENSG00000119969.10	0	24.952	0	4.69777	4.69777
STK35	ENSG00000125834.8	0	24.9493	0	4.69762	4.69762
FAM219B	ENSG00000178761.10	0	24.936	0	4.69688	4.69688
ARHGEF19	ENSG00000142632.12	0	24.916	0	4.69577	4.69577
MRPL10	ENSG00000159111.8	0	24.9149	0	4.69571	4.69571
OCIAD2	ENSG00000145247.7	0	24.8944	0	4.69457	4.69457
NISCH	ENSG00000010322.11	0	24.8832	0	4.69394	4.69394
FAM50A	ENSG00000071859.10	0	24.8689	0	4.69315	4.69315
PCYT2	ENSG00000185813.6	0	24.8588	0	4.69258	4.69258
CMTM6	ENSG00000091317.7	0	24.853	0	4.69226	4.69226
HIST1H2BE	ENSG00000197697.3	0	24.7918	0	4.68884	4.68884
NDUFV2	ENSG00000178127.8	0	24.7679	0	4.6875	4.6875
NEK6	ENSG00000119408.12	0	24.7392	0	4.6859	4.6859
TBCB	ENSG00000105254.7	0	24.7149	0	4.68453	4.68453
COX6B1	ENSG00000126267.4	0	24.6995	0	4.68367	4.68367
EIF3I	ENSG00000084623.7	0	24.6979	0	4.68358	4.68358
GALNT2	ENSG00000143641.8	0	24.6921	0	4.68325	4.68325
TPCN1	ENSG00000186815.8	0	24.6902	0	4.68315	4.68315
LITAF	ENSG00000189067.8	0	24.683	0	4.68274	4.68274
TMEM44	ENSG00000145014.13	0	24.6533	0	4.68107	4.68107
RAB5C	ENSG00000108774.10	0	24.6462	0	4.68067	4.68067
HMOX2	ENSG00000103415.7	0	24.6288	0	4.67969	4.67969
UQCRC2	ENSG00000140740.6	0	24.6249	0	4.67947	4.67947
MTHFD1	ENSG00000100714.11	0	24.6088	0	4.67857	4.67857
RPS19BP1	ENSG00000187051.4	0	24.6083	0	4.67854	4.67854
ATG16L1	ENSG00000085978.17	0	24.6032	0	4.67825	4.67825
SLC25A36	ENSG00000114120.7	0	24.591	0	4.67756	4.67756
COX6C	ENSG00000164919.6	0	24.5858	0	4.67727	4.67727
ATAD3A	ENSG00000197785.9	0	24.5761	0	4.67672	4.67672
ARHGAP26	ENSG00000145819.11	0	24.5382	0	4.67458	4.67458
ACTR3	ENSG00000115091.7	0	24.5381	0	4.67458	4.67458
CHP1	ENSG00000187446.7	0	24.5334	0	4.67431	4.67431
SLMAP	ENSG00000163681.10	0	24.5299	0	4.67412	4.67412
MRPL12	ENSG00000262814.2	0	24.5239	0	4.67378	4.67378
ZNRF1	ENSG00000186187.7	0	24.5196	0	4.67353	4.67353
TNFRSF10D	ENSG00000173530.5	0	24.5086	0	4.67291	4.67291
REEP4	ENSG00000168476.7	0	24.4926	0	4.67201	4.67201
MAPK1	ENSG00000100030.10	0	24.492	0	4.67197	4.67197
ZNF655	ENSG00000197343.6	0	24.458	0	4.67005	4.67005
FIS1	ENSG00000214253.4	0	24.4414	0	4.66911	4.66911
RP11-77K12.1	ENSG00000261717.1	0	24.4291	0	4.66841	4.66841
MRPS15	ENSG00000116898.7	0	24.3753	0	4.66535	4.66535
TBC1D1	ENSG00000065882.11	0	24.3748	0	4.66532	4.66532
NPC2	ENSG00000119655.4	0	24.3342	0	4.66301	4.66301
IFI30	ENSG00000216490.3	0	24.3271	0	4.66261	4.66261
AFF4	ENSG00000072364.8	0	24.3253	0	4.66251	4.66251
ASPHD1	ENSG00000174939.6	0	24.3236	0	4.66241	4.66241
TOMM7	ENSG00000196683.6	0	24.312	0	4.66175	4.66175
SPRYD3	ENSG00000167778.4	0	24.2797	0	4.65991	4.65991
FAM91A1	ENSG00000176853.11	0	24.2751	0	4.65964	4.65964
GDA	ENSG00000119125.12	0	24.2648	0	4.65906	4.65906
NUP214	ENSG00000126883.12	0	24.2641	0	4.65902	4.65902
ACTR5	ENSG00000101442.8	0	24.2138	0	4.65614	4.65614
SIN3A	ENSG00000169375.11	0	24.2124	0	4.65606	4.65606
VAPA	ENSG00000101558.9	0	24.2	0	4.65535	4.65535
NARS	ENSG00000134440.7	1.13792	52.8269	1.09621	5.75026	4.65405
OLA1	ENSG00000138430.11	0	24.1692	0	4.65359	4.65359
PDPK1	ENSG00000140992.14	0	24.1594	0	4.65303	4.65303
COX5A	ENSG00000178741.7	0	24.1309	0	4.65139	4.65139
CTNNBL1	ENSG00000132792.14	0	24.0989	0	4.64955	4.64955
NDUFB10	ENSG00000140990.10	0	24.0934	0	4.64924	4.64924
AP1G2	ENSG00000213983.7	0	24.0594	0	4.64728	4.64728
DYRK2	ENSG00000127334.10	0	24.0554	0	4.64705	4.64705
WLS	ENSG00000116729.9	0	24.0367	0	4.64597	4.64597
EIF2S2	ENSG00000125977.6	0	24.0079	0	4.64431	4.64431
RBM5	ENSG00000003756.12	0	23.9917	0	4.64338	4.64338
ZNF581	ENSG00000171425.5	0	23.9723	0	4.64226	4.64226
AC006449.1	ENSG00000269094.1	0	23.9617	0	4.64164	4.64164
SLC26A11	ENSG00000181045.10	0	23.9601	0	4.64155	4.64155
MRPS5	ENSG00000144029.7	0	23.9509	0	4.64102	4.64102
ST3GAL1	ENSG00000008513.10	0	23.9479	0	4.64085	4.64085
AGO2	ENSG00000123908.7	0	23.9288	0	4.63974	4.63974
DEF6	ENSG00000023892.9	0	23.9113	0	4.63873	4.63873
VPS4A	ENSG00000132612.14	0	23.8912	0	4.63756	4.63756
WDR45	ENSG00000196998.11	0.499469	36.3142	0.584452	5.22165	4.6372
EFNB1	ENSG00000090776.5	0	23.8724	0	4.63647	4.63647
VPS37B	ENSG00000139722.2	0	23.862	0	4.63587	4.63587
CTXN1	ENSG00000178531.4	0	23.8574	0	4.6356	4.6356
MIA3	ENSG00000154305.12	0	23.8552	0	4.63548	4.63548
BPTF	ENSG00000171634.12	0.409789	34.0371	0.495479	5.13081	4.63533
AKAP2	ENSG00000241978.5	0	23.8377	0	4.63446	4.63446
EDEM1	ENSG00000134109.6	0	23.8292	0	4.63397	4.63397
TNFRSF18	ENSG00000186891.9	0	23.825	0	4.63372	4.63372
STMN1	ENSG00000117632.16	0	23.7926	0	4.63184	4.63184
FAM96B	ENSG00000166595.7	0	23.7837	0	4.63132	4.63132
CLPTM1	ENSG00000104853.11	0	23.7649	0	4.63022	4.63022
NELFA	ENSG00000185049.8	0	23.7565	0	4.62974	4.62974
XPO5	ENSG00000124571.13	0	23.7371	0	4.6286	4.6286
NOP58	ENSG00000055044.6	0	23.7303	0	4.62821	4.62821
CHAF1A	ENSG00000167670.11	0	23.7268	0	4.628	4.628
DDAH2	ENSG00000213722.4	0	23.72	0	4.62761	4.62761
MRPL23	ENSG00000214026.6	0	23.7181	0	4.6275	4.6275
CORO6	ENSG00000167549.14	0	23.7172	0	4.62744	4.62744
RPS10-NUDT3	ENSG00000270800.1	1.90113e-42	23.7157	0	4.62736	4.62736
ZNF76	ENSG00000065029.10	0	23.709	0	4.62696	4.62696
PTCD3	ENSG00000132300.14	0	23.708	0	4.62691	4.62691
RBMX	ENSG00000147274.10	0	23.7024	0	4.62658	4.62658
WRNIP1	ENSG00000124535.11	0	23.6935	0	4.62606	4.62606
AKIRIN1	ENSG00000174574.11	0	23.6899	0	4.62585	4.62585
TNNI3	ENSG00000129991.8	0	23.6704	0	4.62471	4.62471
DCTD	ENSG00000129187.10	0	23.6439	0	4.62316	4.62316
GADD45GIP1	ENSG00000179271.1	0	23.6358	0	4.62268	4.62268
MISP	ENSG00000099812.6	0	23.6285	0	4.62226	4.62226
BICD1	ENSG00000151746.9	0	23.6212	0	4.62183	4.62183
ARHGEF10	ENSG00000104728.11	0	23.6136	0	4.62138	4.62138
GGA2	ENSG00000103365.11	0	23.6022	0	4.62072	4.62072
HIST1H4B	ENSG00000124529.3	0	23.5931	0	4.62018	4.62018
SLC39A1	ENSG00000143570.13	0	23.5638	0	4.61846	4.61846
RDH11	ENSG00000072042.8	0	23.5467	0	4.61746	4.61746
KIAA1598	ENSG00000187164.13	0	23.5434	0	4.61726	4.61726
RP11-101E3.5	ENSG00000251184.1	0	23.5087	0	4.61522	4.61522
AMD1	ENSG00000123505.10	0	23.5045	0	4.61497	4.61497
MAP2K1	ENSG00000169032.5	0	23.5023	0	4.61485	4.61485
GORASP1	ENSG00000114745.9	0	23.4973	0	4.61455	4.61455
KLHL24	ENSG00000114796.11	0	23.4871	0	4.61395	4.61395
PPM1D	ENSG00000170836.7	0	23.4697	0	4.61292	4.61292
HSF1	ENSG00000185122.6	0	23.4623	0	4.61249	4.61249
AFG3L2	ENSG00000141385.5	0	23.4571	0	4.61218	4.61218
UBR7	ENSG00000012963.9	0	23.4566	0	4.61215	4.61215
CXorf40B	ENSG00000197021.4	0	23.4454	0	4.61149	4.61149
STK38L	ENSG00000211455.3	0	23.4204	0	4.61001	4.61001
SMIM14	ENSG00000163683.7	0	23.415	0	4.6097	4.6097
HBE1	ENSG00000213931.1	0	23.4102	0	4.60941	4.60941
42628	ENSG00000183291.11	0	23.4037	0	4.60903	4.60903
PGRMC1	ENSG00000101856.8	0	23.4008	0	4.60886	4.60886
CHMP2B	ENSG00000083937.4	0	23.3901	0	4.60822	4.60822
ISCU	ENSG00000136003.11	0	23.3555	0	4.60618	4.60618
CCDC82	ENSG00000149231.7	0	23.3255	0	4.6044	4.6044
MRPS26	ENSG00000125901.5	0	23.3217	0	4.60417	4.60417
FLCN	ENSG00000154803.8	0	23.2915	0	4.60238	4.60238
PCNA	ENSG00000132646.6	0	23.2765	0	4.60149	4.60149
NAA10	ENSG00000102030.11	0	23.2506	0	4.59995	4.59995
NDUFS8	ENSG00000110717.6	0	23.1699	0	4.59514	4.59514
DTX2	ENSG00000091073.15	0	23.1656	0	4.59488	4.59488
HEXIM1	ENSG00000186834.2	0	23.1594	0	4.59451	4.59451
PSMF1	ENSG00000125818.13	0	23.1452	0	4.59366	4.59366
PPP1R12A	ENSG00000058272.11	0	23.1202	0	4.59217	4.59217
42620	ENSG00000122545.13	0	23.1068	0	4.59137	4.59137
IGSF8	ENSG00000162729.9	0	23.1053	0	4.59128	4.59128
TCEAL8	ENSG00000180964.12	0	23.0954	0	4.59069	4.59069
FAM96A	ENSG00000166797.6	0	23.0465	0	4.58776	4.58776
AC087645.1	ENSG00000268310.1	0	23.0413	0	4.58744	4.58744
SNX1	ENSG00000028528.10	0	23.0323	0	4.5869	4.5869
DMTN	ENSG00000158856.13	0	22.9914	0	4.58445	4.58445
UBE2V2	ENSG00000169139.7	0	22.9777	0	4.58362	4.58362
EIF3M	ENSG00000149100.8	5.16987e-12	22.9725	7.45854e-12	4.58331	4.58331
STK36	ENSG00000163482.7	0	22.943	0	4.58153	4.58153
COX8A	ENSG00000176340.3	0	22.9109	0	4.5796	4.5796
CDIPT	ENSG00000103502.9	0	22.9081	0	4.57943	4.57943
FBXW2	ENSG00000119402.12	0	22.8859	0	4.57809	4.57809
PSMC6	ENSG00000100519.7	0	22.8829	0	4.57791	4.57791
CLIP1	ENSG00000130779.15	0	22.8816	0	4.57783	4.57783
RBM17	ENSG00000134453.11	0	22.8653	0	4.57684	4.57684
LIPG	ENSG00000101670.7	0	22.8612	0	4.57659	4.57659
SSNA1	ENSG00000176101.7	0	22.8539	0	4.57615	4.57615
TNFAIP1	ENSG00000109079.5	0	22.8493	0	4.57588	4.57588
YIF1A	ENSG00000174851.10	0	22.8222	0	4.57423	4.57423
RAB14	ENSG00000119396.6	0	22.7771	0	4.5715	4.5715
PGAP2	ENSG00000148985.15	0	22.725	0	4.56834	4.56834
NDC80	ENSG00000080986.8	0	22.7191	0	4.56798	4.56798
SLC35A2	ENSG00000102100.10	0	22.7043	0	4.56708	4.56708
ALDH18A1	ENSG00000059573.4	0	22.6988	0	4.56674	4.56674
LTB4R	ENSG00000213903.4	0	22.667	0	4.5648	4.5648
ATN1	ENSG00000111676.10	0	22.6665	0	4.56477	4.56477
CALD1	ENSG00000122786.15	0	22.664	0	4.56462	4.56462
C4orf48	ENSG00000243449.2	0	22.6531	0	4.56396	4.56396
SNRPA	ENSG00000077312.4	0	22.6321	0	4.56268	4.56268
ZBTB17	ENSG00000116809.7	0	22.6263	0	4.56232	4.56232
BRD8	ENSG00000112983.13	0	22.6222	0	4.56207	4.56207
DNAJA2	ENSG00000069345.7	0	22.606	0	4.56108	4.56108
TMEM39A	ENSG00000176142.8	0	22.575	0	4.55919	4.55919
STK4	ENSG00000101109.7	1.31161e-07	22.5688	1.89225e-07	4.55881	4.55881
USP14	ENSG00000101557.10	0	22.5634	0	4.55848	4.55848
SLMO2	ENSG00000101166.11	0	22.5516	0	4.55775	4.55775
AUH	ENSG00000148090.7	0	22.5493	0	4.55761	4.55761
TLE2	ENSG00000065717.10	0	22.5383	0	4.55694	4.55694
RP11-481A20.11	ENSG00000255098.1	0	22.5267	0	4.55623	4.55623
FUBP3	ENSG00000107164.15	0	22.4965	0	4.55437	4.55437
PANK3	ENSG00000120137.6	0	22.4926	0	4.55413	4.55413
PROSC	ENSG00000147471.7	0	22.4726	0	4.55291	4.55291
STX3	ENSG00000166900.10	0	22.439	0	4.55084	4.55084
VDAC3	ENSG00000078668.9	0	22.4378	0	4.55077	4.55077
CHMP5	ENSG00000086065.9	0	22.4312	0	4.55036	4.55036
UBE2G2	ENSG00000184787.14	0.141897	25.7305	0.191433	4.74041	4.54898
MAPK3	ENSG00000102882.7	0	22.3819	0	4.54732	4.54732
C7orf55-LUC7L2	ENSG00000146963.13	0	22.3667	0	4.54638	4.54638
PSMD9	ENSG00000110801.9	0	22.3303	0	4.54413	4.54413
KLK8	ENSG00000129455.11	0	22.3294	0	4.54408	4.54408
TMX2	ENSG00000213593.5	0	22.3194	0	4.54346	4.54346
RAD52	ENSG00000002016.12	0	22.3	0	4.54226	4.54226
C1orf106	ENSG00000163362.6	0	22.2807	0	4.54106	4.54106
VPS26A	ENSG00000122958.10	0	22.2799	0	4.54101	4.54101
SSBP1	ENSG00000106028.6	0	22.2677	0	4.54026	4.54026
SART1	ENSG00000175467.10	0	22.257	0	4.53959	4.53959
TNFAIP2	ENSG00000185215.4	0	22.253	0	4.53934	4.53934
CTNNBIP1	ENSG00000178585.10	0	22.2374	0	4.53838	4.53838
PBX2	ENSG00000204304.7	2.80111e-07	22.2065	4.04115e-07	4.53646	4.53646
RBM22	ENSG00000086589.7	0	22.2003	0	4.53607	4.53607
HSD17B12	ENSG00000149084.7	0	22.1982	0	4.53594	4.53594
NOL3	ENSG00000140939.10	0	22.1973	0	4.53588	4.53588
DYNLT1	ENSG00000146425.6	0	22.194	0	4.53568	4.53568
SHISA5	ENSG00000164054.11	0	22.1932	0	4.53563	4.53563
TERF2	ENSG00000132604.6	0	22.1876	0	4.53528	4.53528
RALY	ENSG00000125970.7	0	22.1854	0	4.53514	4.53514
ATAD2	ENSG00000156802.8	0	22.1663	0	4.53396	4.53396
SNRPA1	ENSG00000131876.12	0	22.1651	0	4.53388	4.53388
SOCS1	ENSG00000185338.4	0	22.1589	0	4.53349	4.53349
RAC2	ENSG00000128340.10	0	22.1507	0	4.53298	4.53298
LPP	ENSG00000145012.8	1.30269	52.3014	1.20332	5.7361	4.53278
IRF6	ENSG00000117595.6	0	22.1356	0	4.53204	4.53204
CAPZA1	ENSG00000116489.8	0	22.0745	0	4.52823	4.52823
PGAM4	ENSG00000226784.1	0	22.0548	0	4.527	4.527
SF3B4	ENSG00000143368.9	0	22.0289	0	4.52537	4.52537
TMEM258	ENSG00000134825.9	0	22.027	0	4.52525	4.52525
CREBRF	ENSG00000164463.8	0	22.0268	0	4.52524	4.52524
CDK2AP1	ENSG00000111328.2	0	22.0097	0	4.52417	4.52417
RAD9A	ENSG00000172613.3	0	22.0034	0	4.52378	4.52378
BRK1	ENSG00000254999.2	0	22.0009	0	4.52362	4.52362
ERMP1	ENSG00000099219.9	0	21.9995	0	4.52353	4.52353
CRYZL1	ENSG00000205758.7	0	21.9851	0	4.52263	4.52263
PDDC1	ENSG00000177225.12	0	21.9678	0	4.52154	4.52154
C8orf59	ENSG00000176731.7	0	21.9654	0	4.52139	4.52139
HSDL1	ENSG00000103160.7	0	21.9636	0	4.52128	4.52128
SPECC1	ENSG00000128487.12	0	21.9586	0	4.52096	4.52096
ATP5O	ENSG00000241837.2	0	21.9496	0	4.5204	4.5204
FAM73B	ENSG00000148343.14	0	21.9458	0	4.52016	4.52016
SLC39A6	ENSG00000141424.8	0	21.9439	0	4.52004	4.52004
WDR60	ENSG00000126870.11	0	21.9357	0	4.51952	4.51952
GSS	ENSG00000100983.5	0	21.919	0	4.51847	4.51847
USP39	ENSG00000168883.15	0	21.9168	0	4.51833	4.51833
RPUSD1	ENSG00000007376.3	0	21.8996	0	4.51725	4.51725
DNTTIP1	ENSG00000101457.8	0	21.8887	0	4.51656	4.51656
FRMD8	ENSG00000126391.9	0	21.869	0	4.51532	4.51532
SYNGR1	ENSG00000100321.10	0	21.8677	0	4.51524	4.51524
SLU7	ENSG00000164609.5	0	21.8647	0	4.51505	4.51505
AREGB	ENSG00000205595.3	0	21.8238	0	4.51247	4.51247
UGDH	ENSG00000109814.7	0	21.8188	0	4.51215	4.51215
BAZ1B	ENSG00000009954.6	0	21.8147	0	4.51189	4.51189
OXSR1	ENSG00000172939.4	0	21.8034	0	4.51118	4.51118
AURKAIP1	ENSG00000175756.9	0	21.7866	0	4.51011	4.51011
TSPYL2	ENSG00000184205.10	0	21.7864	0	4.5101	4.5101
SULF2	ENSG00000196562.10	0	21.7863	0	4.51009	4.51009
MANBAL	ENSG00000101363.8	0	21.7681	0	4.50894	4.50894
CACNB3	ENSG00000167535.3	0	21.7495	0	4.50776	4.50776
TMEM54	ENSG00000121900.14	0	21.7491	0	4.50774	4.50774
ZNF264	ENSG00000083844.6	0	21.7381	0	4.50704	4.50704
ZC3H15	ENSG00000065548.13	0	21.7303	0	4.50654	4.50654
NOP10	ENSG00000182117.4	0	21.6954	0	4.50433	4.50433
RCN2	ENSG00000117906.9	0	21.694	0	4.50424	4.50424
SCRN1	ENSG00000136193.12	0	21.664	0	4.50233	4.50233
C19orf25	ENSG00000119559.11	0	21.6639	0	4.50232	4.50232
CLNS1A	ENSG00000074201.4	0	21.6579	0	4.50194	4.50194
PSMD11	ENSG00000108671.5	0	21.649	0	4.50138	4.50138
SCARB2	ENSG00000138760.4	0	21.6427	0	4.50097	4.50097
FOXP4	ENSG00000137166.10	0	21.6338	0	4.50041	4.50041
SLC31A1	ENSG00000136868.9	0	21.6333	0	4.50038	4.50038
KIAA1522	ENSG00000162522.6	0	21.6293	0	4.50012	4.50012
CEP170	ENSG00000143702.11	0	21.6263	0	4.49993	4.49993
BABAM1	ENSG00000105393.11	0	21.6241	0	4.49979	4.49979
SLC22A31	ENSG00000259803.2	0	21.6187	0	4.49944	4.49944
PPP1R12C	ENSG00000125503.8	0	21.6147	0	4.49919	4.49919
RHBDF1	ENSG00000007384.11	0	21.5957	0	4.49798	4.49798
SRSF6	ENSG00000124193.10	0	21.5298	0	4.49376	4.49376
FAM114A1	ENSG00000197712.7	0	21.5083	0	4.49239	4.49239
KIAA0930	ENSG00000100364.14	0	21.5081	0	4.49237	4.49237
AGPAT2	ENSG00000169692.8	0	21.4951	0	4.49154	4.49154
ERC1	ENSG00000082805.15	0	21.4821	0	4.4907	4.4907
DNAJC2	ENSG00000105821.10	0	21.4747	0	4.49023	4.49023
ARAP1	ENSG00000186635.10	0	21.47	0	4.48993	4.48993
SUGP1	ENSG00000105705.11	0	21.4656	0	4.48965	4.48965
GNA13	ENSG00000120063.5	0	21.4627	0	4.48946	4.48946
CORO7	ENSG00000262246.1	0	21.4456	0	4.48836	4.48836
ANKRD54	ENSG00000100124.8	0	21.4428	0	4.48818	4.48818
DPM3	ENSG00000179085.7	0	21.4244	0	4.487	4.487
GID8	ENSG00000101193.6	0	21.4208	0	4.48677	4.48677
FAM122B	ENSG00000156504.12	1.01877	44.2623	1.01348	5.50024	4.48676
PNPLA8	ENSG00000135241.12	0	21.4139	0	4.48632	4.48632
MARVELD1	ENSG00000155254.8	0	21.4084	0	4.48597	4.48597
ISOC1	ENSG00000066583.7	0	21.3934	0	4.485	4.485
GJB3	ENSG00000188910.7	0	21.3871	0	4.4846	4.4846
GSK3A	ENSG00000105723.7	0	21.3783	0	4.48403	4.48403
L1CAM	ENSG00000198910.8	0	21.3732	0	4.4837	4.4837
TJP1	ENSG00000104067.12	0	21.3488	0	4.48213	4.48213
NT5C	ENSG00000125458.2	0	21.348	0	4.48207	4.48207
WWTR1	ENSG00000018408.10	0	21.3468	0	4.482	4.482
STARD10	ENSG00000214530.3	0	21.3268	0	4.4807	4.4807
CNOT8	ENSG00000155508.9	0	21.3166	0	4.48005	4.48005
RFFL	ENSG00000092871.12	0	21.3088	0	4.47954	4.47954
PFKFB4	ENSG00000114268.7	0	21.303	0	4.47917	4.47917
FAM46A	ENSG00000112773.11	0	21.2991	0	4.47891	4.47891
C12orf23	ENSG00000151135.5	0	21.2948	0	4.47864	4.47864
EMC2	ENSG00000104412.3	0	21.2913	0	4.47841	4.47841
FBXO7	ENSG00000100225.13	0	21.2854	0	4.47803	4.47803
DPY19L4	ENSG00000156162.12	0	21.2551	0	4.47606	4.47606
PTPRA	ENSG00000132670.16	0	21.2178	0	4.47364	4.47364
BAK1	ENSG00000030110.8	0	21.1984	0	4.47238	4.47238
TTC19	ENSG00000011295.11	0	21.1791	0	4.47113	4.47113
IDH2	ENSG00000182054.5	0	21.1642	0	4.47016	4.47016
UQCC1	ENSG00000101019.17	0	21.1476	0	4.46908	4.46908
LRFN4	ENSG00000173621.8	0	21.1228	0	4.46746	4.46746
TM9SF3	ENSG00000077147.10	0	21.1093	0	4.46658	4.46658
TCEB1	ENSG00000154582.12	0	21.1016	0	4.46608	4.46608
CMPK1	ENSG00000162368.9	0	21.1005	0	4.46601	4.46601
EXOC4	ENSG00000131558.10	0	21.0876	0	4.46516	4.46516
APLP1	ENSG00000105290.7	0	21.0557	0	4.46308	4.46308
CCDC14	ENSG00000175455.10	0.160166	24.5862	0.214331	4.67729	4.46296
SCAF11	ENSG00000139218.13	0	21.0466	0	4.46248	4.46248
KCNK1	ENSG00000135750.10	0	21.0442	0	4.46233	4.46233
HJURP	ENSG00000123485.7	0	21.0436	0	4.46229	4.46229
SRPR	ENSG00000182934.7	0	21.0378	0	4.46191	4.46191
GDI2	ENSG00000057608.12	0	21.0347	0	4.46171	4.46171
TAF9	ENSG00000085231.9	0	20.9911	0	4.45885	4.45885
CIAO1	ENSG00000144021.2	0	20.9902	0	4.45879	4.45879
THUMPD3	ENSG00000134077.11	0	20.9783	0	4.45801	4.45801
LHPP	ENSG00000107902.9	0	20.9545	0	4.45644	4.45644
C6orf89	ENSG00000198663.12	0	20.9449	0	4.45581	4.45581
TUFT1	ENSG00000143367.11	0	20.9332	0	4.45504	4.45504
WWC2	ENSG00000151718.11	0	20.9208	0	4.45423	4.45423
CADM4	ENSG00000105767.2	0	20.9194	0	4.45414	4.45414
FURIN	ENSG00000140564.6	0	20.91	0	4.45352	4.45352
CYP2S1	ENSG00000167600.9	0	20.8613	0	4.45031	4.45031
FAR1	ENSG00000197601.8	0	20.8544	0	4.44985	4.44985
POLR1D	ENSG00000186184.11	0	20.845	0	4.44923	4.44923
KLC3	ENSG00000104892.12	0	20.845	0	4.44923	4.44923
BAG1	ENSG00000107262.12	0	20.8374	0	4.44873	4.44873
HIST1H2AH	ENSG00000184825.4	0	20.8358	0	4.44862	4.44862
SIPA1	ENSG00000213445.4	0	20.8346	0	4.44854	4.44854
FBXO11	ENSG00000138081.15	0	20.8311	0	4.44831	4.44831
POLR3G	ENSG00000113356.6	0	20.817	0	4.44738	4.44738
GAS2L3	ENSG00000139354.6	0	20.8137	0	4.44716	4.44716
LGMN	ENSG00000100600.10	0	20.8047	0	4.44657	4.44657
MYL6B	ENSG00000196465.6	0	20.7874	0	4.44542	4.44542
SEC63	ENSG00000025796.9	0	20.7719	0	4.4444	4.4444
PACSIN2	ENSG00000100266.13	0	20.7454	0	4.44264	4.44264
USP11	ENSG00000102226.5	0	20.74	0	4.44228	4.44228
FCF1	ENSG00000119616.7	0	20.7383	0	4.44217	4.44217
SGSM2	ENSG00000141258.8	0	20.6875	0	4.43879	4.43879
EML3	ENSG00000149499.7	0	20.6794	0	4.43825	4.43825
ETFA	ENSG00000140374.11	0	20.6492	0	4.43624	4.43624
EME1	ENSG00000154920.10	0	20.6315	0	4.43506	4.43506
PSMB1	ENSG00000008018.8	0	20.6303	0	4.43498	4.43498
SBNO1	ENSG00000139697.7	0	20.6003	0	4.43298	4.43298
VPS4B	ENSG00000119541.5	0	20.5999	0	4.43295	4.43295
TINF2	ENSG00000092330.11	0	20.591	0	4.43236	4.43236
TRIM33	ENSG00000197323.6	0	20.5907	0	4.43234	4.43234
MRPL52	ENSG00000172590.14	0	20.5818	0	4.43174	4.43174
HNRNPF	ENSG00000169813.12	0	20.528	0	4.42814	4.42814
COX7A2	ENSG00000112695.7	0	20.5214	0	4.4277	4.4277
PDIA5	ENSG00000065485.13	0	20.5194	0	4.42757	4.42757
FAM98C	ENSG00000130244.8	0	20.508	0	4.4268	4.4268
CYHR1	ENSG00000187954.8	0	20.498	0	4.42613	4.42613
ZRANB2	ENSG00000132485.8	0	20.4932	0	4.42581	4.42581
RBM4	ENSG00000173933.15	0	20.4746	0	4.42456	4.42456
STAT2	ENSG00000170581.9	0	20.4618	0	4.4237	4.4237
PTPRH	ENSG00000080031.5	0	20.4544	0	4.4232	4.4232
NME3	ENSG00000103024.3	0	20.4539	0	4.42317	4.42317
SEL1L3	ENSG00000091490.6	0	20.4501	0	4.42291	4.42291
TRIQK	ENSG00000205133.7	0	20.4498	0	4.42289	4.42289
KLF5	ENSG00000102554.9	0	20.4087	0	4.42013	4.42013
WBP1	ENSG00000239779.2	0	20.4063	0	4.41996	4.41996
ATRX	ENSG00000085224.16	0	20.3974	0	4.41936	4.41936
SLX1A	ENSG00000132207.13	0	20.397	0	4.41934	4.41934
PRNP	ENSG00000171867.12	0	20.377	0	4.41799	4.41799
SERINC1	ENSG00000111897.6	0	20.3703	0	4.41754	4.41754
SKA2	ENSG00000182628.8	0	20.3673	0	4.41733	4.41733
STC2	ENSG00000113739.6	0	20.3492	0	4.41611	4.41611
B4GALT3	ENSG00000158850.10	0	20.3372	0	4.4153	4.4153
GPSM2	ENSG00000121957.8	3.96726e-77	20.3347	0	4.41513	4.41513
ZBTB7B	ENSG00000160685.9	0	20.3284	0	4.4147	4.4147
SYTL1	ENSG00000142765.13	0	20.3212	0	4.41422	4.41422
MLXIP	ENSG00000175727.9	0	20.3045	0	4.41309	4.41309
SERPINE1	ENSG00000106366.7	0	20.303	0	4.41298	4.41298
SRP72	ENSG00000174780.11	0	20.2993	0	4.41273	4.41273
TIPARP	ENSG00000163659.8	0	20.2845	0	4.41173	4.41173
EXT1	ENSG00000182197.6	0	20.2783	0	4.41131	4.41131
CEP250	ENSG00000126001.11	0	20.2539	0	4.40966	4.40966
NDUFB2	ENSG00000090266.8	0	20.2389	0	4.40864	4.40864
SCRN2	ENSG00000141295.9	0	20.2198	0	4.40734	4.40734
TXN	ENSG00000136810.8	0.000138971	20.2192	0.000200479	4.4073	4.4071
CENPT	ENSG00000102901.8	0	20.2104	0	4.4067	4.4067
STON2	ENSG00000140022.5	0	20.2054	0	4.40636	4.40636
C19orf66	ENSG00000130813.13	0	20.1573	0	4.40308	4.40308
THOC2	ENSG00000125676.15	0	20.1567	0	4.40304	4.40304
SAFB2	ENSG00000130254.7	0	20.1489	0	4.40251	4.40251
DIRAS1	ENSG00000176490.4	0	20.1446	0	4.40222	4.40222
GGNBP2	ENSG00000005955.8	0	20.1313	0	4.40131	4.40131
EFR3A	ENSG00000132294.9	0	20.1193	0	4.40049	4.40049
RPA2	ENSG00000117748.5	0	20.1163	0	4.40029	4.40029
NBR1	ENSG00000188554.9	0	20.1154	0	4.40022	4.40022
MRPS34	ENSG00000074071.9	0	20.0901	0	4.39849	4.39849
FNBP1	ENSG00000187239.12	0	20.0884	0	4.39838	4.39838
MSANTD3	ENSG00000066697.10	0	20.0813	0	4.39789	4.39789
IRF9	ENSG00000213928.4	0	20.0704	0	4.39715	4.39715
SPRED2	ENSG00000198369.5	0	20.0394	0	4.39502	4.39502
FKBP9	ENSG00000122642.6	0	20.0144	0	4.39331	4.39331
FAM133B	ENSG00000234545.3	0	20.0128	0	4.3932	4.3932
PLEKHG6	ENSG00000008323.11	0	19.9789	0	4.39087	4.39087
USP19	ENSG00000172046.14	0	19.9738	0	4.39052	4.39052
HEATR2	ENSG00000164818.11	0	19.9721	0	4.3904	4.3904
CD320	ENSG00000167775.6	0	19.9494	0	4.38884	4.38884
CDKN2A	ENSG00000147889.12	0	19.9451	0	4.38854	4.38854
CUTA	ENSG00000112514.11	0	19.945	0	4.38853	4.38853
SEMA4D	ENSG00000187764.7	0	19.9187	0	4.38672	4.38672
SMG6	ENSG00000070366.9	0	19.9147	0	4.38645	4.38645
LARP4	ENSG00000161813.16	0	19.9111	0	4.3862	4.3862
BMS1	ENSG00000165733.7	0	19.8637	0	4.38292	4.38292
PLEKHM2	ENSG00000116786.7	0	19.8606	0	4.38271	4.38271
NFKBIB	ENSG00000104825.12	0	19.8444	0	4.38159	4.38159
CCDC50	ENSG00000152492.9	0	19.8366	0	4.38105	4.38105
MRPL43	ENSG00000055950.12	0	19.8286	0	4.38049	4.38049
PHLDA3	ENSG00000174307.5	0	19.8261	0	4.38032	4.38032
ARPC5	ENSG00000162704.11	0	19.8109	0	4.37927	4.37927
SLC17A9	ENSG00000101194.13	0	19.8099	0	4.3792	4.3792
C1orf43	ENSG00000143612.14	0.383411	27.776	0.46823	4.84679	4.37856
PSMA1	ENSG00000129084.13	0	19.7963	0	4.37825	4.37825
POLR2L	ENSG00000177700.5	0	19.7942	0	4.37811	4.37811
TLDC1	ENSG00000140950.11	0	19.791	0	4.37789	4.37789
TADA3	ENSG00000171148.9	0	19.7866	0	4.37758	4.37758
RALGDS	ENSG00000160271.10	0	19.746	0	4.37476	4.37476
GTF2H2C	ENSG00000183474.11	0	19.7445	0	4.37466	4.37466
STRADA	ENSG00000266173.1	0	19.705	0	4.37191	4.37191
WDR7	ENSG00000091157.9	0	19.7048	0	4.37189	4.37189
CCNE1	ENSG00000105173.9	0	19.6914	0	4.37096	4.37096
PLEKHG2	ENSG00000090924.10	0.327661	26.4707	0.408887	4.77982	4.37093
CHST15	ENSG00000182022.13	0	19.679	0	4.37009	4.37009
PLEKHA1	ENSG00000107679.10	0	19.6691	0	4.3694	4.3694
ZSCAN2	ENSG00000176371.9	0	19.6646	0	4.36909	4.36909
C10orf118	ENSG00000165813.12	0	19.651	0	4.36814	4.36814
EIF2A	ENSG00000144895.7	0	19.6499	0	4.36806	4.36806
NCAPH2	ENSG00000025770.14	0	19.649	0	4.368	4.368
STXBP1	ENSG00000136854.13	0	19.6466	0	4.36783	4.36783
ANKRD33B	ENSG00000164236.7	0	19.6464	0	4.36782	4.36782
CLK1	ENSG00000013441.11	0	19.6413	0	4.36746	4.36746
MAPK13	ENSG00000156711.12	0	19.6379	0	4.36722	4.36722
ID3	ENSG00000117318.8	0	19.5867	0	4.36364	4.36364
ALDH3A2	ENSG00000072210.14	0.00267791	19.6416	0.00385824	4.36748	4.36362
PSMA2	ENSG00000106588.6	0	19.577	0	4.36296	4.36296
NCOA4	ENSG00000138293.15	0	19.5648	0	4.36211	4.36211
PQLC1	ENSG00000122490.14	0	19.5502	0	4.36108	4.36108
NCAPH	ENSG00000121152.5	0	19.543	0	4.36057	4.36057
STK3	ENSG00000104375.11	0	19.535	0	4.36001	4.36001
KSR1	ENSG00000141068.9	0	19.5237	0	4.35922	4.35922
TBCEL	ENSG00000154114.8	0	19.5182	0	4.35883	4.35883
SPSB3	ENSG00000162032.11	0	19.5061	0	4.35798	4.35798
SFXN3	ENSG00000107819.9	0	19.4906	0	4.35689	4.35689
ARPC3	ENSG00000111229.11	0	19.4814	0	4.35624	4.35624
ASL	ENSG00000126522.12	0	19.48	0	4.35614	4.35614
POLD1	ENSG00000062822.8	0	19.4754	0	4.35582	4.35582
ZSCAN30	ENSG00000186814.8	0	19.4591	0	4.35467	4.35467
MSL1	ENSG00000188895.7	0	19.4571	0	4.35453	4.35453
FBXW11	ENSG00000072803.13	0	19.446	0	4.35375	4.35375
FOXN3	ENSG00000053254.11	0	19.4349	0	4.35296	4.35296
PAFAH1B1	ENSG00000007168.8	0	19.4148	0	4.35154	4.35154
LRLE1	ENSG00000268955.1	0	19.3988	0	4.35041	4.35041
COG5	ENSG00000164597.9	0	19.3839	0	4.34936	4.34936
NBAS	ENSG00000151779.8	0	19.3824	0	4.34925	4.34925
MAGEB2	ENSG00000099399.5	0	19.372	0	4.34852	4.34852
MEAF6	ENSG00000163875.11	0	19.3644	0	4.34798	4.34798
SNX10	ENSG00000086300.11	0	19.3573	0	4.34747	4.34747
HAGHL	ENSG00000103253.13	0	19.3406	0	4.34629	4.34629
SEPHS1	ENSG00000086475.10	0	19.326	0	4.34525	4.34525
TM7SF2	ENSG00000149809.10	0	19.315	0	4.34447	4.34447
NQO2	ENSG00000124588.15	0	19.287	0	4.34248	4.34248
CSTB	ENSG00000160213.5	0	19.2856	0	4.34238	4.34238
C2orf82	ENSG00000182600.5	0	19.2825	0	4.34216	4.34216
MRPL34	ENSG00000130312.2	0	19.2535	0	4.3401	4.3401
CPE	ENSG00000109472.9	0	19.2382	0	4.33901	4.33901
VEZF1	ENSG00000136451.4	0	19.2218	0	4.33784	4.33784
SNAPC5	ENSG00000174446.8	0	19.2135	0	4.33725	4.33725
PITPNB	ENSG00000180957.13	0	19.2127	0	4.33719	4.33719
SNRPD3	ENSG00000100028.7	0	19.207	0	4.33678	4.33678
NCSTN	ENSG00000162736.11	0	19.1966	0	4.33604	4.33604
TNFAIP8	ENSG00000145779.7	0	19.194	0	4.33585	4.33585
ERF	ENSG00000105722.5	0	19.1862	0	4.3353	4.3353
GOT1	ENSG00000120053.9	0	19.184	0	4.33514	4.33514
NGDN	ENSG00000129460.11	0	19.172	0	4.33428	4.33428
IMMT	ENSG00000132305.16	0	19.1719	0	4.33428	4.33428
SGSH	ENSG00000181523.8	0	19.1637	0	4.33369	4.33369
C16orf72	ENSG00000182831.7	0	19.142	0	4.33214	4.33214
MAP3K6	ENSG00000142733.10	0	19.1362	0	4.33172	4.33172
NDUFS7	ENSG00000115286.15	0	19.1333	0	4.33151	4.33151
LIMD1	ENSG00000144791.5	0	19.1232	0	4.33079	4.33079
KIAA1737	ENSG00000198894.3	0	19.1182	0	4.33043	4.33043
PCMT1	ENSG00000120265.12	0	19.1092	0	4.32978	4.32978
PLD2	ENSG00000129219.9	0	19.1024	0	4.3293	4.3293
NAA35	ENSG00000135040.11	0	19.0966	0	4.32888	4.32888
PTAR1	ENSG00000188647.8	0	19.0956	0	4.32881	4.32881
CNOT2	ENSG00000111596.7	0	19.0952	0	4.32878	4.32878
USP40	ENSG00000085982.9	0	19.0856	0	4.32809	4.32809
GTPBP2	ENSG00000172432.14	0	19.0626	0	4.32644	4.32644
OAT	ENSG00000065154.7	0	19.0589	0	4.32617	4.32617
TJAP1	ENSG00000137221.10	0	19.0464	0	4.32527	4.32527
STK32C	ENSG00000165752.12	0	19.0355	0	4.32449	4.32449
UBE2R2	ENSG00000107341.4	0	19.0091	0	4.32258	4.32258
LYN	ENSG00000254087.3	0	19.0042	0	4.32223	4.32223
ERAP2	ENSG00000164308.12	0	19.0004	0	4.32196	4.32196
GTF2H2	ENSG00000145736.10	0	18.9954	0	4.3216	4.3216
KDM2A	ENSG00000173120.10	0	18.9917	0	4.32133	4.32133
C6orf1	ENSG00000186577.7	0	18.9903	0	4.32123	4.32123
YTHDF2	ENSG00000198492.10	0	18.9754	0	4.32015	4.32015
GPAA1	ENSG00000197858.6	0	18.9514	0	4.31842	4.31842
MTFR1L	ENSG00000117640.13	0	18.9194	0	4.3161	4.3161
PVR	ENSG00000073008.10	0	18.9115	0	4.31553	4.31553
MSI1	ENSG00000135097.2	0	18.9026	0	4.31489	4.31489
SCPEP1	ENSG00000121064.8	0	18.8925	0	4.31415	4.31415
PARP2	ENSG00000129484.9	0	18.8895	0	4.31394	4.31394
PPP1R16A	ENSG00000160972.5	0	18.8799	0	4.31324	4.31324
RAB25	ENSG00000132698.9	0	18.8764	0	4.31298	4.31298
PAF1	ENSG00000006712.10	0	18.8747	0	4.31286	4.31286
ZFAND3	ENSG00000156639.7	0	18.8604	0	4.31182	4.31182
BLOC1S1	ENSG00000135441.3	0	18.7885	0	4.30659	4.30659
TRNP1	ENSG00000253368.3	0	18.7845	0	4.3063	4.3063
ZNF621	ENSG00000172888.7	0	18.7634	0	4.30476	4.30476
TTC14	ENSG00000163728.6	0	18.7591	0	4.30445	4.30445
DAD1	ENSG00000129562.6	0	18.759	0	4.30444	4.30444
ACSL1	ENSG00000151726.9	0	18.748	0	4.30363	4.30363
IRF1	ENSG00000125347.9	0	18.7364	0	4.30279	4.30279
KCNK6	ENSG00000099337.3	0	18.7358	0	4.30274	4.30274
TRIM72	ENSG00000177238.9	0	18.718	0	4.30144	4.30144
C11orf30	ENSG00000158636.12	0	18.7165	0	4.30133	4.30133
RAB8B	ENSG00000166128.8	0	18.7122	0	4.30102	4.30102
EXOSC10	ENSG00000171824.9	0	18.7095	0	4.30082	4.30082
PIGN	ENSG00000197563.5	0	18.7059	0	4.30056	4.30056
MINOS1-NBL1	ENSG00000270136.1	0	18.6936	0	4.29965	4.29965
GALNT3	ENSG00000115339.9	0	18.6862	0	4.29911	4.29911
C10orf76	ENSG00000120029.8	0	18.6851	0	4.29903	4.29903
SUB1	ENSG00000113387.7	0	18.6698	0	4.29791	4.29791
OGDH	ENSG00000105953.10	0	18.6666	0	4.29768	4.29768
PCYOX1	ENSG00000116005.7	0	18.66	0	4.29719	4.29719
PSMA5	ENSG00000143106.8	0	18.6323	0	4.29516	4.29516
MEMO1	ENSG00000162959.9	0	18.6322	0	4.29515	4.29515
MBD3	ENSG00000071655.13	0	18.6306	0	4.29503	4.29503
SNX14	ENSG00000135317.8	0	18.6269	0	4.29476	4.29476
TRIM47	ENSG00000132481.2	0	18.6156	0	4.29393	4.29393
CD82	ENSG00000085117.7	0	18.6038	0	4.29306	4.29306
GMNN	ENSG00000112312.5	0	18.5929	0	4.29226	4.29226
HSD17B7	ENSG00000132196.9	0	18.5653	0	4.29023	4.29023
KANK3	ENSG00000186994.7	0	18.5556	0	4.28951	4.28951
KLHL17	ENSG00000187961.9	0	18.5531	0	4.28933	4.28933
DAGLB	ENSG00000164535.10	0	18.5469	0	4.28887	4.28887
EIF3J	ENSG00000104131.8	0	18.5452	0	4.28874	4.28874
SYT7	ENSG00000011347.5	0	18.5421	0	4.28851	4.28851
NELFCD	ENSG00000101158.8	0	18.5276	0	4.28744	4.28744
PCBP3	ENSG00000183570.12	0	18.5133	0	4.28639	4.28639
PFN2	ENSG00000070087.9	0	18.5114	0	4.28625	4.28625
DBNDD1	ENSG00000003249.9	0	18.5074	0	4.28595	4.28595
ARHGAP11B	ENSG00000187951.6	0	18.507	0	4.28592	4.28592
DPP8	ENSG00000074603.14	0	18.5066	0	4.28589	4.28589
TRAPPC1	ENSG00000170043.7	0	18.5008	0	4.28546	4.28546
CNNM2	ENSG00000148842.13	5.91166e-80	18.4963	0	4.28513	4.28513
FBXO22	ENSG00000167196.9	0	18.4929	0	4.28488	4.28488
TBC1D15	ENSG00000121749.11	0	18.4699	0	4.28317	4.28317
TMEM101	ENSG00000091947.5	0	18.4694	0	4.28314	4.28314
C16orf80	ENSG00000070761.3	0	18.4542	0	4.28201	4.28201
RIN1	ENSG00000174791.6	0	18.4443	0	4.28128	4.28128
AEBP2	ENSG00000139154.10	0	18.4219	0	4.27961	4.27961
NGFRAP1	ENSG00000166681.9	0	18.4094	0	4.27868	4.27868
TAF5L	ENSG00000135801.5	0	18.4013	0	4.27808	4.27808
ADH5	ENSG00000197894.6	0	18.3891	0	4.27717	4.27717
ZBTB5	ENSG00000168795.4	0	18.3749	0	4.27612	4.27612
POLD4	ENSG00000175482.4	0	18.3626	0	4.2752	4.2752
DPCD	ENSG00000166171.8	0	18.3606	0	4.27505	4.27505
SERINC2	ENSG00000168528.7	0	18.3524	0	4.27444	4.27444
ZBTB1	ENSG00000126804.9	0	18.343	0	4.27374	4.27374
PPP1R32	ENSG00000162148.6	0	18.3424	0	4.27369	4.27369
ZNF148	ENSG00000163848.14	0	18.33	0	4.27277	4.27277
MAT2B	ENSG00000038274.12	0	18.3212	0	4.27211	4.27211
RAB3IP	ENSG00000127328.17	0	18.31	0	4.27128	4.27128
MTMR3	ENSG00000100330.11	0	18.3092	0	4.27122	4.27122
AJUBA	ENSG00000129474.11	0	18.3089	0	4.27119	4.27119
AGTRAP	ENSG00000177674.11	0	18.305	0	4.2709	4.2709
RAI1	ENSG00000108557.13	0	18.3005	0	4.27057	4.27057
HAS3	ENSG00000103044.6	0	18.2987	0	4.27043	4.27043
ZNF598	ENSG00000167962.8	0	18.2972	0	4.27032	4.27032
MED22	ENSG00000148297.11	0	18.2918	0	4.26992	4.26992
MADD	ENSG00000110514.14	0	18.29	0	4.26978	4.26978
XYLT2	ENSG00000015532.5	0	18.2821	0	4.26919	4.26919
IDH3A	ENSG00000166411.9	0	18.2695	0	4.26825	4.26825
BAG4	ENSG00000156735.6	0	18.2418	0	4.26617	4.26617
NAT14	ENSG00000090971.4	0	18.236	0	4.26574	4.26574
PIP5KL1	ENSG00000167103.7	0	18.2304	0	4.26532	4.26532
MMP14	ENSG00000157227.8	0	18.2275	0	4.2651	4.2651
ACTR1A	ENSG00000138107.7	0	18.1958	0	4.26272	4.26272
ZNF397	ENSG00000186812.8	0	18.1908	0	4.26234	4.26234
SPCS1	ENSG00000114902.9	0	18.1877	0	4.26211	4.26211
POLM	ENSG00000122678.10	0	18.1808	0	4.26159	4.26159
BRAT1	ENSG00000106009.11	0	18.1492	0	4.25921	4.25921
HEATR5A	ENSG00000129493.10	0	18.1406	0	4.25856	4.25856
DHX29	ENSG00000067248.5	0	18.1374	0	4.25832	4.25832
SEMA4G	ENSG00000095539.11	0	18.1371	0	4.2583	4.2583
CYTH1	ENSG00000108669.12	0	18.1361	0	4.25822	4.25822
NUCB2	ENSG00000070081.11	0	18.1307	0	4.25782	4.25782
RUFY3	ENSG00000018189.8	0	18.1226	0	4.25721	4.25721
NTMT1	ENSG00000148335.10	0	18.1106	0	4.2563	4.2563
LPAR3	ENSG00000171517.5	0	18.1076	0	4.25607	4.25607
42436	ENSG00000136536.10	0	18.1076	0	4.25607	4.25607
PSIP1	ENSG00000164985.10	0	18.0992	0	4.25544	4.25544
GRPEL2	ENSG00000164284.10	0	18.075	0	4.25361	4.25361
VPRBP	ENSG00000145041.11	0	18.0629	0	4.2527	4.2527
LRRC16A	ENSG00000079691.15	0	18.0335	0	4.25047	4.25047
MYRF	ENSG00000124920.9	0	18.025	0	4.24982	4.24982
SLC25A28	ENSG00000155287.6	0	18.0103	0	4.24871	4.24871
PCYT1A	ENSG00000161217.7	2.97917e-06	17.9977	4.29803e-06	4.24775	4.24775
TC2N	ENSG00000165929.8	0	17.9831	0	4.24664	4.24664
NDUFA1	ENSG00000125356.6	0	17.9785	0	4.24629	4.24629
SP3	ENSG00000172845.9	0	17.9751	0	4.24604	4.24604
TCF20	ENSG00000100207.14	0.171435	21.2264	0.228277	4.4742	4.24593
ITGA7	ENSG00000135424.11	0	17.9556	0	4.24455	4.24455
TRAPPC4	ENSG00000196655.5	0	17.9512	0	4.24422	4.24422
PPP6R2	ENSG00000100239.11	0	17.9434	0	4.24362	4.24362
FAM110C	ENSG00000184731.5	0	17.9406	0	4.24341	4.24341
NELFE	ENSG00000204356.7	0	17.9388	0	4.24327	4.24327
MAP4K5	ENSG00000012983.7	0	17.906	0	4.24077	4.24077
ZMYM3	ENSG00000147130.10	0	17.884	0	4.23909	4.23909
MUM1	ENSG00000160953.10	0	17.8716	0	4.23814	4.23814
PIAS3	ENSG00000131788.11	0	17.8681	0	4.23788	4.23788
ZNF704	ENSG00000164684.9	0	17.8604	0	4.23729	4.23729
UQCR10	ENSG00000184076.10	0	17.853	0	4.23672	4.23672
TRA2A	ENSG00000164548.6	0	17.852	0	4.23665	4.23665
PPIF	ENSG00000108179.9	0	17.8477	0	4.23632	4.23632
MLF1	ENSG00000178053.13	0	17.8388	0	4.23564	4.23564
NPIPB3	ENSG00000169246.12	0	17.8387	0	4.23563	4.23563
BCAS3	ENSG00000141376.16	0	17.8303	0	4.23498	4.23498
C3orf52	ENSG00000114529.8	0	17.8284	0	4.23484	4.23484
CHEK1	ENSG00000149554.8	0	17.826	0	4.23465	4.23465
JOSD2	ENSG00000161677.7	0	17.819	0	4.23412	4.23412
LPAR2	ENSG00000064547.9	0	17.8177	0	4.23402	4.23402
DHRS7	ENSG00000100612.9	0	17.8163	0	4.23391	4.23391
MED10	ENSG00000133398.3	0	17.816	0	4.23389	4.23389
ASUN	ENSG00000064102.10	0	17.8089	0	4.23334	4.23334
TM9SF1	ENSG00000100926.10	0	17.789	0	4.23182	4.23182
DKFZP761J1410	ENSG00000105520.6	0	17.788	0	4.23174	4.23174
DMTF1	ENSG00000135164.14	0	17.7868	0	4.23165	4.23165
SIVA1	ENSG00000184990.8	0	17.7748	0	4.23073	4.23073
PDCL	ENSG00000136940.9	0	17.7641	0	4.2299	4.2299
CYP26B1	ENSG00000003137.4	0	17.7555	0	4.22924	4.22924
CEP128	ENSG00000100629.12	0	17.7458	0	4.2285	4.2285
ZNF710	ENSG00000140548.5	0	17.7421	0	4.22821	4.22821
LETMD1	ENSG00000050426.11	0	17.7403	0	4.22807	4.22807
SULT1A3	ENSG00000261052.1	0	17.7331	0	4.22752	4.22752
PHRF1	ENSG00000070047.7	0	17.7164	0	4.22623	4.22623
CALB2	ENSG00000172137.14	0	17.673	0	4.22288	4.22288
RAB10	ENSG00000084733.6	0	17.6726	0	4.22285	4.22285
HINT1	ENSG00000169567.7	0	17.6595	0	4.22184	4.22184
HAPLN3	ENSG00000140511.7	0	17.6478	0	4.22093	4.22093
NIPSNAP1	ENSG00000184117.7	0	17.6364	0	4.22005	4.22005
C17orf59	ENSG00000196544.6	0	17.6083	0	4.21787	4.21787
TRAPPC8	ENSG00000153339.9	0	17.6083	0	4.21787	4.21787
PAXBP1	ENSG00000159086.10	0	17.595	0	4.21684	4.21684
COG4	ENSG00000103051.14	0	17.5799	0	4.21567	4.21567
CNOT6	ENSG00000113300.7	0	17.555	0	4.21374	4.21374
SOCS6	ENSG00000170677.5	0	17.5548	0	4.21372	4.21372
PSMD6	ENSG00000163636.6	0	17.5464	0	4.21307	4.21307
CASP4	ENSG00000196954.8	0	17.537	0	4.21234	4.21234
PICK1	ENSG00000100151.11	0	17.5296	0	4.21176	4.21176
NAT6	ENSG00000243477.1	0	17.4731	0	4.20735	4.20735
FYN	ENSG00000010810.13	0	17.4701	0	4.20712	4.20712
IDH3G	ENSG00000067829.14	0	17.467	0	4.20688	4.20688
SEC22C	ENSG00000093183.9	0	17.446	0	4.20524	4.20524
ZNF678	ENSG00000181450.13	0	17.4295	0	4.20395	4.20395
PRPF3	ENSG00000117360.8	0	17.4231	0	4.20344	4.20344
CDKN2B	ENSG00000147883.9	0	17.4171	0	4.20297	4.20297
MICAL3	ENSG00000243156.3	0.146123	20.0942	0.196762	4.39877	4.20201
CSRP2	ENSG00000175183.5	0	17.4037	0	4.20192	4.20192
CNOT6L	ENSG00000138767.8	0	17.4001	0	4.20164	4.20164
DNAJB4	ENSG00000162616.8	0	17.3952	0	4.20126	4.20126
GCSH	ENSG00000140905.5	0	17.3882	0	4.20071	4.20071
PDHX	ENSG00000110435.7	0	17.3872	0	4.20063	4.20063
MPI	ENSG00000178802.13	0	17.3857	0	4.20051	4.20051
C1orf122	ENSG00000197982.12	0	17.3856	0	4.2005	4.2005
DNASE2	ENSG00000105612.4	0	17.3819	0	4.20021	4.20021
FAM132B	ENSG00000178752.11	0	17.3793	0	4.20001	4.20001
TFE3	ENSG00000068323.12	0	17.3754	0	4.1997	4.1997
LAMP2	ENSG00000005893.11	0	17.3592	0	4.19843	4.19843
LAGE3	ENSG00000196976.5	0	17.3465	0	4.19743	4.19743
ZDHHC3	ENSG00000163812.9	0	17.3433	0	4.19718	4.19718
ZNF143	ENSG00000166478.5	0	17.3427	0	4.19713	4.19713
LIMS1	ENSG00000169756.12	7.62986e-07	17.3419	1.10076e-06	4.19707	4.19707
TMA16	ENSG00000198498.5	0	17.3417	0	4.19706	4.19706
KCTD5	ENSG00000167977.4	0	17.3359	0	4.1966	4.1966
PPT2	ENSG00000221988.8	0	17.3335	0	4.19641	4.19641
UBXN7	ENSG00000163960.7	2.62235	65.4072	1.85693	6.05327	4.19634
SNF8	ENSG00000159210.5	0	17.3257	0	4.1958	4.1958
POP7	ENSG00000172336.4	0	17.317	0	4.19511	4.19511
TPST2	ENSG00000128294.11	0	17.3148	0	4.19494	4.19494
MDC1	ENSG00000137337.10	0	17.3012	0	4.19387	4.19387
HIST3H2A	ENSG00000181218.4	0	17.3009	0	4.19384	4.19384
CNOT7	ENSG00000198791.7	0	17.3006	0	4.19382	4.19382
HMGN5	ENSG00000198157.6	0	17.2943	0	4.19332	4.19332
YPEL5	ENSG00000119801.8	0	17.2878	0	4.19281	4.19281
B3GAT3	ENSG00000149541.5	0	17.2731	0	4.19165	4.19165
THAP6	ENSG00000174796.8	0	17.2714	0	4.19152	4.19152
TFDP2	ENSG00000114126.13	0	17.2666	0	4.19114	4.19114
IMPACT	ENSG00000154059.5	0	17.265	0	4.19101	4.19101
AGAP3	ENSG00000133612.14	0	17.2648	0	4.19099	4.19099
DPM1	ENSG00000000419.8	0	17.2536	0	4.19011	4.19011
PPP6R1	ENSG00000105063.14	2.68549e-06	17.2474	3.87434e-06	4.18962	4.18962
SF3A3	ENSG00000183431.7	0	17.2343	0	4.18858	4.18858
C5orf22	ENSG00000082213.13	0	17.2335	0	4.18852	4.18852
TOLLIP	ENSG00000078902.11	0	17.2256	0	4.18789	4.18789
NKIRAS2	ENSG00000168256.13	0	17.2173	0	4.18724	4.18724
ERBB2IP	ENSG00000112851.10	0	17.2147	0	4.18703	4.18703
VPS37A	ENSG00000155975.5	0	17.1932	0	4.18533	4.18533
ETHE1	ENSG00000105755.3	0	17.1749	0	4.18388	4.18388
TIMELESS	ENSG00000111602.7	0	17.1714	0	4.1836	4.1836
MGAT1	ENSG00000131446.11	0	17.1639	0	4.183	4.183
TIMM10B	ENSG00000132286.7	0	17.1593	0	4.18264	4.18264
MKL2	ENSG00000186260.12	0	17.1429	0	4.18133	4.18133
NUP205	ENSG00000155561.10	0	17.1391	0	4.18103	4.18103
TUSC2	ENSG00000114383.5	0	17.135	0	4.1807	4.1807
CEP350	ENSG00000135837.11	0	17.1159	0	4.17918	4.17918
ALCAM	ENSG00000170017.8	0	17.1122	0	4.17889	4.17889
SNRNP40	ENSG00000060688.8	0	17.1082	0	4.17857	4.17857
SREK1	ENSG00000153914.11	0	17.0948	0	4.1775	4.1775
SIDT2	ENSG00000149577.11	0	17.0899	0	4.17711	4.17711
GPR126	ENSG00000112414.10	0	17.0778	0	4.17615	4.17615
EXO1	ENSG00000174371.12	0	17.0773	0	4.17611	4.17611
CREBZF	ENSG00000137504.9	0	17.0754	0	4.17596	4.17596
TTC17	ENSG00000052841.10	0	17.0736	0	4.17581	4.17581
IGFBP6	ENSG00000167779.3	0	17.0714	0	4.17564	4.17564
MED21	ENSG00000152944.4	0	17.0623	0	4.17491	4.17491
ATP5SL	ENSG00000105341.14	0	17.0511	0	4.17401	4.17401
FERMT2	ENSG00000073712.9	0	17.0443	0	4.17347	4.17347
TSN	ENSG00000211460.7	0	17.0389	0	4.17304	4.17304
BLOC1S2	ENSG00000196072.7	0	17.0227	0	4.17174	4.17174
MPZL1	ENSG00000197965.7	0	17.0226	0	4.17174	4.17174
MEF2C	ENSG00000081189.9	0	17.0084	0	4.1706	4.1706
CCDC85C	ENSG00000205476.4	0	16.997	0	4.16968	4.16968
TPST1	ENSG00000169902.9	0	16.9901	0	4.16913	4.16913
PLEK2	ENSG00000100558.4	0	16.9844	0	4.16867	4.16867
CLDN12	ENSG00000157224.11	0	16.9628	0	4.16694	4.16694
CEP112	ENSG00000154240.12	0	16.9495	0	4.16587	4.16587
CAMK2D	ENSG00000145349.12	0	16.9464	0	4.16562	4.16562
CD99	ENSGR0000002586.13	0	16.9378	0	4.16493	4.16493
CD99	ENSG00000002586.13	0	16.9378	0	4.16493	4.16493
MRPL20	ENSG00000242485.1	0	16.9355	0	4.16475	4.16475
MCRS1	ENSG00000187778.9	0	16.9191	0	4.16343	4.16343
HMMR	ENSG00000072571.15	0	16.9043	0	4.16223	4.16223
FKSG63	ENSG00000269866.1	0	16.8953	0	4.16151	4.16151
MAP7	ENSG00000135525.14	0	16.8913	0	4.16119	4.16119
TMEM33	ENSG00000109133.8	0	16.8903	0	4.16111	4.16111
RTFDC1	ENSG00000022277.8	0	16.8858	0	4.16074	4.16074
HIST2H2AB	ENSG00000184270.3	0	16.8784	0	4.16015	4.16015
C12orf75	ENSG00000235162.4	0	16.8741	0	4.1598	4.1598
ZNF687	ENSG00000143373.13	0	16.8667	0	4.1592	4.1592
BCOR	ENSG00000183337.12	0	16.8663	0	4.15917	4.15917
PLP2	ENSG00000102007.6	0	16.865	0	4.15906	4.15906
C9orf16	ENSG00000171159.4	0	16.8298	0	4.15622	4.15622
ARFGEF1	ENSG00000066777.4	0	16.8293	0	4.15618	4.15618
ISCA2	ENSG00000165898.9	0	16.8271	0	4.156	4.156
SMC3	ENSG00000108055.9	0	16.8252	0	4.15585	4.15585
TNXB	ENSG00000168477.13	0	16.8238	0	4.15573	4.15573
KIAA1430	ENSG00000164323.8	0	16.8149	0	4.15501	4.15501
FBXL6	ENSG00000182325.6	0	16.813	0	4.15486	4.15486
AXL	ENSG00000167601.7	0	16.8116	0	4.15475	4.15475
ARRDC4	ENSG00000140450.7	0	16.8092	0	4.15455	4.15455
ZNF526	ENSG00000167625.6	0	16.7916	0	4.15312	4.15312
KLHDC10	ENSG00000128607.9	0	16.7905	0	4.15304	4.15304
HIST1H3D	ENSG00000197409.6	2.33636e-06	16.783	3.37065e-06	4.15243	4.15242
CEP57L1	ENSG00000183137.10	0	16.7828	0	4.15241	4.15241
MCAM	ENSG00000076706.10	0	16.7818	0	4.15233	4.15233
PCNXL3	ENSG00000197136.4	0	16.7741	0	4.1517	4.1517
HDDC2	ENSG00000111906.13	0	16.7565	0	4.15028	4.15028
MEIS3	ENSG00000105419.13	0	16.7266	0	4.14784	4.14784
C8orf58	ENSG00000241852.5	0	16.7164	0	4.14701	4.14701
CNPY3	ENSG00000137161.12	0	16.7164	0	4.14701	4.14701
FAM53C	ENSG00000120709.6	0	16.7131	0	4.14674	4.14674
NEK2	ENSG00000117650.8	0	16.7068	0	4.14623	4.14623
RYK	ENSG00000163785.8	0	16.6926	0	4.14507	4.14507
HRAS	ENSG00000174775.12	0	16.6884	0	4.14473	4.14473
LRCH4	ENSG00000077454.11	0	16.6839	0	4.14436	4.14436
PCGF5	ENSG00000180628.10	0	16.6811	0	4.14414	4.14414
FAM213B	ENSG00000157870.10	0	16.6722	0	4.14341	4.14341
HIATL2	ENSG00000196312.7	0	16.6721	0	4.1434	4.1434
FBXO31	ENSG00000103264.11	0	16.6666	0	4.14295	4.14295
CEP104	ENSG00000116198.8	0	16.6571	0	4.14218	4.14218
EIF6	ENSG00000242372.2	0	16.6533	0	4.14187	4.14187
PRDM2	ENSG00000116731.18	0	16.6533	0	4.14187	4.14187
MPG	ENSG00000103152.7	0	16.6484	0	4.14147	4.14147
OSGEP	ENSG00000092094.6	0	16.6482	0	4.14145	4.14145
LATS2	ENSG00000150457.7	0	16.6258	0	4.13962	4.13962
RPAP1	ENSG00000103932.7	0	16.6131	0	4.13858	4.13858
[truncated: 232 more rows]
