# Supplementary material for: Nuclear Aurora kinase A switches m6A reader YTHDC1 to enhance an oncogenic RNA splicing of tumor suppressor RBM4
Source: Signal Transduct Target Ther. 2022 Apr 1;7:97. doi: 10.1038/s41392-022-00905-3 (PMC8971511; doi:10.1038/s41392-022-00905-3)
Supplement: Supplementary file 18 — Supplementary Table 5 spliceosome activity correlation analysis [file 41392_2022_905_MOESM18_ESM.xlsx]

## Sheet: TCGA
gene_rank	ENTREZID	SYMBOL	r	z	p_val	BH_adjp
1	3015	H2AFZ	0.69122	0.850287	0	0
2	1164	CKS2	0.688752	0.845577	0	0
3	131076	CCDC58	0.666049	0.803607	0	0
4	9232	PTTG1	0.661778	0.795971	0	0
5	83461	CDCA3	0.660619	0.793911	0	0
6	9212	AURKB	0.655821	0.785446	0	0
7	51602	NOP58	0.650727	0.776558	0	0
8	3191	HNRNPL	0.647564	0.771092	0	0
9	891	CCNB1	0.6461	0.768575	0	0
10	11065	UBE2C	0.645508	0.767559	0	0
11	332	BIRC5	0.640473	0.758976	0	0
12	5901	RAN	0.639339	0.757056	0	0
13	3925	STMN1	0.639277	0.75695	0	0
14	3833	KIFC1	0.639115	0.756677	0	0
15	29089	UBE2T	0.635495	0.750581	0	0
16	991	CDC20	0.632926	0.746282	0	0
17	10024	TROAP	0.628908	0.739607	0	0
18	10535	RNASEH2A	0.627133	0.736677	0	0
19	1163	CKS1B	0.624884	0.732979	0	0
20	27338	UBE2S	0.620437	0.725715	0	0
21	3336	HSPE1	0.619405	0.72404	0	0
22	5984	RFC4	0.61933	0.723918	0	0
23	2237	FEN1	0.618141	0.721991	0	0
24	3148	HMGB2	0.616024	0.718571	0	0
25	5902	RANBP1	0.612139	0.712335	0	0
26	6421	SFPQ	0.611446	0.711227	0	0
27	9133	CCNB2	0.61134	0.711059	0	0
28	5036	PA2G4	0.609574	0.708243	0	0
29	81620	CDT1	0.608053	0.705826	0	0
30	1058	CENPA	0.605354	0.701555	0	0
31	5757	PTMA	0.603622	0.698827	0	0
32	84661	DPY30	0.603353	0.698402	0	0
33	113130	CDCA5	0.602937	0.697749	0	0
34	113115	MTFR2	0.602733	0.697429	0	0
35	7443	VRK1	0.602656	0.697308	0	0
36	5496	PPM1G	0.601542	0.69556	0	0
37	10376	TUBA1B	0.600741	0.694306	0	0
38	5111	PCNA	0.599901	0.692993	0	0
39	3181	HNRNPA2B1	0.599451	0.69229	0	0
40	23234	DNAJC9	0.599045	0.691656	0	0
41	993	CDC25A	0.597629	0.689451	0	0
42	387103	CENPW	0.597578	0.689372	0	0
43	11004	KIF2C	0.596731	0.688055	0	0
44	55143	CDCA8	0.596265	0.687331	0	0
45	4172	MCM3	0.59294	0.682188	0	0
46	55299	BRIX1	0.592009	0.680754	0	0
47	1736	DKC1	0.591601	0.680125	0	0
48	7203	CCT3	0.590986	0.67918	0	0
49	221150	SKA3	0.590701	0.678742	0	0
50	11339	OIP5	0.588833	0.675878	0	0
51	8438	RAD54L	0.588502	0.675372	0	0
52	220134	SKA1	0.588267	0.675012	0	0
53	10293	TRAIP	0.588098	0.674754	0	0
54	84908	FAM136A	0.588053	0.674685	0	0
55	10460	TACC3	0.587914	0.674472	0	0
56	8318	CDC45	0.587568	0.673944	0	0
57	54478	FAM64A	0.586368	0.672113	0	0
58	10403	NDC80	0.584461	0.669211	0	0
59	1869	E2F1	0.583914	0.668381	0	0
60	5347	PLK1	0.583631	0.667951	0	0
61	55355	HJURP	0.583214	0.667319	0	0
62	9141	PDCD5	0.582596	0.666383	0	0
63	5982	RFC2	0.582257	0.665871	0	0
64	10212	DDX39A	0.58195	0.665406	0	0
65	22974	TPX2	0.581469	0.664679	0	0
66	23594	ORC6	0.581211	0.664289	0	0
67	84790	TUBA1C	0.58079	0.663654	0	0
68	7388	UQCRH	0.580469	0.66317	0	0
69	79000	AUNIP	0.580086	0.662592	0	0
70	995	CDC25C	0.579541	0.661771	0	0
71	51155	HN1	0.57941	0.661575	0	0
72	3182	HNRNPAB	0.579322	0.661442	0	0
73	4176	MCM7	0.579068	0.661059	0	0
74	4085	MAD2L1	0.577971	0.659411	0	0
75	10471	PFDN6	0.577526	0.658742	0	0
76	93323	HAUS8	0.577445	0.658621	0	0
77	56943	ENY2	0.577316	0.658428	0	0
78	11130	ZWINT	0.577205	0.658261	0	0
79	83540	NUF2	0.576467	0.657156	0	0
80	64151	NCAPG	0.5761	0.656606	0	0
81	1460	CSNK2B	0.575047	0.655031	0	0
82	84722	PSRC1	0.574036	0.653522	0	0
83	1033	CDKN3	0.57391	0.653334	0	0
84	11164	NUDT5	0.572219	0.650815	0	0
85	55723	ASF1B	0.571457	0.649683	0	0
86	90417	KNSTRN	0.571032	0.649053	0	0
87	54069	MIS18A	0.57081	0.648723	0	0
88	2146	EZH2	0.570585	0.648389	0	0
89	10528	NOP56	0.570456	0.648199	0	0
90	5888	RAD51	0.569455	0.646715	0	0
91	57405	SPC25	0.569411	0.646651	0	0
92	84904	ARHGEF39	0.568947	0.645964	0	0
93	57129	MRPL47	0.567934	0.644467	0	0
94	4171	MCM2	0.567846	0.644339	0	0
95	3068	HDGF	0.567677	0.644088	0	0
96	5202	PFDN2	0.56723	0.643429	0	0
97	146909	KIF18B	0.56697	0.643046	0	0
98	2305	FOXM1	0.56691	0.642958	0	0
99	10541	ANP32B	0.566783	0.642771	0	0
100	4001	LMNB1	0.566548	0.642424	0	0
101	6790	AURKA	0.566164	0.641859	0	0
102	9718	ECE2	0.566118	0.641791	0	0
103	10574	CCT7	0.56556	0.64097	0	0
104	653820	FAM72B	0.565244	0.640506	0	0
105	705	BYSL	0.565019	0.640176	0	0
106	22948	CCT5	0.564012	0.638698	0	0
107	79019	CENPM	0.563762	0.63833	0	0
108	9533	POLR1C	0.563462	0.637892	0	0
109	4605	MYBL2	0.563335	0.637706	0	0
110	84057	MND1	0.562561	0.636572	0	0
111	51491	NOP16	0.562489	0.636466	0	0
112	51258	MRPL51	0.561464	0.634969	0	0
113	27101	CACYBP	0.560414	0.633437	0	0
114	29080	CCDC59	0.560118	0.633005	0	0
115	3838	KPNA2	0.559642	0.632311	0	0
116	78995	C17orf53	0.559277	0.63178	0	0
117	6882	TAF11	0.559266	0.631765	0	0
118	3184	HNRNPD	0.55859	0.630781	0	0
119	80178	C16orf59	0.558509	0.630664	0	0
120	10452	TOMM40	0.558178	0.630183	0	0
121	23397	NCAPH	0.557894	0.62977	0	0
122	79075	DSCC1	0.557853	0.62971	0	0
123	9319	TRIP13	0.55602	0.627053	0	0
124	4678	NASP	0.555765	0.626684	0	0
125	203068	TUBB	0.555699	0.626589	0	0
126	983	CDK1	0.555416	0.62618	0	0
127	55038	CDCA4	0.554355	0.624646	0	0
128	4830	NME1	0.55385	0.623919	0	0
129	3835	KIF22	0.553325	0.623161	0	0
130	60386	SLC25A19	0.552799	0.622403	0	0
131	154467	CCDC167	0.552277	0.621651	0	0
132	7167	TPI1	0.551526	0.620572	0	0
133	23590	PDSS1	0.551449	0.620461	0	0
134	440567	UQCRHL	0.551178	0.620072	0	0
135	7272	TTK	0.5507	0.619386	0	0
136	64928	MRPL14	0.550653	0.619319	0	0
137	8607	RUVBL1	0.549601	0.61781	0	0
138	401505	TOMM5	0.549098	0.61709	0	0
139	79897	RPP21	0.548403	0.616094	0	0
140	51256	TBC1D7	0.547861	0.61532	0	0
141	25886	POC1A	0.547261	0.614462	0	0
142	9837	GINS1	0.54699	0.614076	0	0
143	890	CCNA2	0.546804	0.613811	0	0
144	51406	NOL7	0.546648	0.613589	0	0
145	29128	UHRF1	0.546365	0.613185	0	0
146	509	ATP5C1	0.546161	0.612894	0	0
147	122769	LRR1	0.546021	0.612695	0	0
148	7083	TK1	0.545767	0.612333	0	0
149	5437	POLR2H	0.545376	0.611776	0	0
150	23435	TARDBP	0.544929	0.61114	0	0
151	9833	MELK	0.544678	0.610782	0	0
152	116028	RMI2	0.544422	0.610418	0	0
153	51154	MRTO4	0.544077	0.609929	0	0
154	4691	NCL	0.543624	0.609286	0	0
155	1994	ELAVL1	0.543017	0.608424	0	0
156	1841	DTYMK	0.542933	0.608305	0	0
157	10598	AHSA1	0.54279	0.608102	0	0
158	64969	MRPS5	0.542694	0.607966	0	0
159	4839	NOP2	0.542672	0.607935	0	0
160	9088	PKMYT1	0.542472	0.607652	0	0
161	56942	CMC2	0.542269	0.607364	0	0
162	6839	SUV39H1	0.542224	0.6073	0	0
163	84798	C19orf48	0.539051	0.602817	0	0
164	51659	GINS2	0.538461	0.601986	0	0
165	7936	NELFE	0.538191	0.601605	0	0
166	79833	GEMIN6	0.537182	0.600186	0	0
167	54433	GAR1	0.536965	0.599881	0	0
168	9156	EXO1	0.536154	0.598742	0	0
169	64946	CENPH	0.535419	0.597711	0	0
170	4715	NDUFB9	0.53532	0.597573	0	0
171	3329	HSPD1	0.535241	0.597462	0	0
172	55646	LYAR	0.535076	0.59723	0	0
173	84319	CMSS1	0.535038	0.597178	0	0
174	79031	PDCL3	0.534983	0.5971	0	0
175	7298	TYMS	0.534402	0.596287	0	0
176	10112	KIF20A	0.532089	0.593055	0	0
177	9768	KIAA0101	0.531429	0.592135	0	0
178	7295	TXN	0.531262	0.591902	0	0
179	29893	PSMC3IP	0.530951	0.591469	0	0
180	80119	PIF1	0.530198	0.59042	0	0
181	10969	EBNA1BP2	0.530077	0.590252	0	0
182	8815	BANF1	0.529656	0.589667	0	0
183	10615	SPAG5	0.529488	0.589433	0	0
184	51053	GMNN	0.528469	0.588019	0	0
185	57116	ZNF695	0.528446	0.587987	0	0
186	100188893	TOMM6	0.528241	0.587702	0	0
187	11200	CHEK2	0.527863	0.587178	0	0
188	146956	EME1	0.527831	0.587134	0	0
189	1111	CHEK1	0.526796	0.5857	0	0
190	2597	GAPDH	0.526626	0.585465	0	0
191	10204	NUTF2	0.526606	0.585438	0	0
192	7371	UCK2	0.526204	0.584881	0	0
193	8624	PSMG1	0.525884	0.584439	0	0
194	3608	ILF2	0.525417	0.583794	0	0
195	51373	MRPS17	0.524597	0.582661	0	0
196	3014	H2AFX	0.524531	0.58257	0	0
197	7979	SHFM1	0.524297	0.582248	0	0
198	55388	MCM10	0.523581	0.581261	0	0
199	4998	ORC1	0.523432	0.581055	0	0
200	55165	CEP55	0.523265	0.580826	0	0
201	8475	NA	0.522842	0.580243	0	0
202	51692	CPSF3	0.522463	0.579722	0	0
203	55839	CENPN	0.521945	0.579009	0	0
204	26255	PTTG3P	0.521827	0.578847	0	0
205	6742	SSBP1	0.521344	0.578184	0	0
206	29074	MRPL18	0.5213	0.578123	0	0
207	6921	TCEB1	0.520792	0.577426	0	0
208	401466	C8orf59	0.520736	0.57735	0	0
209	55257	MRGBP	0.51945	0.575587	0	0
210	388753	COA6	0.519198	0.575241	0	0
211	4725	NDUFS5	0.519114	0.575125	0	0
212	6613	SUMO2	0.518973	0.574933	0	0
213	51118	UTP11L	0.518776	0.574663	0	0
214	10635	RAD51AP1	0.518716	0.574581	0	0
215	79005	SCNM1	0.518507	0.574296	0	0
216	84306	PDCD2L	0.518054	0.573676	0	0
217	6741	SSB	0.517909	0.573478	0	0
218	51253	MRPL37	0.517627	0.573093	0	0
219	10682	EBP	0.517626	0.573091	0	0
220	5686	PSMA5	0.517365	0.572735	0	0
221	22934	RPIA	0.517155	0.572449	0	0
222	79084	WDR77	0.516787	0.571945	0	0
223	24137	KIF4A	0.516168	0.571102	0	0
224	388962	BOLA3	0.515675	0.57043	0	0
225	9401	RECQL4	0.515439	0.570109	0	0
226	6949	TCOF1	0.514959	0.569455	0	0
227	89958	SAPCD2	0.514765	0.569191	0	0
228	55247	NEIL3	0.514649	0.569033	0	0
229	1019	CDK4	0.513924	0.568047	0	0
230	9055	PRC1	0.513358	0.567279	0	0
231	56941	HMCES	0.513298	0.567197	0	0
232	90381	TICRR	0.513157	0.567006	0	0
233	647033	PA2G4P4	0.512089	0.565557	0	0
234	6472	SHMT2	0.512067	0.565527	0	0
235	2079	ERH	0.511943	0.565359	0	0
236	51203	NUSAP1	0.511418	0.564648	0	0
237	5685	PSMA4	0.511274	0.564453	0	0
238	63943	FKBPL	0.511246	0.564416	0	0
239	8872	CDC123	0.511116	0.564239	0	0
240	55969	C20orf24	0.510798	0.563809	0	0
241	3276	PRMT1	0.510496	0.5634	0	0
242	4751	NEK2	0.510447	0.563334	0	0
243	9787	DLGAP5	0.510273	0.563099	0	0
244	6182	MRPL12	0.510205	0.563007	0	0
245	51001	MTERF3	0.51005	0.562797	0	0
246	5393	EXOSC9	0.509236	0.561698	0	0
247	84324	SARNP	0.509204	0.561655	0	0
248	348793	WDR53	0.508851	0.561178	0	0
249	79902	NUP85	0.508437	0.56062	0	0
250	3159	HMGA1	0.508308	0.560446	0	0
251	79682	CENPU	0.507844	0.55982	0	0
252	3692	EIF6	0.507535	0.559403	0	0
253	51512	GTSE1	0.507327	0.559124	0	0
254	23560	GTPBP4	0.507243	0.55901	0	0
255	29777	ABT1	0.506947	0.558612	0	0
256	10248	POP7	0.506738	0.558331	0	0
257	10557	RPP38	0.506675	0.558247	0	0
258	10926	DBF4	0.50643	0.557916	0	0
259	143244	EIF5AL1	0.506153	0.557544	0	0
260	80308	FLAD1	0.505743	0.556993	0	0
261	9551	ATP5J2	0.505585	0.556781	0	0
262	30834	ZNRD1	0.505058	0.556073	0	0
263	55789	DEPDC1B	0.50488	0.555834	0	0
264	29889	GNL2	0.504383	0.555167	0	0
265	5478	PPIA	0.504155	0.554861	0	0
266	5688	PSMA7	0.504028	0.554691	0	0
267	126382	NR2C2AP	0.503746	0.554313	0	0
268	9700	ESPL1	0.502416	0.552533	0	0
269	4704	NDUFA9	0.502163	0.552194	0	0
270	10056	FARSB	0.501855	0.551782	0	0
271	10921	RNPS1	0.501194	0.5509	0	0
272	79023	NUP37	0.501124	0.550806	0	0
273	6944	VPS72	0.501023	0.550671	0	0
274	8208	CHAF1B	0.50068	0.550214	0	0
275	10151	HNRNPA3P1	0.500165	0.549526	0	0
276	10036	CHAF1A	0.499986	0.549288	0	0
277	10436	EMG1	0.499963	0.549257	0	0
278	26528	DAZAP1	0.49993	0.549213	0	0
279	9377	COX5A	0.499366	0.548461	0	0
280	65005	MRPL9	0.498595	0.547434	0	0
281	4796	TONSL	0.497743	0.546301	0	0
282	10431	NA	0.497704	0.54625	0	0
283	64960	MRPS15	0.497481	0.545953	0	0
284	10856	RUVBL2	0.497246	0.545641	0	0
285	10195	ALG3	0.497006	0.545323	0	0
286	56897	WRNIP1	0.496778	0.545019	0	0
287	151648	SGOL1	0.496627	0.544818	0	0
288	1716	DGUOK	0.496315	0.544404	0	0
289	92609	TIMM50	0.495837	0.543771	0	0
290	29088	MRPL15	0.495753	0.54366	0	0
291	65003	MRPL11	0.495718	0.543613	0	0
292	643387	LOC643387	0.495392	0.543181	0	0
293	1984	EIF5A	0.495237	0.542976	0	0
294	1870	E2F2	0.495125	0.542827	0	0
295	80324	PUS1	0.494999	0.54266	0	0
296	86	ACTL6A	0.494629	0.54217	0	0
297	93081	TEX30	0.49384	0.541127	0	0
298	701	BUB1B	0.493524	0.540709	0	0
299	9238	TBRG4	0.49292	0.53991	0	0
300	5695	PSMB7	0.492533	0.539399	0	0
301	898	CCNE1	0.492493	0.539346	0	0
302	1104	RCC1	0.492121	0.538855	0	0
303	56992	KIF15	0.490687	0.536965	0	0
304	5692	PSMB4	0.489924	0.535961	0	0
305	51726	DNAJB11	0.489854	0.535868	0	0
306	81610	FAM83D	0.489846	0.535858	0	0
307	79954	NOL10	0.489748	0.535729	0	0
308	84318	CCDC77	0.489683	0.535643	0	0
309	152217	NCBP2-AS2	0.489604	0.535539	0	0
310	4201	MEA1	0.489303	0.535143	0	0
311	23404	EXOSC2	0.489199	0.535007	0	0
312	81930	KIF18A	0.489085	0.534858	0	0
313	5693	PSMB5	0.488932	0.534656	0	0
314	4521	NUDT1	0.48888	0.534587	0	0
315	5440	POLR2K	0.488669	0.53431	0	0
316	6941	TCF19	0.488368	0.533914	0	0
317	84300	UQCC2	0.488206	0.533703	0	0
318	25879	DCAF13	0.487978	0.533402	0	0
319	1503	CTPS1	0.487709	0.533049	0	0
320	64965	MRPS9	0.487217	0.532404	0	0
321	5425	POLD2	0.485951	0.530746	0	0
322	28998	MRPL13	0.485873	0.530644	0	0
323	728833	FAM72D	0.485563	0.530238	0	0
324	9493	KIF23	0.485259	0.52984	0	0
325	7023	TFAP4	0.484587	0.528962	0	0
326	81887	LAS1L	0.484584	0.528958	0	0
327	90390	MED30	0.484136	0.528373	0	0
328	10963	STIP1	0.484084	0.528304	0	0
329	56993	TOMM22	0.483276	0.527249	0	0
330	79723	SUV39H2	0.48288	0.526734	0	0
331	55872	PBK	0.482467	0.526195	0	0
332	10606	PAICS	0.482462	0.526189	0	0
333	10213	PSMD14	0.482429	0.526145	0	0
334	29127	RACGAP1	0.482141	0.52577	0	0
335	699	BUB1	0.481832	0.525367	0	0
336	6156	RPL30	0.4807	0.523894	0	0
337	641	BLM	0.480345	0.523433	0	0
338	3832	KIF11	0.480324	0.523405	0	0
339	116225	ZMYND19	0.480321	0.523401	0	0
340	7381	UQCRB	0.480092	0.523104	0	0
341	5690	PSMB2	0.48	0.522984	0	0
342	990	CDC6	0.47966	0.522543	0	0
343	1678	TIMM8A	0.479513	0.522352	0	0
344	51805	COQ3	0.479511	0.522349	0	0
345	51069	MRPL2	0.479187	0.521929	0	0
346	79081	LBHD1	0.4784	0.520908	0	0
347	10694	CCT8	0.477876	0.520228	0	0
348	54663	WDR74	0.477229	0.51939	0	0
349	23649	POLA2	0.477173	0.519317	0	0
350	3251	HPRT1	0.47713	0.519262	0	0
351	8568	RRP1	0.47694	0.519015	0	0
352	84154	RPF2	0.476558	0.518521	0	0
353	51499	TRIAP1	0.47649	0.518433	0	0
354	388931	MFSD2B	0.476389	0.518303	0	0
355	64979	MRPL36	0.476051	0.517865	0	0
356	908	CCT6A	0.476018	0.517822	0	0
357	92703	TMEM183A	0.475915	0.51769	0	0
358	1347	COX7A2	0.475839	0.517591	0	0
359	8655	DYNLL1	0.475713	0.517429	0	0
360	54931	TRMT10C	0.475629	0.51732	0	0
361	79980	DSN1	0.474891	0.516367	0	0
362	728568	C12orf73	0.474796	0.516245	0	0
363	83463	MXD3	0.474766	0.516206	0	0
364	11222	MRPL3	0.474584	0.51597	0	0
365	284403	WDR62	0.474477	0.515832	0	0
366	2968	GTF2H4	0.474246	0.515534	0	0
367	55920	RCC2	0.473996	0.515211	0	0
368	5160	PDHA1	0.473248	0.514247	0	0
369	29901	SAC3D1	0.473192	0.514176	0	0
370	339674	LINC00634	0.473004	0.513933	0	0
371	55168	MRPS18A	0.472669	0.513501	0	0
372	30968	STOML2	0.472312	0.513043	0	0
373	29078	NDUFAF4	0.472144	0.512826	0	0
374	83695	RHNO1	0.47169	0.512241	0	0
375	56616	DIABLO	0.470752	0.511036	0	0
376	1537	CYC1	0.470692	0.51096	0	0
377	6791	AURKAPS1	0.470649	0.510904	0	0
378	84900	RNFT2	0.470426	0.510618	0	0
379	3396	ICT1	0.470147	0.510259	0	0
380	3028	HSD17B10	0.470136	0.510245	0	0
381	91433	RCCD1	0.470073	0.510164	0	0
382	29980	DONSON	0.469466	0.509385	0	0
383	121642	ALKBH2	0.46918	0.509019	0	0
384	64785	GINS3	0.468734	0.508447	0	0
385	7372	UMPS	0.468677	0.508374	0	0
386	29107	NXT1	0.468495	0.50814	0	0
387	25983	NGDN	0.468356	0.507962	0	0
388	56915	EXOSC5	0.468346	0.50795	0	0
389	6950	TCP1	0.467874	0.507345	0	0
390	4175	MCM6	0.467751	0.507187	0	0
391	3161	HMMR	0.467284	0.50659	0	0
392	54908	SPDL1	0.467222	0.50651	0	0
393	8894	EIF2S2	0.467218	0.506505	0	0
394	8079	MLF2	0.466995	0.50622	0	0
395	55635	DEPDC1	0.46694	0.50615	0	0
396	5689	PSMB1	0.466926	0.506132	0	0
397	6749	SSRP1	0.466841	0.506024	0	0
398	5702	PSMC3	0.466426	0.505493	0	0
399	5710	PSMD4	0.466409	0.505472	0	0
400	7374	UNG	0.466357	0.505404	0	0
401	10575	CCT4	0.465459	0.504258	0	0
402	88745	RRP36	0.465084	0.503779	0	0
403	3066	HDAC2	0.465082	0.503776	0	0
404	9918	NCAPD2	0.464995	0.503665	0	0
405	84933	C8orf76	0.464882	0.503522	0	0
406	5438	POLR2I	0.464716	0.503309	0	0
407	494514	TYMSOS	0.464288	0.502764	0	0
408	55003	PAK1IP1	0.464284	0.502758	0	0
409	5427	POLE2	0.464157	0.502597	0	0
410	55215	FANCI	0.463974	0.502364	0	0
411	26472	PPP1R14B	0.463948	0.502331	0	0
412	64978	MRPL38	0.463687	0.501999	0	0
413	11335	CBX3	0.463334	0.501548	0	0
414	51434	ANAPC7	0.463205	0.501384	0	0
415	8106	PABPN1	0.463166	0.501335	0	0
416	26519	TIMM10	0.463011	0.501138	0	0
417	51121	RPL26L1	0.462969	0.501084	0	0
418	2189	FANCG	0.462932	0.501036	0	0
419	10199	MPHOSPH10	0.462866	0.500952	0	0
420	51642	MRPL48	0.462662	0.500693	0	0
421	100128191	TMPO-AS1	0.462424	0.50039	0	0
422	201254	STRA13	0.462338	0.500281	0	0
423	9521	EEF1E1	0.46231	0.500245	0	0
424	2175	FANCA	0.462215	0.500124	0	0
425	10432	RBM14	0.462162	0.500057	0	0
426	2091	FBL	0.461923	0.499753	0	0
427	22913	RALY	0.461792	0.499586	0	0
428	63875	MRPL17	0.461718	0.499493	0	0
429	8260	NAA10	0.461686	0.499452	0	0
430	10799	RPP40	0.461589	0.499329	0	0
431	9556	C14orf2	0.461547	0.499275	0	0
432	79033	ERI3	0.461503	0.499219	0	0
433	552900	BOLA2	0.461115	0.498727	0	0
434	7884	SLBP	0.460377	0.497789	0	0
435	84823	LMNB2	0.460197	0.497561	0	0
436	26502	NARF	0.460183	0.497544	0	0
437	6888	TALDO1	0.460069	0.497398	0	0
438	26271	FBXO5	0.459975	0.49728	0	0
439	54555	DDX49	0.459758	0.497004	0	0
440	55010	PARPBP	0.459748	0.496992	0	0
441	63933	MCUR1	0.459601	0.496805	0	0
442	51593	SRRT	0.45952	0.496703	0	0
443	51647	FAM96B	0.459509	0.496689	0	0
444	5435	POLR2F	0.459088	0.496155	0	0
445	81853	TMEM14B	0.458246	0.495089	0	0
446	518	ATP5G3	0.458029	0.494814	0	0
447	899	CCNF	0.457995	0.494771	0	0
448	284992	CCDC150	0.457776	0.494494	0	0
449	6169	RPL38	0.457631	0.49431	0	0
450	729533	FAM72A	0.456976	0.493482	0	0
451	6241	RRM2	0.4569	0.493386	0	0
452	5684	PSMA3	0.456867	0.493345	0	0
453	8317	CDC7	0.456733	0.493175	0	0
454	112495	GTF3C6	0.456586	0.49299	0	0
455	285367	RPUSD3	0.456578	0.492979	0	0
456	29081	METTL5	0.456347	0.492688	0	0
457	51002	TPRKB	0.456317	0.49265	0	0
458	4706	NDUFAB1	0.45552	0.491643	0	0
459	84262	PSMG3	0.45548	0.491593	0	0
460	10733	PLK4	0.455477	0.491589	0	0
461	5704	PSMC4	0.455225	0.491271	0	0
462	23212	RRS1	0.454514	0.490375	0	0
463	8914	TIMELESS	0.454466	0.490315	0	0
464	5558	PRIM2	0.454226	0.490011	0	0
465	55651	NHP2	0.454033	0.489768	0	0
466	3735	KARS	0.453982	0.489704	0	0
467	10542	LAMTOR5	0.453831	0.489514	0	0
468	55120	FANCL	0.453104	0.488599	0	0
469	10721	POLQ	0.453017	0.48849	0	0
470	10038	PARP2	0.45285	0.488279	0	0
471	25788	RAD54B	0.452522	0.487867	0	0
472	4869	NPM1	0.452364	0.487668	0	0
473	64951	MRPS24	0.452317	0.487609	0	0
474	7329	UBE2I	0.452129	0.487373	0	0
475	55967	NDUFA12	0.452099	0.487336	0	0
476	83608	C18orf21	0.451453	0.486524	0	0
477	84833	USMG5	0.450551	0.485391	0	0
478	4904	YBX1	0.450297	0.485073	0	0
479	10657	KHDRBS1	0.450068	0.484786	0	0
480	23642	SNHG1	0.449774	0.484416	0	0
481	128239	IQGAP3	0.449513	0.48409	0	0
482	23401	FRAT2	0.449434	0.483991	0	0
483	7341	SUMO1	0.448853	0.483263	0	0
484	1479	CSTF3	0.448662	0.483024	0	0
485	54962	TIPIN	0.448578	0.482918	0	0
486	23029	RBM34	0.448453	0.482762	0	0
487	221545	C6orf136	0.448358	0.482643	0	0
488	1349	COX7B	0.4483	0.482571	0	0
489	54205	CYCS	0.448049	0.482256	0	0
490	4841	NONO	0.448009	0.482206	0	0
491	10456	HAX1	0.447641	0.481746	0	0
492	339230	CCDC137	0.447491	0.481559	0	0
493	5985	RFC5	0.447047	0.481004	0	0
494	23028	KDM1A	0.44704	0.480995	0	0
495	4190	MDH1	0.446896	0.480815	0	0
496	8662	EIF3B	0.446818	0.480717	0	0
497	254263	CNIH2	0.446702	0.480573	0	0
498	11333	PDAP1	0.446617	0.480466	0	0
499	10940	POP1	0.446187	0.479929	0	0
500	6183	MRPS12	0.446077	0.479792	0	0
501	54512	EXOSC4	0.446014	0.479713	0	0
502	9136	RRP9	0.445928	0.479606	0	0
503	1340	COX6B1	0.44579	0.479433	0	0
504	3151	HMGN2	0.444911	0.478337	0	0
505	65109	UPF3B	0.44474	0.478124	0	0
506	11047	ADRM1	0.444458	0.477772	0	0
507	81873	ARPC5L	0.444339	0.477625	0	0
508	54821	ERCC6L	0.44401	0.477214	0	0
509	54535	CCHCR1	0.443993	0.477193	0	0
510	9134	CCNE2	0.44309	0.476069	0	0
511	22929	SEPHS1	0.442982	0.475934	0	0
512	5725	PTBP1	0.442928	0.475867	0	0
513	83903	GSG2	0.442439	0.475259	0	0
514	10328	EMC8	0.442085	0.474819	0	0
515	7260	TSSC1	0.441964	0.474669	0	0
516	65108	MARCKSL1	0.44083	0.47326	0	0
517	440081	DDX12P	0.440454	0.472794	0	0
518	26155	NOC2L	0.439943	0.47216	0	0
519	3978	LIG1	0.43989	0.472095	0	0
520	51651	PTRH2	0.439331	0.471401	0	0
521	6184	RPN1	0.439316	0.471383	0	0
522	4722	NDUFS3	0.439148	0.471175	0	0
523	10245	TIMM17B	0.439048	0.471051	0	0
524	56945	MRPS22	0.439037	0.471037	0	0
525	79035	NABP2	0.438825	0.470774	0	0
526	191	AHCY	0.438674	0.470588	0	0
527	84365	NIFK	0.438512	0.470387	0	0
528	54927	CHCHD3	0.438155	0.469945	0	0
529	51236	HGH1	0.437847	0.469564	0	0
530	52	ACP1	0.436809	0.46828	0	0
531	10469	TIMM44	0.436742	0.468198	0	0
532	131474	CHCHD4	0.436536	0.467943	0	0
533	6832	SUPV3L1	0.436275	0.467621	0	0
534	55695	NSUN5	0.436209	0.46754	0	0
535	157313	CDCA2	0.436061	0.467356	0	0
536	147841	SPC24	0.435542	0.466716	0	0
537	6647	SOD1	0.43533	0.466454	0	0
538	56954	NIT2	0.435122	0.466197	0	0
539	84759	PCGF1	0.434187	0.465045	0	0
540	1017	CDK2	0.434041	0.464864	0	0
541	51016	EMC9	0.433811	0.464582	0	0
542	51529	ANAPC11	0.433733	0.464486	0	0
543	23480	SEC61G	0.433709	0.464456	0	0
544	10785	WDR4	0.433636	0.464366	0	0
545	55759	WDR12	0.433528	0.464233	0	0
546	114049	WBSCR22	0.433213	0.463845	0	0
547	150223	YDJC	0.433157	0.463777	0	0
548	23109	DDN	0.433063	0.463661	0	0
549	5052	PRDX1	0.433025	0.463614	0	0
550	23481	PES1	0.432955	0.463528	0	0
551	5700	PSMC1	0.432781	0.463313	0	0
552	93436	ARMC6	0.432678	0.463187	0	0
553	64118	DUS1L	0.43262	0.463115	0	0
554	83956	RACGAP1P	0.432243	0.462651	0	0
555	6009	RHEB	0.432177	0.46257	0	0
556	6201	RPS7	0.432097	0.462472	0	0
557	4174	MCM5	0.431871	0.462194	0	0
558	64146	PDF	0.431866	0.462188	0	0
559	5203	PFDN4	0.431447	0.461674	0	0
560	116447	TOP1MT	0.43122	0.461394	0	0
561	204	AK2	0.430994	0.461117	0	0
562	388730	TMEM81	0.4305	0.46051	0	0
563	27000	DNAJC2	0.430245	0.460197	0	0
564	10919	EHMT2	0.430241	0.460192	0	0
565	27166	PRELID1	0.430222	0.460169	0	0
566	3150	HMGN1	0.430164	0.460098	0	0
567	388796	SNHG17	0.430065	0.459976	0	0
568	3145	HMBS	0.429987	0.459881	0	0
569	97	ACYP1	0.429837	0.459696	0	0
570	1062	CENPE	0.429741	0.459579	0	0
571	51649	MRPS23	0.429536	0.459328	0	0
572	1211	CLTA	0.429348	0.459097	0	0
573	51497	NELFCD	0.429318	0.45906	0	0
574	4234	METTL1	0.429184	0.458896	0	0
575	1063	CENPF	0.429138	0.458839	0	0
576	10440	TIMM17A	0.429078	0.458766	0	0
577	83940	TATDN1	0.429011	0.458684	0	0
578	286053	NSMCE2	0.428925	0.458579	0	0
579	7965	AIMP2	0.428862	0.458502	0	0
580	6491	STIL	0.428798	0.458423	0	0
581	79581	SLC52A2	0.428616	0.458199	0	0
582	550	AUP1	0.428381	0.457912	0	0
583	29115	SAP30BP	0.428149	0.457628	0	0
584	81892	SLIRP	0.427861	0.457275	0	0
585	3326	HSP90AB1	0.427531	0.456872	0	0
586	55726	ASUN	0.426871	0.456065	0	0
587	5683	PSMA2	0.426784	0.455958	0	0
588	6242	RTKN	0.426781	0.455954	0	0
589	5424	POLD1	0.426207	0.455252	0	0
590	348738	C2orf48	0.426099	0.45512	0	0
591	10476	ATP5H	0.425968	0.454961	0	0
592	83732	RIOK1	0.425745	0.454688	0	0
593	1663	DDX11	0.425504	0.454394	0	0
594	8487	GEMIN2	0.425476	0.454359	0	0
595	6227	RPS21	0.425412	0.454282	0	0
596	641638	SNHG6	0.425296	0.45414	0	0
597	328	APEX1	0.425049	0.453838	0	0
598	10813	UTP14A	0.425006	0.453786	0	0
599	2130	EWSR1	0.424833	0.453575	0	0
600	116138	KLHDC3	0.424631	0.453329	0	0
601	51072	MEMO1	0.42446	0.453119	0	0
602	51629	SLC25A39	0.424399	0.453046	0	0
603	51067	YARS2	0.42431	0.452937	0	0
604	6905	TBCE	0.423954	0.452503	0	0
605	51514	DTL	0.423528	0.451984	0	0
606	5719	PSMD13	0.423513	0.451966	0	0
607	292	SLC25A5	0.423319	0.451728	0	0
608	55661	DDX27	0.422829	0.451132	0	0
609	1337	COX6A1	0.422593	0.450845	0	0
610	26233	FBXL6	0.422472	0.450697	0	0
611	1763	DNA2	0.422465	0.450689	0	0
612	51025	PAM16	0.42228	0.450463	0	0
613	2842	GPR19	0.421835	0.449922	0	0
614	79080	CCDC86	0.421576	0.449607	0	0
615	51204	TACO1	0.421541	0.449565	0	0
616	10797	MTHFD2	0.421511	0.449528	0	0
617	5216	PFN1	0.421232	0.449188	0	0
618	4831	NME2	0.420991	0.448896	0	0
619	283991	UBALD2	0.420953	0.44885	0	0
620	54539	NDUFB11	0.420926	0.448817	0	0
621	54802	TRIT1	0.420858	0.448734	0	0
622	1468	SLC25A10	0.420846	0.44872	0	0
623	4150	MAZ	0.420741	0.448592	0	0
624	3149	HMGB3	0.420739	0.448589	0	0
625	642846	LOC642846	0.420644	0.448474	0	0
626	5983	RFC3	0.420418	0.4482	0	0
627	23	ABCF1	0.420371	0.448142	0	0
628	442454	UQCRBP1	0.420147	0.447871	0	0
629	144097	C11orf84	0.420144	0.447867	0	0
630	3607	FOXK2	0.419919	0.447594	0	0
631	10728	PTGES3	0.419913	0.447587	0	0
632	10726	NUDC	0.419165	0.446679	0	0
633	8833	GMPS	0.419098	0.446598	0	0
634	56652	C10orf2	0.418665	0.446072	0	0
635	11331	PHB2	0.418256	0.445577	0	0
636	65008	MRPL1	0.41825	0.445569	0	0
637	3070	HELLS	0.417867	0.445105	0	0
638	1789	DNMT3B	0.417562	0.444736	0	0
639	122704	MRPL52	0.417505	0.444666	0	0
640	84946	LTV1	0.417335	0.44446	0	0
641	4733	DRG1	0.417264	0.444375	0	0
642	9824	ARHGAP11A	0.416913	0.44395	0	0
643	389538	MGC72080	0.41689	0.443922	0	0
644	10539	GLRX3	0.41688	0.44391	0	0
645	10055	SAE1	0.416209	0.443098	0	0
646	132299	OCIAD2	0.416143	0.443018	0	0
647	51650	MRPS33	0.415931	0.442762	0	0
648	7283	TUBG1	0.415737	0.442528	0	0
649	7153	TOP2A	0.415574	0.44233	0	0
650	29899	GPSM2	0.415538	0.442287	0	0
651	401010	LOC401010	0.415525	0.442271	0	0
652	121053	C12orf45	0.415511	0.442254	0	0
653	8480	RAE1	0.415135	0.441799	0	0
654	79042	TSEN34	0.414937	0.44156	0	0
655	5536	PPP5C	0.414169	0.440633	0	0
656	6835	SURF2	0.414146	0.440605	0	0
657	2193	FARSA	0.414042	0.44048	0	0
658	284184	C17orf89	0.413971	0.440394	0	0
659	375444	C5orf34	0.413635	0.439988	0	0
660	3609	ILF3	0.413398	0.439703	0	0
661	11124	FAF1	0.413023	0.439251	0	0
662	51634	RBMX2	0.41297	0.439186	0	0
663	91408	BTF3L4	0.412834	0.439023	0	0
664	2178	FANCE	0.412335	0.438421	0	0
665	6418	SET	0.412254	0.438323	0	0
666	2224	FDPS	0.412186	0.438242	0	0
667	9167	COX7A2L	0.411778	0.43775	0	0
668	285958	SNHG15	0.411688	0.437642	0	0
669	57026	PDXP	0.411501	0.437417	0	0
670	285643	KIF4B	0.411374	0.437264	0	0
671	51275	MAPKAPK5-AS1	0.411295	0.437169	0	0
672	5687	PSMA6	0.411249	0.437114	0	0
673	91057	CCDC34	0.411056	0.436881	0	0
674	51081	MRPS7	0.411041	0.436863	0	0
675	10360	NPM3	0.410931	0.43673	0	0
676	79172	CENPO	0.410912	0.436708	0	0
677	6902	TBCA	0.410905	0.436699	0	0
678	51142	CHCHD2	0.41019	0.435839	0	0
679	65094	JMJD4	0.409648	0.435188	0	0
680	5546	PRCC	0.409357	0.434838	0	0
681	79801	SHCBP1	0.408677	0.434022	0	0
682	91687	CENPL	0.408356	0.433637	0	0
683	128061	C1orf131	0.407903	0.433093	0	0
684	1072	CFL1	0.407741	0.432898	0	0
685	125476	INO80C	0.407697	0.432846	0	0
686	64105	CENPK	0.407599	0.432729	0	0
687	220042	DDIAS	0.40759	0.432718	0	0
688	9978	RBX1	0.407398	0.432487	0	0
689	4528	MTIF2	0.40726	0.432322	0	0
690	51504	TRMT112	0.407223	0.432277	0	0
691	51371	POMP	0.407221	0.432276	0	0
692	128869	PIGU	0.407	0.432011	0	0
693	10428	CFDP1	0.406838	0.431816	0	0
694	516	ATP5G1	0.406731	0.431688	0	0
695	5886	RAD23A	0.406586	0.431515	0	0
696	283989	TSEN54	0.406572	0.431497	0	0
697	11270	NRM	0.406444	0.431344	0	0
698	51547	SIRT7	0.406386	0.431275	0	0
699	83596	BCL2L12	0.406355	0.431237	0	0
700	56888	KCMF1	0.406261	0.431125	0	0
701	6573	SLC19A1	0.406215	0.43107	0	0
702	746	TMEM258	0.405808	0.430583	0	0
703	6132	RPL8	0.405694	0.430446	0	0
704	5127	CDK16	0.405406	0.430102	0	0
705	8668	EIF3I	0.405373	0.430062	0	0
706	23210	JMJD6	0.405181	0.429832	0	0
707	29028	ATAD2	0.405069	0.429698	0	0
708	56902	PNO1	0.405012	0.42963	0	0
709	89891	WDR34	0.404959	0.429567	0	0
710	11340	EXOSC8	0.404831	0.429413	0	0
711	11332	ACOT7	0.404775	0.429346	0	0
712	219927	MRPL21	0.404673	0.429224	0	0
713	9669	EIF5B	0.404544	0.42907	0	0
714	81624	DIAPH3	0.403952	0.428363	0	0
715	23421	ITGB3BP	0.403472	0.427789	0	0
716	22944	KIN	0.403432	0.427741	0	0
717	7818	DAP3	0.403268	0.427545	0	0
718	4702	NDUFA8	0.403014	0.427242	0	0
719	55559	HAUS7	0.402963	0.427182	0	0
720	9688	NUP93	0.402941	0.427155	0	0
721	10576	CCT2	0.402892	0.427097	0	0
722	5436	POLR2G	0.402608	0.426758	0	0
723	4288	MKI67	0.402469	0.426592	0	0
724	10357	HMGB1P1	0.402366	0.426469	0	0
725	7336	UBE2V2	0.40217	0.426235	0	0
726	9928	KIF14	0.401997	0.426029	0	0
727	80895	ILKAP	0.401882	0.425892	0	0
728	5439	POLR2J	0.401737	0.425718	0	0
729	92312	MEX3A	0.401431	0.425354	0	0
730	9328	GTF3C5	0.40102	0.424864	0	0
731	6903	TBCC	0.40083	0.424637	0	0
732	195828	ZNF367	0.400678	0.424456	0	0
733	1978	EIF4EBP1	0.400652	0.424425	0	0
734	57835	SLC4A5	0.400541	0.424293	0	0
735	4709	NDUFB3	0.400538	0.424289	0	0
736	617	BCS1L	0.399989	0.423636	0	0
737	23788	MTCH2	0.399831	0.423448	0	0
738	4694	NDUFA1	0.399632	0.42321	0	0
739	8891	EIF2B3	0.399429	0.422969	0	0
740	8420	SNHG3	0.399371	0.422901	0	0
741	5245	PHB	0.399333	0.422855	0	0
742	23246	BOP1	0.398838	0.422266	0	0
743	51182	HSPA14	0.398697	0.422099	0	0
744	259266	ASPM	0.398695	0.422097	0	0
745	55794	DDX28	0.398557	0.421932	0	0
746	2873	GPS1	0.398526	0.421895	0	0
747	51020	HDDC2	0.398376	0.421717	0	0
748	50814	NSDHL	0.398253	0.421571	0	0
749	55210	ATAD3A	0.398166	0.421468	0	0
750	54606	DDX56	0.398153	0.421451	0	0
751	57696	DDX55	0.39808	0.421365	0	0
752	11113	CIT	0.397921	0.421177	0	0
753	11091	WDR5	0.397902	0.421154	0	0
754	8565	YARS	0.397344	0.42049	0	0
755	6165	RPL35A	0.397325	0.420468	0	0
756	11165	NUDT3	0.397313	0.420454	0	0
757	79866	BORA	0.397243	0.420371	0	0
758	23354	HAUS5	0.397063	0.420158	0	0
759	118487	CHCHD1	0.396913	0.419979	0	0
760	6100	RP9	0.396306	0.419259	0	0
761	84733	CBX2	0.396283	0.419231	0	0
762	23016	EXOSC7	0.396101	0.419015	0	0
763	79135	APOO	0.395844	0.418711	0	0
764	494143	CHAC2	0.395709	0.418551	0	0
765	219844	HYLS1	0.395618	0.418443	0	0
766	7718	ZNF165	0.395617	0.418442	0	0
767	7015	TERT	0.3956	0.418422	0	0
768	192111	PGAM5	0.39557	0.418386	0	0
769	84334	APOPT1	0.395548	0.41836	0	0
770	6877	TAF5	0.395501	0.418305	0	0
771	51239	ANKRD39	0.395394	0.418177	0	0
772	27346	TMEM97	0.395366	0.418144	0	0
773	539	ATP5O	0.39518	0.417923	0	0
774	55248	TMEM206	0.394919	0.417615	0	0
775	6048	RNF5	0.39487	0.417557	0	0
776	79169	C1orf35	0.394633	0.417276	0	0
777	9025	RNF8	0.394536	0.417161	0	0
778	4726	NDUFS6	0.394323	0.416908	0	0
779	55486	PARL	0.394226	0.416794	0	0
780	8140	SLC7A5	0.393556	0.416001	0	0
781	2177	FANCD2	0.393505	0.41594	0	0
782	84522	JAGN1	0.393359	0.415768	0	0
783	10131	TRAP1	0.39315	0.41552	0	0
784	51300	TIMMDC1	0.392626	0.4149	0	0
785	5694	PSMB6	0.39252	0.414776	0	0
786	1434	CSE1L	0.392363	0.414589	0	0
787	9588	PRDX6	0.392302	0.414518	0	0
788	2971	GTF3A	0.391908	0.414053	0	0
789	5433	POLR2D	0.391834	0.413965	0	0
790	51123	ZNF706	0.391768	0.413887	0	0
791	64963	MRPS11	0.391732	0.413844	0	0
792	200185	KRTCAP2	0.391617	0.413709	0	0
793	8883	NAE1	0.391235	0.413258	0	0
794	474338	SUMO1P3	0.390959	0.412931	0	0
795	522	ATP5J	0.390923	0.412889	0	0
796	10383	TUBB4B	0.390909	0.412872	0	0
797	8270	LAGE3	0.390671	0.412592	0	0
798	87178	PNPT1	0.390661	0.41258	0	0
799	81929	SEH1L	0.390594	0.412501	0	0
800	92002	FAM58A	0.390372	0.412239	0	0
801	8099	CDK2AP1	0.390372	0.412238	0	0
802	4173	MCM4	0.390164	0.411994	0	0
803	339487	ZBTB8OS	0.390095	0.411913	0	0
804	80775	TMEM177	0.39003	0.411835	0	0
805	51022	GLRX2	0.38958	0.411305	0	0
806	11321	GPN1	0.389372	0.411059	0	0
807	79133	NDUFAF5	0.38931	0.410987	0	0
808	116238	TLCD1	0.389291	0.410965	0	0
809	1329	COX5B	0.389135	0.41078	0	0
810	6204	RPS10	0.388959	0.410572	0	0
811	3297	HSF1	0.388856	0.410452	0	0
812	10898	CPSF4	0.388523	0.410059	0	0
813	692224	FBXO22-AS1	0.388452	0.409976	0	0
814	708	C1QBP	0.388233	0.409718	0	0
815	116092	DNTTIP1	0.388017	0.409463	0	0
816	994	CDC25B	0.387991	0.409433	0	0
817	90353	CTU1	0.387916	0.409345	0	0
818	4580	MTX1	0.387786	0.409192	0	0
819	514	ATP5E	0.387657	0.40904	0	0
820	200933	FBXO45	0.387535	0.408896	0	0
821	9040	UBE2M	0.38736	0.40869	0	0
822	4738	NEDD8	0.38729	0.408608	0	0
823	6611	SMS	0.387123	0.408412	0	0
824	6294	SAFB	0.38712	0.408408	0	0
825	55732	C1orf112	0.386887	0.408134	0	0
826	9555	H2AFY	0.386561	0.407751	0	0
827	27085	MTBP	0.38648	0.407655	0	0
828	8802	SUCLG1	0.386435	0.407602	0	0
829	10952	SEC61B	0.386381	0.407538	0	0
830	84842	HPDL	0.386351	0.407504	0	0
831	57650	KIAA1524	0.38635	0.407503	0	0
832	5822	PWP2	0.386292	0.407434	0	0
833	51388	NIP7	0.386048	0.407148	0	0
834	440	ASNS	0.385691	0.406728	0	0
835	29093	MRPL22	0.385582	0.4066	0	0
836	80145	THOC7	0.385364	0.406344	0	0
837	63922	CHTF18	0.385189	0.406139	0	0
838	10617	STAMBP	0.385165	0.40611	0	0
839	57510	XPO5	0.385111	0.406047	0	0
840	79622	SNRNP25	0.385086	0.406018	0	0
841	5682	PSMA1	0.385043	0.405967	0	0
842	10775	POP4	0.384829	0.405716	0	0
843	5531	PPP4C	0.384646	0.405501	0	0
844	151246	SGOL2	0.384588	0.405433	0	0
845	7417	VDAC2	0.384584	0.405428	0	0
846	1802	DPH2	0.38419	0.404966	0	0
847	6598	SMARCB1	0.384166	0.404938	0	0
848	91734	IDI2	0.3841	0.404861	0	0
849	7873	MANF	0.384036	0.404785	0	0
850	6152	RPL24	0.383972	0.40471	0	0
851	28974	C19orf53	0.383781	0.404486	0	0
852	4712	NDUFB6	0.383778	0.404483	0	0
853	4191	MDH2	0.383288	0.403909	0	0
854	25855	BRMS1	0.383275	0.403893	0	0
855	112970	KTI12	0.383273	0.40389	0	0
856	55907	CMAS	0.383118	0.403708	0	0
857	100130932	SNRPGP15	0.383033	0.403609	0	0
858	59286	UBL5	0.38296	0.403523	0	0
859	91419	XRCC6BP1	0.382956	0.403519	0	0
860	201299	RDM1	0.382785	0.403318	0	0
861	63893	UBE2O	0.382711	0.403232	0	0
862	51188	SS18L2	0.382444	0.402919	0	0
863	11013	TMSB15A	0.382307	0.402759	0	0
864	29105	CFAP20	0.382103	0.40252	0	0
865	56984	PSMG2	0.381616	0.40195	0	0
866	196294	IMMP1L	0.381109	0.401356	0	0
867	7353	UFD1L	0.381104	0.401351	0	0
868	64949	MRPS26	0.381072	0.401313	0	0
869	374393	FAM111B	0.380921	0.401137	0	0
870	60436	TGIF2	0.380788	0.400981	0	0
871	6732	SRPK1	0.380774	0.400964	0	0
872	55093	WDYHV1	0.380646	0.400815	0	0
873	55505	NOP10	0.380556	0.40071	0	0
874	124045	SPATA33	0.380362	0.400483	0	0
875	27429	HTRA2	0.380197	0.40029	0	0
876	54058	C21orf58	0.380134	0.400216	0	0
877	93594	TBC1D31	0.380015	0.400077	0	0
878	54148	MRPL39	0.379805	0.399832	0	0
879	150468	CKAP2L	0.379544	0.399527	0	0
880	23640	HSPBP1	0.37924	0.399172	0	0
881	79002	C19orf43	0.379206	0.399132	0	0
882	10549	PRDX4	0.379084	0.39899	0	0
883	2187	FANCB	0.379072	0.398976	0	0
884	158	ADSL	0.379057	0.398957	0	0
885	55353	LAPTM4B	0.37899	0.39888	0	0
886	25926	NOL11	0.378863	0.398731	0	0
887	10459	MAD2L2	0.37863	0.398459	0	0
888	55585	UBE2Q1	0.378543	0.398358	0	0
889	5771	PTPN2	0.378444	0.398242	0	0
890	5691	PSMB3	0.378054	0.397788	0	0
891	1054	CEBPG	0.378033	0.397763	0	0
892	1967	EIF2B1	0.378016	0.397743	0	0
893	387521	TMEM189	0.37766	0.397328	0	0
894	79733	E2F8	0.37766	0.397327	0	0
895	83460	EMC6	0.377623	0.397285	0	0
896	55131	RBM28	0.377448	0.39708	0	0
897	7086	TKT	0.377289	0.396895	0	0
898	2521	FUS	0.377003	0.396561	0	0
899	653598	PPIAL4C	0.376945	0.396494	0	0
900	56342	PPAN	0.376908	0.396451	0	0
901	58527	ABRACL	0.376833	0.396363	0	0
902	10322	SMYD5	0.376801	0.396326	0	0
903	79693	YRDC	0.376749	0.396265	0	0
904	199953	TMEM201	0.376679	0.396184	0	0
905	25941	TPGS2	0.376634	0.396131	0	0
906	286826	LIN9	0.376437	0.395902	0	0
907	28973	MRPS18B	0.376306	0.395749	0	0
908	4595	MUTYH	0.376235	0.395667	0	0
909	10987	COPS5	0.376201	0.395627	0	0
910	54443	ANLN	0.376158	0.395577	0	0
911	84930	MASTL	0.376058	0.39546	0	0
912	1032	CDKN2D	0.375729	0.395078	0	0
913	39	ACAT2	0.375721	0.395068	0	0
914	10430	TMEM147	0.375621	0.394952	0	0
915	54108	CHRAC1	0.375542	0.394859	0	0
916	10445	MCRS1	0.375374	0.394664	0	0
917	79050	NOC4L	0.375228	0.394494	0	0
918	51218	GLRX5	0.375148	0.3944	0	0
919	4072	EPCAM	0.375103	0.394349	0	0
920	6224	RPS20	0.375099	0.394344	0	0
921	1973	EIF4A1	0.375066	0.394305	0	0
922	127002	ATXN7L2	0.374497	0.393643	0	0
923	9618	TRAF4	0.374139	0.393227	0	0
924	57673	BEND3	0.373438	0.392412	0	0
925	7311	UBA52	0.373284	0.392233	0	0
926	58477	SRPRB	0.372972	0.391871	0	0
927	10102	TSFM	0.372543	0.391373	0	0
928	29960	FTSJ2	0.372526	0.391353	0	0
929	10247	HRSP12	0.372438	0.391251	0	0
930	10155	TRIM28	0.372203	0.390978	0	0
931	26135	SERBP1	0.372128	0.390891	0	0
932	51021	MRPS16	0.372031	0.390778	0	0
933	283458	NME2P1	0.371918	0.390648	0	0
934	55166	CENPQ	0.371906	0.390633	0	0
935	26521	TIMM8B	0.371851	0.39057	0	0
936	80273	GRPEL1	0.371721	0.390419	0	0
937	1616	DAXX	0.371648	0.390334	0	0
938	3146	HMGB1	0.371634	0.390318	0	0
939	84916	CIRH1A	0.371497	0.390159	0	0
940	29086	BABAM1	0.371323	0.389957	0	0
941	51023	MRPS18C	0.371296	0.389926	0	0
942	54982	CLN6	0.371211	0.389826	0	0
943	9168	TMSB10	0.371181	0.389792	0	0
944	84817	TXNDC17	0.371043	0.389632	0	0
945	1788	DNMT3A	0.370964	0.38954	0	0
946	29796	UQCR10	0.370918	0.389487	0	0
947	29100	TMEM208	0.370824	0.389379	0	0
948	2271	FH	0.370738	0.389278	0	0
949	8562	DENR	0.370726	0.389264	0	0
950	8813	DPM1	0.370641	0.389166	0	0
951	83879	CDCA7	0.370607	0.389127	0	0
952	10591	DNPH1	0.370598	0.389116	0	0
953	2821	GPI	0.37059	0.389107	0	0
954	55922	NKRF	0.370042	0.388472	0	0
955	677777	SCARNA12	0.369988	0.388409	0	0
956	1515	CTSV	0.369827	0.388222	0	0
957	4860	PNP	0.36979	0.38818	0	0
958	7268	TTC4	0.369633	0.387998	0	0
959	8078	USP5	0.369506	0.387851	0	0
960	6993	DYNLT1	0.369368	0.387691	0	0
961	5713	PSMD7	0.369298	0.38761	0	0
962	51372	TMA7	0.368742	0.386967	0	0
963	5905	RANGAP1	0.368603	0.386806	0	0
964	9277	WDR46	0.368564	0.38676	0	0
965	27336	HTATSF1	0.368489	0.386673	0	0
966	23787	MTCH1	0.368469	0.38665	0	0
967	5881	RAC3	0.36843	0.386606	0	0
968	10953	TOMM34	0.368371	0.386537	0	0
969	2023	ENO1	0.368222	0.386365	0	0
970	55957	LIN37	0.368169	0.386304	0	0
971	7411	VBP1	0.36809	0.386212	0	0
972	353	APRT	0.368048	0.386164	0	0
973	55502	HES6	0.367853	0.385937	0	0
974	23636	NUP62	0.367414	0.385431	0	0
975	27301	APEX2	0.367313	0.385313	0	0
976	132946	ARL9	0.367083	0.385048	0	0
977	5050	PAFAH1B3	0.367034	0.384991	0	0
978	6723	SRM	0.367005	0.384957	0	0
979	2956	MSH6	0.366925	0.384865	0	0
980	51287	COA4	0.366814	0.384737	0	0
981	51596	CUTA	0.366725	0.384634	0	0
982	54976	C20orf27	0.366716	0.384623	0	0
983	8625	RFXANK	0.366653	0.384551	0	0
984	51668	HSPB11	0.366181	0.384005	0	0
985	27043	PELP1	0.366019	0.383819	0	0
986	5426	POLE	0.365904	0.383685	0	0
987	54936	ADPRHL2	0.365903	0.383684	0	0
988	10480	EIF3M	0.365863	0.383638	0	0
989	388955	LOC388955	0.365826	0.383596	0	0
990	27440	CECR5	0.365696	0.383446	0	0
991	6223	RPS19	0.365579	0.38331	0	0
992	118472	ZNF511	0.365473	0.383189	0	0
993	5876	RABGGTB	0.365304	0.382993	0	0
994	113174	SAAL1	0.365239	0.382919	0	0
995	29101	SSU72	0.365118	0.382779	0	0
996	339231	ARL16	0.365105	0.382763	0	0
997	57017	COQ9	0.365004	0.382647	0	0
998	29781	NCAPH2	0.364985	0.382625	0	0
999	283951	C16orf91	0.364876	0.382499	0	0
1000	7407	VARS	0.364711	0.382309	0	0
1001	84296	GINS4	0.364539	0.38211	0	0
1002	83658	DYNLRB1	0.36448	0.382043	0	0
1003	1327	COX4I1	0.364445	0.382002	0	0
1004	5499	PPP1CA	0.364349	0.381891	0	0
1005	4522	MTHFD1	0.364066	0.381565	0	0
1006	119559	SFXN4	0.363761	0.381214	0	0
1007	5303	PIN4	0.363571	0.380994	0	0
1008	6229	RPS24	0.363545	0.380965	0	0
1009	84232	MAF1	0.363504	0.380918	0	0
1010	10330	CNPY2	0.362996	0.380333	0	0
1011	140823	ROMO1	0.362273	0.3795	0	0
1012	9221	NOLC1	0.362169	0.379381	0	0
1013	64432	MRPS25	0.362114	0.379317	0	0
1014	90736	FAM104B	0.36183	0.37899	0	0
1015	144455	E2F7	0.361673	0.37881	0	0
1016	115106	HAUS1	0.361658	0.378792	0	0
1017	468	ATF4	0.361652	0.378785	0	0
1018	2805	GOT1	0.361612	0.378739	0	0
1019	26071	FAM127B	0.361179	0.378241	0	0
1020	1155	TBCB	0.361138	0.378194	0	0
1021	84524	ZC3H8	0.361111	0.378163	0	0
1022	9219	MTA2	0.361036	0.378077	0	0
1023	90378	SAMD1	0.36077	0.37777	0	0
1024	343099	CCDC18	0.360557	0.377525	0	0
1025	57019	CIAPIN1	0.360549	0.377516	0	0
1026	6187	RPS2	0.360506	0.377467	0	0
1027	647946	LINC00669	0.360292	0.377222	0	0
1028	81569	ACTL8	0.360271	0.377197	0	0
1029	79017	GGCT	0.3602	0.377115	0	0
1030	126328	NDUFA11	0.359625	0.376456	0	0
1031	51116	MRPS2	0.359209	0.375978	0	0
1032	283248	RCOR2	0.359099	0.375851	0	0
1033	389362	PSMG4	0.358956	0.375687	0	0
1034	6603	SMARCD2	0.358921	0.375647	0	0
1035	56	ACRV1	0.358722	0.375418	0	0
1036	6396	SEC13	0.358538	0.375207	0	0
1037	115708	TRMT61A	0.358514	0.375179	0	0
1038	4436	MSH2	0.358429	0.375082	0	0
1039	8409	UXT	0.358274	0.374904	0	0
1040	79064	TMEM223	0.358138	0.374749	0	0
1041	341056	LOC341056	0.358028	0.374622	0	0
1042	57122	NUP107	0.358019	0.374612	0	0
1043	80742	PRR3	0.357904	0.37448	0	0
1044	85395	FAM207A	0.35767	0.374211	0	0
1045	80142	PTGES2	0.357305	0.373794	0	0
1046	9442	MED27	0.357303	0.373791	0	0
1047	6150	MRPL23	0.357198	0.373671	0	0
1048	9352	TXNL1	0.357161	0.373628	0	0
1049	55856	ACOT13	0.357066	0.373519	0	0
1050	10113	PREB	0.356894	0.373322	0	0
1051	5701	PSMC2	0.356872	0.373297	0	0
1052	201255	LRRC45	0.356781	0.373193	0	0
1053	10980	COPS6	0.356746	0.373152	0	0
1054	521	ATP5I	0.356736	0.373141	0	0
1055	3704	ITPA	0.356656	0.373049	0	0
1056	51537	MTFP1	0.356591	0.372975	0	0
1057	9791	PTDSS1	0.356432	0.372793	0	0
1058	84320	ACBD6	0.356145	0.372464	0	0
1059	997	CDC34	0.356113	0.372428	0	0
1060	27095	TRAPPC3	0.355815	0.372086	0	0
1061	54938	SARS2	0.355682	0.371934	0	0
1062	2010	EMD	0.355612	0.371854	0	0
1063	10874	NMU	0.355329	0.37153	0	0
1064	51250	C6orf203	0.355315	0.371514	0	0
1065	3189	HNRNPH3	0.355186	0.371366	0	0
1066	3265	HRAS	0.354972	0.371122	0	0
1067	25880	TMEM186	0.354789	0.370911	0	0
1068	54948	MRPL16	0.354778	0.370899	0	0
1069	22880	MORC2	0.35456	0.37065	0	0
1070	3301	DNAJA1	0.354544	0.370631	0	0
1071	55813	UTP6	0.354355	0.370416	0	0
1072	84705	GTPBP3	0.354074	0.370094	0	0
1073	10280	SIGMAR1	0.353931	0.36993	0	0
1074	790955	UQCC3	0.353823	0.369808	0	0
1075	8836	GGH	0.353627	0.369583	0	0
1076	10063	COX17	0.353606	0.369559	0	0
1077	2739	GLO1	0.353565	0.369512	0	0
1078	729967	MORN2	0.353185	0.369078	0	0
1079	9296	ATP6V1F	0.353168	0.369059	0	0
1080	6520	SLC3A2	0.353159	0.369048	0	0
1081	64708	COPS7B	0.353147	0.369034	0	0
1082	29090	TIMM21	0.353083	0.368961	0	0
1083	7775	ZNF232	0.352965	0.368826	0	0
1084	90480	GADD45GIP1	0.352781	0.368617	0	0
1085	79760	GEMIN7	0.352754	0.368586	0	0
1086	8241	RBM10	0.352483	0.368276	0	0
1087	5528	PPP2R5D	0.352339	0.368112	0	0
1088	5833	PCYT2	0.352213	0.367968	0	0
1089	121268	RHEBL1	0.35211	0.36785	0	0
1090	26151	NAT9	0.352092	0.36783	0	0
1091	10632	ATP5L	0.351998	0.367722	0	0
1092	7384	UQCRC1	0.351963	0.367683	0	0
1093	219738	C10orf35	0.351944	0.367661	0	0
1094	51728	POLR3K	0.351792	0.367487	0	0
1095	51654	CDK5RAP1	0.351665	0.367342	0	0
1096	515	ATP5F1	0.351597	0.367265	0	0
1097	51073	MRPL4	0.351437	0.367082	0	0
1098	3020	H3F3A	0.351291	0.366915	0	0
1099	136647	MPLKIP	0.351272	0.366894	0	0
1100	7534	YWHAZ	0.351244	0.366862	0	0
1101	10237	SLC35B1	0.351241	0.366858	0	0
1102	1175	AP2S1	0.351165	0.366772	0	0
1103	728643	HNRNPA1P33	0.351042	0.366632	0	0
1104	161142	FAM71D	0.351024	0.366611	0	0
1105	92856	IMP4	0.350963	0.366541	0	0
1106	6390	SDHB	0.350679	0.366218	0	0
1107	6728	SRP19	0.350564	0.366086	0	0
1108	375	ARF1	0.350437	0.365941	0	0
1109	2787	GNG5	0.350355	0.365848	0	0
1110	5718	PSMD12	0.350352	0.365845	0	0
1111	55656	INTS8	0.350026	0.365473	0	0
1112	113000	RPUSD1	0.349872	0.365298	0	0
1113	7004	TEAD4	0.34965	0.365045	0	0
1114	348654	GEN1	0.349641	0.365035	0	0
1115	6222	RPS18	0.349435	0.3648	0	0
1116	64422	ATG3	0.349415	0.364777	0	0
1117	84955	NUDCD1	0.349165	0.364492	0	0
1118	8266	UBL4A	0.349047	0.364358	0	0
1119	6199	RPS6KB2	0.348839	0.364121	0	0
1120	54892	NCAPG2	0.348561	0.363805	0	0
1121	60672	MIIP	0.348324	0.363535	0	0
1122	152100	CMC1	0.348313	0.363522	0	0
1123	126789	PUSL1	0.348222	0.363419	0	0
1124	124512	METTL23	0.348152	0.363339	0	0
1125	4710	NDUFB4	0.348091	0.363269	0	0
1126	284338	PRR19	0.347915	0.36307	0	0
1127	2958	GTF2A2	0.347886	0.363037	0	0
1128	5936	RBM4	0.347782	0.362919	0	0
1129	6217	RPS16	0.347701	0.362826	0	0
1130	8819	SAP30	0.347503	0.362601	0	0
1131	54107	POLE3	0.347349	0.362426	0	0
1132	9933	KIAA0020	0.346672	0.361656	0	0
1133	115416	MALSU1	0.346355	0.361296	0	0
1134	4701	NDUFA7	0.346337	0.361276	0	0
1135	4141	MARS	0.346122	0.361031	0	0
1136	9146	HGS	0.345943	0.360828	0	0
1137	51013	EXOSC1	0.345898	0.360776	0	0
1138	26097	CHTOP	0.345807	0.360673	0	0
1139	1854	DUT	0.345754	0.360613	0	0
1140	7866	IFRD2	0.345583	0.360419	0	0
1141	28976	ACAD9	0.345383	0.360192	0	0
1142	8767	RIPK2	0.345054	0.359818	0	0
1143	57820	CCNB1IP1	0.345031	0.359792	0	0
1144	92667	MGME1	0.345017	0.359776	0	0
1145	6597	SMARCA4	0.344911	0.359656	0	0
1146	7416	VDAC1	0.344636	0.359344	0	0
1147	55071	C9orf40	0.344616	0.359321	0	0
1148	25764	HYPK	0.344543	0.359239	0	0
1149	388789	LINC00493	0.344522	0.359214	0	0
1150	26986	PABPC1	0.344213	0.358864	0	0
1151	22994	CEP131	0.344189	0.358837	0	0
1152	51010	EXOSC3	0.343804	0.3584	0	0
1153	533	ATP6V0B	0.343503	0.358059	0	0
1154	5714	PSMD8	0.343147	0.357655	0	0
1155	1476	CSTB	0.342936	0.357416	0	0
1156	8192	CLPP	0.342885	0.357359	0	0
1157	7517	XRCC3	0.342878	0.35735	0	0
1158	11137	PWP1	0.342757	0.357213	0	0
1159	10051	SMC4	0.342748	0.357202	0	0
1160	128308	MRPL55	0.342561	0.356991	0	0
1161	647087	C7orf73	0.342471	0.356889	0	0
1162	51605	TRMT6	0.34223	0.356616	0	0
1163	4700	NDUFA6	0.342184	0.356564	0	0
1164	54920	DUS2	0.342166	0.356543	0	0
1165	9790	BMS1	0.342137	0.356511	0	0
1166	387893	SETD8	0.342074	0.356439	0	0
1167	7425	VGF	0.342048	0.35641	0	0
1168	5987	TRIM27	0.341887	0.356228	0	0
1169	5355	PLP2	0.341879	0.356219	0	0
1170	55135	WRAP53	0.341653	0.355963	0	0
1171	381	ARF5	0.341586	0.355887	0	0
1172	7419	VDAC3	0.341536	0.35583	0	0
1173	3613	IMPA2	0.341482	0.355769	0	0
1174	54442	KCTD5	0.341422	0.355701	0	0
1175	7555	CNBP	0.341362	0.355633	0	0
1176	5705	PSMC5	0.341308	0.355572	0	0
1177	5831	PYCR1	0.341227	0.35548	0	0
1178	5119	CHMP1A	0.341193	0.355442	0	0
1179	3421	IDH3G	0.34094	0.355156	0	0
1180	811	CALR	0.340938	0.355154	0	0
1181	221914	GPC2	0.340842	0.355045	0	0
1182	10572	SIVA1	0.34076	0.354952	0	0
1183	26973	CHORDC1	0.340736	0.354925	0	0
1184	10651	MTX2	0.340571	0.354738	0	0
1185	283871	PGP	0.340563	0.354729	0	0
1186	9170	LPAR2	0.340473	0.354627	0	0
1187	54840	APTX	0.340263	0.35439	0	0
1188	9324	HMGN3	0.340035	0.354132	0	0
1189	57109	REXO4	0.339938	0.354022	0	0
1190	1723	DHODH	0.339643	0.353689	0	0
1191	84275	SLC25A33	0.339349	0.353357	0	0
1192	2778	GNAS	0.339155	0.353137	0	0
1193	283643	C14orf80	0.339151	0.353133	0	0
1194	9130	FAM50A	0.339048	0.353016	0	0
1195	55226	NAT10	0.33904	0.353008	0	0
1196	55544	RBM38	0.33902	0.352985	0	0
1197	10054	UBA2	0.338942	0.352896	0	0
1198	7266	DNAJC7	0.338914	0.352865	0	0
1199	129138	ANKRD54	0.338886	0.352834	0	0
1200	10001	MED6	0.338754	0.352685	0	0
1201	23593	HEBP2	0.338338	0.352214	0	0
1202	55052	MRPL20	0.338285	0.352155	0	0
1203	7284	TUFM	0.33826	0.352127	0	0
1204	79159	NOL12	0.338167	0.352021	0	0
1205	7737	RNF113A	0.338161	0.352015	0	0
1206	79576	NKAP	0.338109	0.351955	0	0
1207	26017	FAM32A	0.338082	0.351926	0	0
1208	4902	NRTN	0.337984	0.351815	0	0
1209	7913	DEK	0.337942	0.351768	0	0
1210	5708	PSMD2	0.337942	0.351767	0	0
1211	11169	WDHD1	0.337892	0.35171	0	0
1212	90522	YIF1B	0.33768	0.351472	0	0
1213	51255	RNF181	0.33765	0.351437	0	0
1214	5820	PVT1	0.337648	0.351435	0	0
1215	581	BAX	0.33722	0.350952	0	0
1216	51264	MRPL27	0.337135	0.350857	0	0
1217	112950	MED8	0.337103	0.35082	0	0
1218	51042	ZNF593	0.337013	0.350719	0	0
1219	56647	BCCIP	0.336989	0.350692	0	0
1220	388524	RPSAP58	0.336733	0.350403	0	0
1221	84285	EIF1AD	0.336716	0.350384	0	0
1222	55687	TRMU	0.33613	0.349724	0	0
1223	6233	RPS27A	0.336126	0.349719	0	0
1224	391356	PTRHD1	0.336057	0.349641	0	0
1225	5715	PSMD9	0.335999	0.349575	0	0
1226	728758	PIN4P1	0.335803	0.349355	0	0
1227	8125	ANP32A	0.335743	0.349286	0	0
1228	91942	NDUFAF2	0.335709	0.349248	0	0
1229	4708	NDUFB2	0.335626	0.349155	0	0
1230	84816	RTN4IP1	0.335614	0.349141	0	0
1231	149986	LSM14B	0.335547	0.349066	0	0
1232	3065	HDAC1	0.335454	0.348961	0	0
1233	23589	CARHSP1	0.33524	0.34872	0	0
1234	7112	TMPO	0.335214	0.348691	0	0
1235	79022	TMEM106C	0.335118	0.348583	0	0
1236	22809	ATF5	0.334804	0.348229	0	0
1237	131601	TPRA1	0.334751	0.34817	0	0
1238	200916	RPL22L1	0.334702	0.348114	0	0
1239	57380	MRS2	0.334698	0.34811	0	0
1240	1174	AP1S1	0.334458	0.34784	0	0
1241	6119	RPA3	0.334425	0.347803	0	0
1242	26284	ERAL1	0.334294	0.347655	0	0
1243	51538	ZCCHC17	0.333769	0.347063	0	0
1244	26520	TIMM9	0.333673	0.346956	0	0
1245	54888	NSUN2	0.333584	0.346856	0	0
1246	10382	TUBB4A	0.333432	0.346684	0	0
1247	55173	MRPS10	0.333408	0.346657	0	0
1248	9704	DHX34	0.333341	0.346582	0	0
1249	54957	TXNL4B	0.333319	0.346557	0	0
1250	7804	LRP8	0.333196	0.346419	0	0
1251	5134	PDCD2	0.332799	0.345973	0	0
1252	115098	CCDC124	0.332622	0.345774	0	0
1253	9441	MED26	0.332594	0.345742	0	0
1254	84706	GPT2	0.332579	0.345725	0	0
1255	11224	RPL35	0.332534	0.345674	0	0
1256	51082	POLR1D	0.332506	0.345643	0	0
1257	23223	RRP12	0.332444	0.345573	0	0
1258	79228	THOC6	0.332382	0.345504	0	0
1259	5557	PRIM1	0.332379	0.3455	0	0
1260	56893	UBQLN4	0.332357	0.345476	0	0
1261	64943	NT5DC2	0.332275	0.345383	0	0
1262	768	CA9	0.332219	0.34532	0	0
1263	10683	DLL3	0.332108	0.345196	0	0
1264	7917	BAG6	0.332103	0.34519	0	0
1265	26150	RIBC2	0.331781	0.344828	0	0
1266	81572	PDRG1	0.331698	0.344735	0	0
1267	55621	TRMT1	0.331688	0.344723	0	0
1268	2870	GRK6	0.331591	0.344615	0	0
1269	9587	MAD2L1BP	0.331491	0.344503	0	0
1270	10130	PDIA6	0.331277	0.344261	0	0
1271	280636	C11orf31	0.331233	0.344212	0	0
1272	606551	UBE2MP1	0.330924	0.343865	0	0
1273	11243	PMF1	0.330921	0.343862	0	0
1274	79568	C2orf47	0.330846	0.343778	0	0
1275	1138	CHRNA5	0.330814	0.343742	0	0
1276	5511	PPP1R8	0.330725	0.343642	0	0
1277	55341	LSG1	0.330686	0.343599	0	0
1278	3921	RPSA	0.330446	0.343329	0	0
1279	28957	MRPS28	0.330426	0.343307	0	0
1280	728554	LOC728554	0.330416	0.343296	0	0
1281	2676	GFRA3	0.330176	0.343026	0	0
1282	1192	CLIC1	0.329854	0.342664	0	0
1283	283596	SNHG10	0.329827	0.342634	0	0
1284	140690	CTCFL	0.329696	0.342487	0	0
1285	29097	CNIH4	0.329555	0.342329	0	0
1286	28991	COMMD5	0.329504	0.342272	0	0
1287	10016	PDCD6	0.329417	0.342174	0	0
1288	221496	LEMD2	0.329382	0.342135	0	0
1289	9735	KNTC1	0.329325	0.342071	0	0
1290	2931	GSK3A	0.329264	0.342003	0	0
1291	54968	TMEM70	0.329238	0.341973	0	0
1292	57291	DANCR	0.3292	0.34193	0	0
1293	10573	MRPL28	0.328985	0.34169	0	0
1294	9131	AIFM1	0.328855	0.341544	0	0
1295	8544	PIR	0.328817	0.341502	0	0
1296	9553	MRPL33	0.328774	0.341453	0	0
1297	3320	HSP90AA1	0.328706	0.341377	0	0
1298	23408	SIRT5	0.328613	0.341272	0	0
1299	2617	GARS	0.328168	0.340774	0	0
1300	3674	ITGA2B	0.328121	0.340721	0	0
1301	26354	GNL3	0.328029	0.340619	0	0
1302	7064	THOP1	0.32798	0.340563	0	0
1303	5805	PTS	0.327932	0.340509	0	0
1304	51599	LSR	0.32756	0.340093	0	0
1305	4711	NDUFB5	0.327346	0.339852	0	0
1306	137682	NDUFAF6	0.327154	0.339637	0	0
1307	64110	MAGEF1	0.32706	0.339532	0	0
1308	1876	E2F6	0.326824	0.339268	0	0
1309	2176	FANCC	0.326618	0.339038	0	0
1310	60673	ATG101	0.326601	0.339019	0	0
1311	245973	ATP6V1C2	0.326542	0.338953	0	0
1312	493856	CISD2	0.326434	0.338832	0	0
1313	6157	RPL27A	0.325889	0.338222	0	0
1314	84769	MPV17L2	0.325709	0.33802	0	0
1315	55179	FAIM	0.325658	0.337964	0	0
1316	60491	NIF3L1	0.325621	0.337922	0	0
1317	5721	PSME2	0.325597	0.337895	0	0
1318	22950	SLC4A1AP	0.325519	0.337808	0	0
1319	339448	C1orf174	0.325498	0.337785	0	0
1320	114971	PTPMT1	0.325496	0.337782	0	0
1321	51367	POP5	0.325223	0.337477	0	0
1322	58478	ENOPH1	0.325165	0.337412	0	0
1323	10134	BCAP31	0.325097	0.337336	0	0
1324	79918	SETD6	0.32498	0.337206	0	0
1325	84303	CHCHD6	0.32493	0.337149	0	0
1326	7334	UBE2N	0.324786	0.336989	0	0
1327	81611	ANP32E	0.324564	0.33674	0	0
1328	81858	SHARPIN	0.324557	0.336733	0	0
1329	3009	HIST1H1B	0.324512	0.336682	0	0
1330	3420	IDH3B	0.324364	0.336517	0	0
1331	125950	RAVER1	0.324282	0.336425	0	0
1332	154791	C7orf55	0.324147	0.336274	0	0
1333	10552	ARPC1A	0.324065	0.336182	0	0
1334	91574	C12orf65	0.323855	0.335947	0	0
1335	51530	ZC3HC1	0.323797	0.335883	0	0
1336	55122	AKIRIN2	0.323754	0.335835	0	0
1337	28227	PPP2R3B	0.323702	0.335776	0	0
1338	65993	MRPS34	0.323486	0.335536	0	0
1339	348235	SKA2	0.323482	0.335532	0	0
1340	1652	DDT	0.323198	0.335214	0	0
1341	57180	ACTR3B	0.32287	0.334848	0	0
1342	487	ATP2A1	0.322867	0.334845	0	0
1343	9616	RNF7	0.322669	0.334624	0	0
1344	100133985	LOC100133985	0.322484	0.334417	0	0
1345	129401	NUP35	0.322167	0.334063	0	0
1346	79968	WDR76	0.321944	0.333814	0	0
1347	81608	FIP1L1	0.321912	0.333779	0	0
1348	2063	NR2F6	0.321776	0.333627	0	0
1349	8338	HIST2H2AC	0.321684	0.333524	0	0
1350	10971	YWHAQ	0.32168	0.33352	0	0
1351	25973	PARS2	0.321402	0.33321	0	0
1352	348262	FAM195B	0.321314	0.333111	0	0
1353	440145	MZT1	0.321042	0.332808	0	0
1354	65263	PYCRL	0.320925	0.332678	0	0
1355	201292	TRIM65	0.320852	0.332596	0	0
1356	1852	DUSP9	0.320838	0.332581	0	0
1357	8570	KHSRP	0.320805	0.332544	0	0
1358	9419	CRIPT	0.320634	0.332353	0	0
1359	27335	EIF3K	0.320228	0.331902	0	0
1360	219790	RTKN2	0.32022	0.331893	0	0
1361	400410	ST20	0.320135	0.331797	0	0
1362	9519	TBPL1	0.319835	0.331464	0	0
1363	113452	TMEM54	0.319813	0.331438	0	0
1364	201725	C4orf46	0.319789	0.331412	0	0
1365	79016	DDA1	0.319717	0.331332	0	0
1366	149951	COMMD7	0.319587	0.331187	0	0
1367	124801	LSM12	0.319583	0.331182	0	0
1368	8407	TAGLN2	0.319488	0.331076	0	0
1369	64983	MRPL32	0.319384	0.330961	0	0
1370	54901	CDKAL1	0.319259	0.330822	0	0
1371	4716	NDUFB10	0.319114	0.33066	0	0
1372	27349	MCAT	0.319	0.330534	0	0
1373	83858	ATAD3B	0.318994	0.330527	0	0
1374	2197	FAU	0.318785	0.330294	0	0
1375	10556	RPP30	0.318607	0.330096	0	0
1376	55055	ZWILCH	0.318373	0.329835	0	0
1377	55611	OTUB1	0.31835	0.32981	0	0
1378	10951	CBX1	0.318191	0.329633	0	0
1379	6923	TCEB2	0.318116	0.32955	0	0
1380	51637	C14orf166	0.318104	0.329536	0	0
1381	150291	MORC2-AS1	0.317987	0.329406	0	0
1382	54913	RPP25	0.317853	0.329257	0	0
1383	56655	POLE4	0.317837	0.329239	0	0
1384	49856	WRAP73	0.317754	0.329146	0	0
1385	90799	CEP95	0.317725	0.329115	0	0
1386	8882	ZPR1	0.317607	0.328983	0	0
1387	51428	DDX41	0.317368	0.328718	0	0
1388	5464	PPA1	0.317362	0.328711	0	0
1389	7347	UCHL3	0.31736	0.328709	0	0
1390	51027	BOLA1	0.317244	0.32858	0	0
1391	10589	DRAP1	0.317139	0.328462	0	0
1392	7332	UBE2L3	0.317043	0.328357	0	0
1393	80345	ZSCAN16	0.31674	0.32802	0	0
1394	81928	CABLES2	0.316587	0.32785	0	0
1395	118460	EXOSC6	0.316474	0.327724	0	0
1396	200765	TIGD1	0.316364	0.327602	0	0
1397	56257	MEPCE	0.31606	0.327263	0	0
1398	8636	SSNA1	0.316052	0.327255	0	0
1399	11171	STRAP	0.316024	0.327224	0	0
1400	54994	GID8	0.315962	0.327154	0	0
1401	348180	CTU2	0.31596	0.327153	0	0
1402	11266	DUSP12	0.315848	0.327028	0	0
1403	55630	SLC39A4	0.315847	0.327027	0	0
1404	51060	TXNDC12	0.315839	0.327018	0	0
1405	57095	PITHD1	0.315745	0.326914	0	0
1406	10807	SDCCAG3	0.315629	0.326785	0	0
1407	578	BAK1	0.315594	0.326746	0	0
1408	55776	SAYSD1	0.315458	0.326595	0	0
1409	7027	TFDP1	0.31543	0.326564	0	0
1410	54939	COMMD4	0.315345	0.32647	0	0
1411	6607	SMN2	0.315305	0.326425	0	0
1412	3281	HSBP1	0.315257	0.326372	0	0
1413	4221	MEN1	0.314688	0.32574	0	0
1414	10534	SSSCA1	0.314581	0.325621	0	0
1415	11104	KATNA1	0.314579	0.325619	0	0
1416	51522	TMEM14C	0.314429	0.325453	0	0
1417	79590	MRPL24	0.314402	0.325423	0	0
1418	112812	FDX1L	0.31429	0.325298	0	0
1419	100128731	OST4	0.314138	0.32513	0	0
1420	7322	UBE2D2	0.314004	0.324981	0	0
1421	55182	RNF220	0.313972	0.324945	0	0
1422	23204	ARL6IP1	0.313799	0.324754	0	0
1423	400506	KNOP1	0.313769	0.32472	0	0
1424	28960	DCPS	0.313534	0.32446	0	0
1425	414149	ACBD7	0.31336	0.324267	0	0
1426	348487	FAM131C	0.313229	0.324121	0	0
1427	92715	DPH7	0.313	0.323868	0	0
1428	25912	C1orf43	0.312831	0.323681	0	0
1429	4713	NDUFB7	0.312651	0.323481	0	0
1430	22826	DNAJC8	0.312556	0.323375	0	0
1431	140465	MYL6B	0.312555	0.323374	0	0
1432	339456	TMEM52	0.312232	0.323017	0	0
1433	27235	COQ2	0.311704	0.322431	0	0
1434	4731	NDUFV3	0.31134	0.322028	0	0
1435	28989	NTMT1	0.311218	0.321893	0	0
1436	8550	MAPKAPK5	0.311016	0.32167	0	0
1437	54460	MRPS21	0.310459	0.321053	0	0
1438	57128	LYRM4	0.310414	0.321003	0	0
1439	79672	FN3KRP	0.310377	0.320962	0	0
1440	57332	CBX8	0.310276	0.320851	0	0
1441	80174	DBF4B	0.310269	0.320844	0	0
1442	79369	B3GNT4	0.31019	0.320756	0	0
1443	55159	RFWD3	0.310089	0.320644	0	0
1444	374969	SVBP	0.310088	0.320642	0	0
1445	9383	TSIX	0.310066	0.320619	0	0
1446	90379	DCAF15	0.309768	0.320289	0	0
1447	5763	PTMS	0.309712	0.320227	0	0
1448	51699	VPS29	0.309703	0.320216	0	0
1449	7170	TPM3	0.309561	0.320059	0	0
1450	637	BID	0.309523	0.320018	0	0
1451	2547	XRCC6	0.309279	0.319748	0	0
1452	8193	DPF1	0.309162	0.319619	0	0
1453	286151	FBXO43	0.309109	0.319559	0	0
1454	28987	NOB1	0.308978	0.319415	0	0
1455	6167	RPL37	0.308639	0.319041	0	0
1456	71	ACTG1	0.308606	0.319004	0	0
1457	84259	DCUN1D5	0.308398	0.318774	0	0
1458	55775	TDP1	0.308388	0.318763	0	0
1459	84937	ZNRF1	0.308357	0.318729	0	0
1460	64789	EXO5	0.308267	0.318629	0	0
1461	4728	NDUFS8	0.308018	0.318354	0	0
1462	5635	PRPSAP1	0.307939	0.318267	0	0
1463	25906	ANAPC15	0.307938	0.318265	0	0
1464	60488	MRPS35	0.307771	0.318081	0	0
1465	165055	CCDC138	0.307705	0.318009	0	0
1466	51202	DDX47	0.307682	0.317983	0	0
1467	10342	TFG	0.307627	0.317922	0	0
1468	7625	ZNF74	0.307557	0.317845	0	0
1469	30836	DNTTIP2	0.307458	0.317735	0	0
1470	6181	RPLP2	0.307394	0.317665	0	0
1471	9361	LONP1	0.307013	0.317244	0	0
1472	4913	NTHL1	0.306979	0.317207	0	0
1473	26517	TIMM13	0.306954	0.317179	0	0
1474	25824	PRDX5	0.306768	0.316973	0	0
1475	11316	COPE	0.306707	0.316907	0	0
1476	1173	AP2M1	0.306661	0.316855	0	0
1477	833	CARS	0.306529	0.31671	0	0
1478	1786	DNMT1	0.306292	0.316448	0	0
1479	5716	PSMD10	0.306122	0.316261	0	0
1480	1871	E2F3	0.30612	0.316258	0	0
1481	10093	ARPC4	0.305828	0.315937	0	0
1482	5250	SLC25A3	0.305705	0.315801	0	0
1483	91582	RPS19BP1	0.305475	0.315547	0	0
1484	27351	DESI1	0.305277	0.315329	0	0
1485	7152	TOP1P2	0.305155	0.315195	0	0
1486	10422	UBAC1	0.305102	0.315136	0	0
1487	55270	NUDT15	0.304879	0.31489	0	0
1488	338761	C1QL4	0.3047	0.314693	0	0
1489	8704	B4GALT2	0.30458	0.31456	0	0
1490	11146	GLMN	0.304575	0.314555	0	0
1491	26574	AATF	0.304503	0.314476	0	0
1492	84062	DTNBP1	0.304349	0.314306	0	0
1493	51124	IER3IP1	0.304254	0.314201	0	0
1494	414919	C8orf82	0.304181	0.31412	0	0
1495	10712	FAM189B	0.304077	0.314006	0	0
1496	84948	TIGD5	0.30406	0.313987	0	0
1497	10910	SUGT1	0.303942	0.313857	0	0
1498	128240	APOA1BP	0.303918	0.31383	0	0
1499	129787	TMEM18	0.303817	0.313719	0	0
1500	85366	MYLK2	0.303798	0.313698	0	0
1501	56910	STARD7	0.303782	0.313681	0	0
1502	26227	PHGDH	0.303699	0.313589	0	0
1503	80346	REEP4	0.303512	0.313383	0	0
1504	55526	DHTKD1	0.303489	0.313358	0	0
1505	128229	TSACC	0.303377	0.313234	0	0
1506	5481	PPID	0.303358	0.313213	0	0
1507	65095	KRI1	0.303357	0.313212	0	0
1508	6161	RPL32	0.303354	0.313209	0	0
1509	55149	MTPAP	0.303201	0.313041	0	0
1510	8220	DGCR14	0.303073	0.3129	0	0
1511	55854	ZC3H15	0.302963	0.312778	0	0
1512	256126	SYCE2	0.302777	0.312574	0	0
1513	51260	PBDC1	0.302401	0.31216	0	0
1514	80179	MYO19	0.302293	0.312041	0	0
1515	79036	KXD1	0.302279	0.312025	0	0
1516	2542	SLC37A4	0.302184	0.311922	0	0
1517	54845	ESRP1	0.302109	0.311839	0	0
1518	28977	MRPL42	0.301977	0.311694	0	0
1519	25904	CNOT10	0.301884	0.311591	0	0
1520	124245	ZC3H18	0.30177	0.311466	0	0
1521	126208	ZNF787	0.301595	0.311273	0	0
1522	3021	H3F3B	0.301482	0.311149	0	0
1523	55964	2018-09-03	0.301438	0.311101	0	0
1524	339229	OXLD1	0.301423	0.311084	0	0
1525	27341	RRP7A	0.301328	0.310979	0	0
1526	2618	GART	0.301302	0.310951	0	0
1527	6142	RPL18A	0.301166	0.310802	0	0
1528	378708	APITD1	0.301056	0.31068	0	0
1529	55571	CNOT11	0.301056	0.31068	0	0
1530	8834	TMEM11	0.301039	0.310662	0	0
1531	4849	CNOT3	0.301005	0.310624	0	0
1532	55269	PSPC1	0.300649	0.310233	0	0
1533	5150	PDE7A	0.300561	0.310136	0	0
1534	7726	TRIM26	0.300544	0.310117	0	0
1535	79007	DBNDD1	0.300529	0.3101	0	0
1536	9191	DEDD	0.300502	0.310071	0	0
1537	6168	RPL37A	0.300452	0.310017	0	0
1538	136853	SSC4D	0.300421	0.309982	0	0
1539	7386	UQCRFS1	0.300359	0.309915	0	0
1540	506	ATP5B	0.300197	0.309736	0	0
1541	6449	SGTA	0.30019	0.309728	0	0
1542	10094	ARPC3	0.300014	0.309535	0	0
1543	3094	HINT1	0.299859	0.309365	0	0
1544	126549	ANKLE1	0.299856	0.309361	0	0
1545	4598	MVK	0.299726	0.309218	0	0
1546	80758	PRR7	0.299723	0.309216	0	0
1547	2491	CENPI	0.299697	0.309187	0	0
1548	10622	POLR3G	0.299661	0.309147	0	0
1549	80115	BAIAP2L2	0.299651	0.309137	0	0
1550	3418	IDH2	0.299619	0.309101	0	0
1551	79187	FSD1	0.2996	0.30908	0	0
1552	2288	FKBP4	0.29957	0.309047	0	0
1553	26995	TRUB2	0.29939	0.308849	0	0
1554	124222	PAQR4	0.299311	0.308762	0	0
1555	26073	POLDIP2	0.299299	0.30875	0	0
1556	644096	SDHAF1	0.299113	0.308545	0	0
1557	10061	ABCF2	0.299104	0.308535	0	0
1558	84128	WDR75	0.299025	0.308448	0	0
1559	8893	EIF2B5	0.298968	0.308386	0	0
1560	84326	C16orf13	0.298895	0.308306	0	0
1561	134492	NUDCD2	0.298715	0.308108	0	0
1562	157570	ESCO2	0.298653	0.30804	0	0
1563	54929	TMEM161A	0.29864	0.308025	0	0
1564	6129	RPL7	0.298616	0.308	0	0
1565	11232	POLG2	0.298562	0.30794	0	0
1566	1894	ECT2	0.298527	0.307901	0	0
1567	28964	GIT1	0.298494	0.307865	0	0
1568	16	AARS	0.298324	0.307679	0	0
1569	6240	RRM1	0.298278	0.307628	0	0
1570	55011	PIH1D1	0.298163	0.307502	0	0
1571	28985	MCTS1	0.297932	0.307248	0	0
1572	79823	CAMKMT	0.297801	0.307105	0	0
1573	54998	AURKAIP1	0.297794	0.307097	0	0
1574	10105	PPIF	0.297719	0.307015	0	0
1575	90025	UBE3D	0.297691	0.306985	0	0
1576	262	AMD1	0.297509	0.306784	0	0
1577	6175	RPLP0	0.297324	0.306581	0	0
1578	5110	PCMT1	0.297112	0.306349	0	0
1579	644591	PPIAL4G	0.297021	0.306249	0	0
1580	84967	LSM10	0.296997	0.306222	0	0
1581	64223	MLST8	0.296908	0.306125	0	0
1582	4714	NDUFB8	0.296664	0.305858	0	0
1583	152302	CIDECP	0.296566	0.30575	0	0
1584	84885	ZDHHC12	0.296365	0.30553	0	0
1585	221527	ZBTB12	0.296248	0.305402	0	0
1586	26589	MRPL46	0.296227	0.305378	0	0
1587	54517	PUS7	0.296005	0.305135	0	0
1588	10005	ACOT8	0.295771	0.304879	0	0
1589	6235	RPS29	0.295693	0.304793	0	0
1590	23076	RRP1B	0.295664	0.304761	0	0
1591	8634	RTCA	0.295611	0.304703	0	0
1592	54881	TEX10	0.295544	0.30463	0	0
1593	7918	GPANK1	0.295427	0.304502	0	0
1594	8209	C21orf33	0.295345	0.304412	0	0
1595	64425	POLR1E	0.295332	0.304398	0	0
1596	55111	PLEKHJ1	0.295295	0.304357	0	0
1597	6218	RPS17	0.295263	0.304322	0	0
1598	8890	EIF2B4	0.295153	0.304202	0	0
1599	65265	C8orf33	0.295047	0.304085	0	0
1600	5471	PPAT	0.294914	0.30394	0	0
1601	266971	PIPSL	0.294903	0.303928	0	0
1602	25873	RPL36	0.294292	0.303259	0	0
1603	79171	RBM42	0.294164	0.303118	0	0
1604	23160	WDR43	0.294156	0.30311	0	0
1605	26586	CKAP2	0.294083	0.30303	0	0
1606	7001	PRDX2	0.294078	0.303024	0	0
1607	340393	TMEM249	0.293956	0.302891	0	0
1608	113402	SFT2D1	0.293771	0.302689	0	0
1609	662	BNIP1	0.293551	0.302448	0	0
1610	6202	RPS8	0.2935	0.302391	0	0
1611	56683	C21orf59	0.293463	0.302351	0	0
1612	6173	RPL36A	0.293418	0.302302	0	0
1613	432369	ATP5EP2	0.293402	0.302285	0	0
1614	51571	FAM49B	0.293249	0.302118	0	0
1615	81559	TRIM11	0.293128	0.301985	0	0
1616	84934	RITA1	0.292814	0.301641	0	0
1617	2963	GTF2F2	0.292672	0.301486	0	0
1618	388152	GOLGA2P7	0.292426	0.301217	0	0
1619	4697	NDUFA4	0.292415	0.301205	0	0
1620	84964	ALKBH6	0.292401	0.30119	0	0
1621	1649	DDIT3	0.292235	0.301008	0	0
1622	9650	MTFR1	0.291988	0.300738	0	0
1623	51079	NDUFA13	0.291976	0.300725	0	0
1624	10899	JTB	0.291622	0.300338	0	0
1625	1875	E2F5	0.291518	0.300224	0	0
1626	144568	A2ML1	0.291386	0.30008	0	0
1627	28978	TMEM14A	0.291317	0.300005	0	0
1628	7841	MOGS	0.291293	0.299979	0	0
1629	5889	RAD51C	0.291244	0.299925	0	0
1630	1351	COX8A	0.291203	0.299881	0	0
1631	51102	MECR	0.290872	0.299518	0	0
1632	55735	DNAJC11	0.290683	0.299312	0	0
1633	54865	GPATCH4	0.290486	0.299097	0	0
1634	51693	TRAPPC2L	0.290275	0.298866	0	0
1635	79058	ASPSCR1	0.290185	0.298769	0	0
1636	128272	ARHGEF19	0.2901	0.298675	0	0
1637	246243	RNASEH1	0.289952	0.298514	0	0
1638	5885	RAD21	0.289875	0.29843	0	0
1639	10650	PRELID3A	0.289447	0.297963	0	0
1640	6502	SKP2	0.288947	0.297417	0	0
1641	6713	SQLE	0.28872	0.297169	0	0
1642	54934	KANSL2	0.288533	0.296966	0	0
1643	203054	ADCK5	0.288489	0.296917	0	0
1644	146712	B3GNTL1	0.288489	0.296917	0	0
1645	6895	TARBP2	0.288474	0.2969	0	0
1646	492303	GEMIN8P4	0.288468	0.296894	0	0
1647	1717	DHCR7	0.288425	0.296848	0	0
1648	3619	INCENP	0.2884	0.29682	0	0
1649	649330	HNRNPCL3	0.288163	0.296561	0	0
1650	79943	ZNF696	0.28793	0.296307	0	0
1651	100272147	CMC4	0.287447	0.295781	0	0
1652	5723	PSPH	0.287183	0.295493	0	0
1653	79913	ACTR5	0.287153	0.29546	0	0
1654	3646	EIF3E	0.287029	0.295325	0	0
1655	57407	NMRAL1	0.286996	0.29529	0	0
1656	1653	DDX1	0.286942	0.295231	0	0
1657	55344	PLCXD1	0.286924	0.295211	0	0
1658	27127	SMC1B	0.286833	0.295112	0	0
1659	84337	ELOF1	0.286708	0.294975	0	0
1660	221504	ZBTB9	0.286687	0.294953	0	0
1661	138716	RPP25L	0.286599	0.294857	0	0
1662	8087	FXR1	0.286467	0.294713	0	0
1663	4707	NDUFB1	0.286366	0.294603	0	0
1664	79751	SLC25A22	0.286308	0.29454	0	0
1665	79763	ISOC2	0.286238	0.294464	0	0
1666	23203	PMPCA	0.286156	0.294374	0	0
1667	7184	HSP90B1	0.286091	0.294304	0	0
1668	6170	RPL39	0.286028	0.294235	0	0
1669	9093	DNAJA3	0.286017	0.294224	0	0
1670	25888	ZNF473	0.285896	0.294091	0	0
1671	64745	METTL17	0.28587	0.294063	0	0
1672	23144	ZC3H3	0.285714	0.293894	0	0
1673	6897	TARS	0.285625	0.293796	0	0
1674	10989	IMMT	0.285572	0.293738	0	0
1675	2584	GALK1	0.285533	0.293696	0	0
1676	54584	GNB1L	0.285359	0.293507	0	0
1677	55627	SMPD4	0.285312	0.293456	0	0
1678	83955	NACAP1	0.285305	0.293447	0	0
1679	23532	PRAME	0.2853	0.293442	0	0
1680	25842	ASF1A	0.285136	0.293263	0	0
1681	80011	FAM192A	0.28509	0.293213	0	0
1682	6205	RPS11	0.284972	0.293085	0	0
1683	222229	LRWD1	0.284849	0.292951	0	0
1684	6746	SSR2	0.284813	0.292912	0	0
1685	51070	NOSIP	0.284764	0.292859	0	0
1686	55324	ABCF3	0.284731	0.292823	0	0
1687	340591	CA5BP1	0.284704	0.292793	0	0
1688	8667	EIF3H	0.284686	0.292774	0	0
1689	8508	NIPSNAP1	0.284571	0.292649	0	0
1690	9582	APOBEC3B	0.284397	0.29246	0	0
1691	7186	TRAF2	0.284322	0.292378	0	0
1692	56922	MCCC1	0.284272	0.292324	0	0
1693	646024	RAET1K	0.284251	0.292301	0	0
1694	29929	ALG6	0.284199	0.292244	0	0
1695	83743	GRWD1	0.284144	0.292184	0	0
1696	5373	PMM2	0.284135	0.292174	0	0
1697	3475	IFRD1	0.28374	0.291745	0	0
1698	148423	C1orf52	0.283685	0.291685	0	0
1699	84787	SUV420H2	0.283651	0.291648	0	0
1700	55379	LRRC59	0.283602	0.291594	0	0
1701	163786	SASS6	0.283569	0.291558	0	0
1702	6210	RPS15A	0.283555	0.291543	0	0
1703	84243	ZDHHC18	0.283536	0.291523	0	0
1704	90121	TSR2	0.283441	0.29142	0	0
1705	5460	POU5F1	0.283422	0.291399	0	0
1706	55037	PTCD3	0.283384	0.291358	0	0
1707	54815	GATAD2A	0.283339	0.291309	0	0
1708	8761	PABPC4	0.283233	0.291194	0	0
1709	11187	PKP3	0.283231	0.291191	0	0
1710	8340	HIST1H2BL	0.283037	0.290981	0	0
1711	64421	DCLRE1C	0.282982	0.290921	0	0
1712	116832	RPL39L	0.282852	0.29078	0	0
1713	7165	TPD52L2	0.282802	0.290725	0	0
1714	1797	DXO	0.282798	0.29072	0	0
1715	7531	YWHAE	0.282759	0.290678	0	0
1716	80745	THUMPD2	0.282707	0.290622	0	0
1717	402573	C7orf61	0.282665	0.290577	0	0
1718	7580	ZNF32	0.282335	0.290217	0	0
1719	4666	NACA	0.282179	0.290048	0	0
1720	5230	PGK1	0.282076	0.289937	0	0
1721	2287	FKBP3	0.282012	0.289866	0	0
1722	84298	LLPH	0.281712	0.289541	0	0
1723	10492	SYNCRIP	0.281661	0.289485	0	0
1724	54969	C4orf27	0.281651	0.289474	0	0
1725	219541	MED19	0.281416	0.28922	0	0
1726	126695	KDF1	0.281332	0.289128	0	0
1727	8884	SLC5A6	0.281116	0.288893	0	0
1728	90580	C19orf52	0.281051	0.288822	0	0
1729	6881	TAF10	0.280906	0.288666	0	0
1730	1478	CSTF2	0.280876	0.288633	0	0
1731	483	ATP1B3	0.280758	0.288505	0	0
1732	2648	KAT2A	0.280718	0.288462	0	0
1733	4440	MSI1	0.280617	0.288352	0	0
1734	6155	RPL27	0.280405	0.288122	0	0
1735	5827	PXMP2	0.280382	0.288096	0	0
1736	53833	IL20RB	0.280234	0.287936	0	0
1737	54758	KLHDC4	0.280177	0.287874	0	0
1738	4291	MLF1	0.279956	0.287635	0	0
1739	8904	CPNE1	0.27989	0.287563	0	0
1740	654434	SNHG20	0.279423	0.287056	0	0
1741	79969	ATAT1	0.279391	0.287022	0	0
1742	8726	EED	0.279235	0.286852	0	0
1743	1051	CEBPB	0.279128	0.286736	0	0
1744	8673	VAMP8	0.279075	0.286679	0	0
1745	55657	ZNF692	0.279051	0.286652	0	0
1746	63979	FIGNL1	0.279005	0.286602	0	0
1747	53635	PTOV1	0.278991	0.286587	0	0
1748	10939	AFG3L2	0.278789	0.286369	0	0
1749	51241	COX16	0.27845	0.286001	0	0
1750	51083	GAL	0.278402	0.285949	0	0
1751	3795	KHK	0.278311	0.28585	0	0
1752	10301	DLEU1	0.278297	0.285835	0	0
1753	51058	ZNF691	0.278273	0.285809	0	0
1754	3052	HCCS	0.278078	0.285598	0	0
1755	8818	DPM2	0.277585	0.285064	0	0
1756	153770	PLAC8L1	0.277568	0.285045	0	0
1757	5223	PGAM1	0.277564	0.28504	0	0
1758	29789	OLA1	0.277476	0.284945	0	0
1759	4597	MVD	0.277466	0.284934	0	0
1760	85437	ZCRB1	0.27734	0.284798	0	0
1761	5432	POLR2C	0.277301	0.284756	0	0
1762	78998	RHPN1-AS1	0.27728	0.284733	0	0
1763	51012	PRELID3B	0.277104	0.284542	0	0
1764	4055	LTBR	0.277043	0.284477	0	0
1765	6908	TBP	0.276933	0.284357	0	0
1766	1029	CDKN2A	0.276858	0.284276	0	0
1767	399815	LOC399815	0.276797	0.28421	0	0
1768	23381	SMG5	0.276795	0.284208	0	0
1769	23464	GCAT	0.276745	0.284154	0	0
1770	29763	PACSIN3	0.27669	0.284094	0	0
1771	54963	UCKL1	0.276676	0.284079	0	0
1772	28511	NKIRAS2	0.276552	0.283945	0	0
1773	6158	RPL28	0.276419	0.283801	0	0
1774	23753	SDF2L1	0.276345	0.283721	0	0
1775	11267	SNF8	0.276128	0.283485	0	0
1776	4723	NDUFV1	0.275777	0.283106	0	0
1777	3195	TLX1	0.275716	0.28304	0	0
1778	116113	FOXP4	0.275551	0.282861	0	0
1779	79094	CHAC1	0.275527	0.282835	0	0
1780	11161	C14orf1	0.275527	0.282835	0	0
1781	10092	ARPC5	0.275516	0.282824	0	0
1782	134266	GRPEL2	0.275434	0.282734	0	0
1783	149603	RNF187	0.275407	0.282705	0	0
1784	440574	MINOS1	0.275393	0.282691	0	0
1785	51106	TFB1M	0.275311	0.282601	0	0
1786	29923	HILPDA	0.274936	0.282196	0	0
1787	7643	ZNF90	0.274723	0.281965	0	0
1788	4282	MIF	0.27469	0.28193	0	0
1789	1936	EEF1D	0.274609	0.281842	0	0
1790	346689	KLRG2	0.2745	0.281725	0	0
1791	7468	WHSC1	0.274495	0.281718	0	0
1792	727896	LOC727896	0.274411	0.281628	0	0
1793	7553	ZNF7	0.27432	0.28153	0	0
1794	54949	SDHAF2	0.274292	0.281499	0	0
1795	84191	FAM96A	0.274285	0.281492	0	0
1796	63967	CLSPN	0.274028	0.281214	0	0
1797	114787	GPRIN1	0.274008	0.281192	0	0
1798	51337	THEM6	0.273878	0.281052	0	0
1799	7391	USF1	0.27385	0.281021	0	0
1800	388272	C16orf87	0.273828	0.280998	0	0
1801	57215	THAP11	0.273736	0.280898	0	0
1802	124056	NOXO1	0.273549	0.280696	0	0
1803	26993	AKAP8L	0.273438	0.280576	0	0
1804	10661	KLF1	0.273409	0.280545	0	0
1805	58515	SELK	0.273388	0.280522	0	0
1806	9158	FIBP	0.273305	0.280432	0	0
1807	51174	TUBD1	0.273251	0.280373	0	0
1808	51293	CD320	0.273165	0.280281	0	0
1809	11140	CDC37	0.273121	0.280234	0	0
1810	6730	SRP68	0.273081	0.28019	0	0
1811	145853	C15orf61	0.272836	0.279926	0	0
1812	6141	RPL18	0.272786	0.279872	0	0
1813	1196	CLK2	0.27266	0.279736	0	0
1814	5013	OTX1	0.272637	0.27971	0	0
1815	10153	CEBPZ	0.272607	0.279678	0	0
1816	79173	C19orf57	0.272385	0.279438	0	0
1817	54952	TRNAU1AP	0.27233	0.279378	0	0
1818	261726	TIPRL	0.272287	0.279332	0	0
1819	401251	SAPCD1	0.272273	0.279317	0	0
1820	2976	GTF3C2	0.272256	0.279299	0	0
1821	112939	NACC1	0.272246	0.279288	0	0
1822	8533	COPS3	0.272136	0.279169	0	0
1823	100134934	TEN1	0.271607	0.278598	0	0
1824	2395	FXN	0.271605	0.278596	0	0
1825	6354	CCL7	0.271577	0.278566	0	0
1826	6128	RPL6	0.271435	0.278412	0	0
1827	404672	GTF2H5	0.271369	0.278342	0	0
1828	6147	RPL23A	0.271231	0.278192	0	0
1829	728489	DNLZ	0.271215	0.278175	0	0
1830	57666	FBRSL1	0.271148	0.278102	0	0
1831	51248	PDZD11	0.271147	0.278101	0	0
1832	221060	C10orf111	0.270931	0.277868	0	0
1833	5589	PRKCSH	0.270894	0.277828	0	0
1834	4603	MYBL1	0.270858	0.27779	0	0
1835	286257	C9orf142	0.270759	0.277683	0	0
1836	84268	RPAIN	0.270664	0.27758	0	0
1837	2987	GUK1	0.27059	0.2775	0	0
1838	10695	CNPY3	0.270386	0.27728	0	0
1839	55176	SEC61A2	0.270162	0.277039	0	0
1840	5883	RAD9A	0.270145	0.277021	0	0
1841	79101	TAF1D	0.270075	0.276944	0	0
1842	84650	EBPL	0.269958	0.276819	0	0
1843	84305	WIBG	0.269851	0.276703	0	0
1844	1119	CHKA	0.269755	0.2766	0	0
1845	4793	NFKBIB	0.269644	0.27648	0	0
1846	10755	GIPC1	0.269492	0.276316	0	0
1847	117246	FTSJ3	0.269385	0.276201	0	0
1848	6929	TCF3	0.269202	0.276003	0	0
1849	1020	CDK5	0.269141	0.275937	0	0
1850	4676	NAP1L4	0.269079	0.275871	0	0
1851	84678	KDM2B	0.269065	0.275855	0	0
1852	11052	CPSF6	0.269031	0.275819	0	0
1853	6612	SUMO3	0.268822	0.275594	0	0
1854	654364	NME1-NME2	0.26878	0.275549	0	0
1855	7516	XRCC2	0.268745	0.27551	0	0
1856	339175	METTL2A	0.268685	0.275446	0	0
1857	91442	FAAP24	0.268662	0.275422	0	0
1858	26000	TBC1D10B	0.268505	0.275252	0	0
1859	78999	LRFN4	0.268344	0.275078	0	0
1860	51433	ANAPC5	0.268207	0.274931	0	0
1861	3035	HARS	0.268055	0.274767	0	0
1862	26024	PTCD1	0.267939	0.274642	0	0
1863	51011	FAHD2A	0.267915	0.274616	0	0
1864	339344	MYPOP	0.267839	0.274535	0	0
1865	85028	SNHG12	0.267574	0.274249	0	0
1866	79894	ZNF672	0.267552	0.274225	0	0
1867	79587	CARS2	0.267509	0.274179	0	0
1868	8312	AXIN1	0.267441	0.274106	0	0
1869	57794	SUGP1	0.267348	0.274005	0	0
1870	93974	ATPIF1	0.267283	0.273935	0	0
1871	7398	USP1	0.267258	0.273909	0	0
1872	81688	C6orf62	0.266972	0.2736	0	0
1873	116461	TSEN15	0.266891	0.273513	0	0
1874	8089	YEATS4	0.266783	0.273397	0	0
1875	8348	HIST1H2BO	0.266583	0.273181	0	0
1876	64968	MRPS6	0.26658	0.273179	0	0
1877	64326	RFWD2	0.266538	0.273133	0	0
1878	126526	C19orf47	0.26642	0.273006	0	0
1879	26205	GMEB2	0.266271	0.272846	0	0
1880	146771	TCAM1P	0.266201	0.272771	0	0
1881	4795	NFKBIL1	0.266193	0.272762	0	0
1882	29117	BRD7	0.266076	0.272636	0	0
1883	129530	LYG1	0.265956	0.272507	0	0
1884	84717	HDGFRP2	0.26584	0.272382	0	0
1885	147015	DHRS13	0.265812	0.272351	0	0
1886	29902	FAM216A	0.265538	0.272057	0	0
1887	126003	TRAPPC5	0.265472	0.271986	0	0
1888	79077	DCTPP1	0.265446	0.271958	0	0
1889	8148	TAF15	0.26531	0.271812	0	0
1890	7335	UBE2V1	0.265133	0.271622	0	0
1891	55905	RNF114	0.26471	0.271166	0	0
1892	4439	MSH5	0.264708	0.271164	0	0
1893	81691	LOC81691	0.264595	0.271043	0	0
1894	29894	CPSF1	0.264468	0.270906	0	0
1895	27161	AGO2	0.264286	0.270711	0	0
1896	79573	TTC13	0.264276	0.2707	0	0
1897	23625	FAM89B	0.264193	0.27061	0	0
1898	419	ART3	0.264166	0.270581	0	0
1899	388969	C2orf68	0.264161	0.270577	0	0
1900	286527	TMSB15B	0.264152	0.270567	0	0
1901	54344	DPM3	0.264102	0.270512	0	0
1902	81502	HM13	0.2638	0.270189	0	0
1903	5877	RABIF	0.263778	0.270165	0	0
1904	26168	SENP3	0.263683	0.270062	0	0
1905	51071	DERA	0.263658	0.270035	0	0
1906	6878	TAF6	0.263584	0.269956	0	0
1907	8402	SLC25A11	0.263396	0.269755	0	0
1908	678655	CD27-AS1	0.263106	0.269442	0	0
1909	83640	FAM103A1	0.263072	0.269406	0	0
1910	122509	IFI27L1	0.263031	0.269362	0	0
1911	23185	LARP4B	0.262843	0.26916	0	0
1912	57647	DHX37	0.262838	0.269155	0	0
1913	79039	DDX54	0.26279	0.269103	0	0
1914	124930	ANKRD13B	0.262723	0.269031	0	0
1915	10732	TCFL5	0.262698	0.269005	0	0
1916	14	AAMP	0.262641	0.268943	0	0
1917	196483	EEF2KMT	0.262585	0.268883	0	0
1918	27294	DHDH	0.262498	0.26879	0	0
1919	1477	CSTF1	0.262492	0.268783	0	0
1920	50512	PODXL2	0.262429	0.268716	0	0
1921	124590	USH1G	0.262277	0.268552	0	0
1922	26156	RSL1D1	0.262125	0.268389	0	0
1923	10553	HTATIP2	0.26193	0.268179	0	0
1924	6282	S100A11	0.261676	0.267907	0	0
1925	6829	SUPT5H	0.261602	0.267827	0	0
1926	9045	RPL14	0.261588	0.267813	0	0
1927	875	CBS	0.261585	0.267809	0	0
1928	5211	PFKL	0.261544	0.267766	0	0
1929	6940	ZNF354A	0.261513	0.267732	0	0
1930	57002	YAE1D1	0.261476	0.267692	0	0
1931	4717	NDUFC1	0.261457	0.267672	0	0
1932	51377	UCHL5	0.261336	0.267542	0	0
1933	26147	PHF19	0.261334	0.26754	0	0
1934	8721	EDF1	0.261272	0.267473	0	0
1935	55345	ZGRF1	0.261214	0.267411	0	0
1936	9694	EMC2	0.261198	0.267393	0	0
1937	285148	IAH1	0.261172	0.267366	0	0
1938	55154	MSTO1	0.261064	0.26725	0	0
1939	51451	LCMT1	0.261026	0.26721	0	0
1940	10621	POLR3F	0.261004	0.267185	0	0
1941	200186	CRTC2	0.260675	0.266832	0	0
1942	6838	SURF6	0.260561	0.26671	0	0
1943	140739	UBE2F	0.260435	0.266575	0	0
1944	55280	CWF19L1	0.260409	0.266547	0	0
1945	79856	SNX22	0.260183	0.266305	0	0
1946	84246	MED10	0.259892	0.265993	0	0
1947	28969	BZW2	0.259786	0.265878	0	0
1948	4696	NDUFA3	0.259775	0.265868	0	0
1949	441951	ZFAS1	0.259725	0.265813	0	0
1950	11313	LYPLA2	0.259676	0.265761	0	0
1951	92170	MTG1	0.259666	0.26575	0	0
1952	10067	SCAMP3	0.259663	0.265747	0	0
1953	56270	WDR45B	0.259561	0.265637	0	0
1954	140893	RBBP8NL	0.259471	0.265542	0	0
1955	8326	FZD9	0.259392	0.265457	0	0
1956	163126	EID2	0.259322	0.265381	0	0
1957	317781	DDX51	0.259148	0.265195	0	0
1958	255758	TCTEX1D2	0.259076	0.265118	0	0
1959	54457	TAF7L	0.258972	0.265006	0	0
1960	374897	SBSN	0.258821	0.264844	0	0
1961	4729	NDUFV2	0.25882	0.264844	0	0
1962	8612	PPAP2C	0.258783	0.264804	0	0
1963	64858	DCLRE1B	0.258712	0.264728	0	0
1964	196792	FAM24B	0.258668	0.264681	0	0
1965	2665	GDI2	0.258535	0.264538	0	0
1966	55851	PSENEN	0.258244	0.264226	0	0
1967	25974	MMACHC	0.258069	0.264039	0	0
1968	81037	CLPTM1L	0.258007	0.263972	0	0
1969	2553	GABPB1	0.258	0.263965	0	0
1970	27037	TRMT2A	0.257921	0.26388	0	0
1971	9986	RCE1	0.257876	0.263832	0	0
1972	28956	LAMTOR2	0.257846	0.2638	0	0
1973	3187	HNRNPH1	0.257802	0.263753	0	0
1974	5817	PVR	0.257574	0.263508	0	0
1975	5479	PPIB	0.257457	0.263383	0	0
1976	51622	CCZ1	0.257446	0.263372	0	0
1977	58516	FAM60A	0.257242	0.263152	0	0
1978	65260	COA7	0.257239	0.263149	0	0
1979	5042	PABPC3	0.2572	0.263108	0	0
1980	51126	NAA20	0.257091	0.262991	0	0
1981	84789	MGC2889	0.256813	0.262694	0	0
1982	9654	TTLL4	0.25664	0.262508	0	0
1983	10419	PRMT5	0.256612	0.262478	0	0
1984	2029	ENSA	0.256541	0.262402	0	0
1985	6207	RPS13	0.255613	0.261409	0	0
1986	90850	ZNF598	0.255536	0.261326	0	0
1987	5931	RBBP7	0.255474	0.26126	0	0
1988	286075	ZNF707	0.255434	0.261217	0	0
1989	8798	DYRK4	0.25529	0.261063	0	0
1990	3163	HMOX2	0.255058	0.260815	0	0
1991	55178	RNMTL1	0.255022	0.260777	0	0
1992	5518	PPP2R1A	0.254928	0.260677	0	0
1993	8332	HIST1H2AL	0.254916	0.260663	0	0
1994	4259	MGST3	0.254895	0.260641	0	0
1995	60490	PPCDC	0.254692	0.260424	0	0
1996	55620	STAP2	0.254585	0.26031	0	0
1997	142	PARP1	0.254579	0.260304	0	0
1998	54995	OXSM	0.254548	0.26027	0	0
1999	55850	USE1	0.254514	0.260233	0	0
[truncated: 14,570 more rows]

## Sheet: METABRIC
gene_rank	ENTREZID	SYMBOL	r	z	p_val	BH_adjp
1	4085	MAD2L1	0.578836	0.66071	0	0
2	5984	RFC4	0.569977	0.647489	0	0
3	1164	CKS2	0.552837	0.622458	0	0
4	7112	TMPO	0.551393	0.62038	0	0
5	86	ACTL6A	0.550519	0.619125	0	0
6	3015	H2AFZ	0.54879	0.616649	0	0
7	64105	CENPK	0.547889	0.61536	0	0
8	4172	MCM3	0.534423	0.596316	0	0
9	10635	RAD51AP1	0.532952	0.594259	0	0
10	3832	KIF11	0.527173	0.586222	0	0
11	5983	RFC3	0.52522	0.583521	0	0
12	1163	CKS1B	0.5231	0.580597	0	0
13	983	CDK1	0.522282	0.579473	0	0
14	29089	UBE2T	0.520104	0.576482	0	0
15	6156	RPL30	0.516613	0.571709	0	0
16	5111	PCNA	0.51582	0.570627	0	0
17	10592	SMC2	0.51509	0.569633	0	0
18	29127	RACGAP1	0.512987	0.566776	0	0
19	7443	VRK1	0.506571	0.558106	0	0
20	5985	RFC5	0.506215	0.557628	0	0
21	3329	HSPD1	0.505701	0.556937	0	0
22	7298	TYMS	0.505238	0.556315	0	0
23	5558	PRIM2	0.50231	0.552391	0	0
24	3838	KPNA2	0.500056	0.549381	0	0
25	5471	PPAT	0.498865	0.547794	0	0
26	5557	PRIM1	0.496961	0.545263	0	0
27	55789	DEPDC1B	0.494779	0.542369	0	0
28	63979	FIGNL1	0.49326	0.54036	0	0
29	10376	TUBA1B	0.491996	0.53869	0	0
30	3608	ILF2	0.488054	0.533502	0	0
31	84790	TUBA1C	0.486089	0.530927	0	0
32	9972	NUP153	0.482431	0.526148	0	0
33	29028	ATAD2	0.482343	0.526033	0	0
34	9493	KIF23	0.481092	0.524404	0	0
35	10733	PLK4	0.479808	0.522734	0	0
36	4691	NCL	0.479442	0.522259	0	0
37	100188893	TOMM6	0.478292	0.520767	0	0
38	84365	NIFK	0.477927	0.520295	0	0
39	81930	KIF18A	0.477201	0.519353	0	0
40	1841	DTYMK	0.477025	0.519125	0	0
41	57570	TRMT5	0.476276	0.518157	0	0
42	890	CCNA2	0.47611	0.517942	0	0
43	51258	MRPL51	0.475055	0.516578	0	0
44	8607	RUVBL1	0.474182	0.515452	0	0
45	1017	CDK2	0.472439	0.513205	0	0
46	23204	ARL6IP1	0.471885	0.512492	0	0
47	11222	MRPL3	0.471017	0.511377	0	0
48	151246	SGOL2	0.468439	0.508069	0	0
49	5431	POLR2B	0.468253	0.50783	0	0
50	54892	NCAPG2	0.467846	0.507309	0	0
51	55120	FANCL	0.467805	0.507257	0	0
52	348793	WDR53	0.467478	0.506838	0	0
53	6193	RPS5	0.467288	0.506595	0	0
54	7398	USP1	0.466925	0.506131	0	0
55	3187	HNRNPH1	0.466875	0.506067	0	0
56	908	CCT6A	0.466632	0.505756	0	0
57	84319	CMSS1	0.465874	0.504787	0	0
58	6152	RPL24	0.46558	0.504412	0	0
59	51602	NOP58	0.465204	0.503932	0	0
60	3184	HNRNPD	0.465027	0.503706	0	0
61	286826	LIN9	0.463977	0.502368	0	0
62	54908	SPDL1	0.462614	0.500632	0	0
63	6128	RPL6	0.461586	0.499324	0	0
64	9768	KIAA0101	0.46148	0.49919	0	0
65	129401	NUP35	0.461223	0.498863	0	0
66	729533	FAM72A	0.461103	0.498711	0	0
67	7295	TXN	0.461061	0.498658	0	0
68	92935	MARS2	0.460977	0.498551	0	0
69	3925	STMN1	0.460732	0.49824	0	0
70	9126	SMC3	0.460559	0.498021	0	0
71	26271	FBXO5	0.460139	0.497487	0	0
72	81610	FAM83D	0.459584	0.496784	0	0
73	79023	NUP37	0.459584	0.496784	0	0
74	9221	NOLC1	0.459469	0.496638	0	0
75	6165	RPL35A	0.459126	0.496203	0	0
76	55759	WDR12	0.459053	0.496111	0	0
77	165055	CCDC138	0.458707	0.495673	0	0
78	84661	DPY30	0.456873	0.493352	0	0
79	90417	KNSTRN	0.456519	0.492905	0	0
80	22974	TPX2	0.456014	0.492268	0	0
81	26255	PTTG3P	0.455481	0.491595	0	0
82	10576	CCT2	0.455394	0.491484	0	0
83	6164	RPL34	0.455215	0.491259	0	0
84	5928	RBBP4	0.454853	0.490802	0	0
85	55299	BRIX1	0.454572	0.490448	0	0
86	8089	YEATS4	0.453785	0.489456	0	0
87	25983	NGDN	0.453377	0.488943	0	0
88	27101	CACYBP	0.453095	0.488588	0	0
89	1660	DHX9	0.452924	0.488373	0	0
90	7913	DEK	0.452533	0.487881	0	0
91	3148	HMGB2	0.451943	0.487139	0	0
92	11339	OIP5	0.451695	0.486828	0	0
93	90390	MED30	0.450939	0.485878	0	0
94	10657	KHDRBS1	0.450684	0.485558	0	0
95	7514	XPO1	0.450339	0.485126	0	0
96	891	CCNB1	0.449615	0.484218	0	0
97	1875	E2F5	0.449417	0.48397	0	0
98	57380	MRS2	0.448608	0.482957	0	0
99	60491	NIF3L1	0.448602	0.482949	0	0
100	6169	RPL38	0.447323	0.481349	0	0
101	2618	GART	0.446734	0.480613	0	0
102	11051	NUDT21	0.444995	0.478442	0	0
103	23394	ADNP	0.444822	0.478226	0	0
104	4841	NONO	0.444801	0.4782	0	0
105	1719	DHFR	0.444093	0.477317	0	0
106	2146	EZH2	0.443898	0.477075	0	0
107	9787	DLGAP5	0.443694	0.476821	0	0
108	23160	WDR43	0.443389	0.476441	0	0
109	65003	MRPL11	0.442276	0.475057	0	0
110	3320	HSP90AA1	0.442027	0.474747	0	0
111	1736	DKC1	0.441863	0.474544	0	0
112	60488	MRPS35	0.441299	0.473843	0	0
113	29128	UHRF1	0.440459	0.472801	0	0
114	117143	TADA1	0.440295	0.472596	0	0
115	5888	RAD51	0.440281	0.472579	0	0
116	3921	RPSA	0.44027	0.472566	0	0
117	8487	GEMIN2	0.440089	0.472342	0	0
118	23234	DNAJC9	0.439991	0.47222	0	0
119	6217	RPS16	0.438794	0.470737	0	0
120	51053	GMNN	0.438438	0.470295	0	0
121	9657	IQCB1	0.438065	0.469833	0	0
122	11130	ZWINT	0.437908	0.469639	0	0
123	29080	CCDC59	0.437609	0.469269	0	0
124	151648	SGOL1	0.437555	0.469203	0	0
125	9521	EEF1E1	0.436943	0.468447	0	0
126	7520	XRCC5	0.436588	0.468008	0	0
127	9025	RNF8	0.436115	0.467423	0	0
128	6224	RPS20	0.435687	0.466895	0	0
129	699	BUB1	0.435423	0.466569	0	0
130	4171	MCM2	0.43447	0.465394	0	0
131	10403	NDC80	0.43435	0.465245	0	0
132	57405	SPC25	0.434097	0.464933	0	0
133	7411	VBP1	0.433848	0.464627	0	0
134	1111	CHEK1	0.433157	0.463776	0	0
135	6741	SSB	0.433004	0.463588	0	0
136	1434	CSE1L	0.432797	0.463333	0	0
137	3151	HMGN2	0.432221	0.462625	0	0
138	52	ACP1	0.431359	0.461565	0	0
139	3094	HINT1	0.431193	0.461362	0	0
140	10541	ANP32B	0.431145	0.461302	0	0
141	83461	CDCA3	0.431068	0.461208	0	0
142	30834	ZNRD1	0.430515	0.460529	0	0
143	1058	CENPA	0.430341	0.460315	0	0
144	55247	NEIL3	0.430194	0.460134	0	0
145	81929	SEH1L	0.429395	0.459155	0	0
146	56915	EXOSC5	0.429265	0.458995	0	0
147	151188	ARL6IP6	0.429076	0.458764	0	0
148	292	SLC25A5	0.429063	0.458747	0	0
149	25788	RAD54B	0.428514	0.458075	0	0
150	24137	KIF4A	0.427693	0.457069	0	0
151	6950	TCP1	0.427217	0.456487	0	0
152	122769	LRR1	0.42711	0.456357	0	0
153	9134	CCNE2	0.426876	0.456071	0	0
154	6210	RPS15A	0.426278	0.45534	0	0
155	6742	SSBP1	0.42605	0.455061	0	0
156	4001	LMNB1	0.426007	0.455008	0	0
157	23279	NUP160	0.4258	0.454755	0	0
158	22868	FASTKD2	0.425756	0.454701	0	0
159	83940	TATDN1	0.425608	0.454521	0	0
160	1062	CENPE	0.425548	0.454448	0	0
161	9133	CCNB2	0.424262	0.452878	0	0
162	29893	PSMC3IP	0.423981	0.452536	0	0
163	54478	FAM64A	0.422384	0.45059	0	0
164	55010	PARPBP	0.421508	0.449525	0	0
165	10574	CCT7	0.421284	0.449252	0	0
166	7167	TPI1	0.4208	0.448664	0	0
167	1033	CDKN3	0.420697	0.448538	0	0
168	3150	HMGN1	0.419707	0.447336	0	0
169	2956	MSH6	0.419509	0.447096	0	0
170	7738	ZNF184	0.41931	0.446854	0	0
171	56910	STARD7	0.419111	0.446613	0	0
172	5901	RAN	0.417257	0.444366	0	0
173	57122	NUP107	0.416542	0.443501	0	0
174	51514	DTL	0.415647	0.442418	0	0
175	7336	UBE2V2	0.415644	0.442415	0	0
176	6157	RPL27A	0.41543	0.442157	0	0
177	9232	PTTG1	0.415291	0.441989	0	0
178	10606	PAICS	0.41528	0.441975	0	0
179	6229	RPS24	0.414875	0.441485	0	0
180	6873	TAF2	0.414509	0.441043	0	0
181	3376	IARS	0.414272	0.440757	0	0
182	4666	NACA	0.414192	0.440661	0	0
183	79691	QTRTD1	0.413881	0.440286	0	0
184	65005	MRPL9	0.413422	0.439732	0	0
185	51012	PRELID3B	0.413419	0.439728	0	0
186	5687	PSMA6	0.41338	0.439682	0	0
187	9015	TAF1A	0.413364	0.439662	0	0
188	3070	HELLS	0.4131	0.439343	0	0
189	83732	RIOK1	0.413092	0.439334	0	0
190	9188	DDX21	0.413013	0.439238	0	0
191	55646	LYAR	0.412816	0.439001	0	0
192	92703	TMEM183A	0.412632	0.438779	0	0
193	4176	MCM7	0.412236	0.438302	0	0
194	121441	NEDD1	0.4121	0.438139	0	0
195	6141	RPL18	0.411885	0.437879	0	0
196	29090	TIMM21	0.411556	0.437483	0	0
197	9774	BCLAF1	0.411431	0.437333	0	0
198	6599	SMARCC1	0.410918	0.436715	0	0
199	5427	POLE2	0.410623	0.436361	0	0
200	2553	GABPB1	0.410611	0.436346	0	0
201	6611	SMS	0.410193	0.435843	0	0
202	54962	TIPIN	0.409674	0.435219	0	0
203	5982	RFC2	0.409566	0.43509	0	0
204	56943	ENY2	0.409459	0.434961	0	0
205	64216	TFB2M	0.409322	0.434797	0	0
206	10813	UTP14A	0.40926	0.434722	0	0
207	1347	COX7A2	0.408203	0.433453	0	0
208	6227	RPS21	0.407782	0.432948	0	0
209	51406	NOL7	0.407088	0.432115	0	0
210	509	ATP5C1	0.406718	0.431672	0	0
211	5902	RANBP1	0.406697	0.431647	0	0
212	11171	STRAP	0.406606	0.431538	0	0
213	6175	RPLP0	0.406273	0.431139	0	0
214	4751	NEK2	0.405677	0.430425	0	0
215	55854	ZC3H15	0.405633	0.430373	0	0
216	7153	TOP2A	0.404924	0.429525	0	0
217	170506	DHX36	0.404639	0.429184	0	0
218	113130	CDCA5	0.404385	0.42888	0	0
219	23306	NEMP1	0.404285	0.42876	0	0
220	7374	UNG	0.404262	0.428733	0	0
221	995	CDC25C	0.403478	0.427797	0	0
222	539	ATP5O	0.403388	0.427689	0	0
223	653659	TMEM183B	0.402897	0.427102	0	0
224	5501	PPP1CC	0.402894	0.427098	0	0
225	54927	CHCHD3	0.402441	0.426558	0	0
226	9833	MELK	0.401726	0.425705	0	0
227	83540	NUF2	0.401019	0.424862	0	0
228	8813	DPM1	0.400824	0.424631	0	0
229	91408	BTF3L4	0.40066	0.424435	0	0
230	55872	PBK	0.40029	0.423994	0	0
231	55706	NDC1	0.400172	0.423853	0	0
232	6170	RPL39	0.399818	0.423432	0	0
233	10969	EBNA1BP2	0.399788	0.423396	0	0
234	163081	ZNF567	0.399737	0.423336	0	0
235	1340	COX6B1	0.39914	0.422626	0	0
236	163786	SASS6	0.398483	0.421844	0	0
237	55215	FANCI	0.398409	0.421756	0	0
238	4830	NME1	0.3983	0.421627	0	0
239	6155	RPL27	0.398189	0.421495	0	0
240	79657	RPAP3	0.398039	0.421316	0	0
241	259266	ASPM	0.397893	0.421143	0	0
242	51633	OTUD6B	0.397068	0.420163	0	0
243	220042	DDIAS	0.396947	0.420019	0	0
244	79568	C2orf47	0.396557	0.419557	0	0
245	51096	UTP18	0.396187	0.419118	0	0
246	54433	GAR1	0.396019	0.418918	0	0
247	11200	CHEK2	0.395828	0.418693	0	0
248	9156	EXO1	0.395591	0.418411	0	0
249	9656	MDC1	0.394997	0.417707	0	0
250	55651	NHP2	0.394978	0.417684	0	0
251	1633	DCK	0.394961	0.417664	0	0
252	51018	RRP15	0.394896	0.417587	0	0
253	3837	KPNB1	0.394862	0.417547	0	0
254	57650	KIAA1524	0.394356	0.416947	0	0
255	51649	MRPS23	0.394242	0.416812	0	0
256	3301	DNAJA1	0.394214	0.41678	0	0
257	28998	MRPL13	0.393986	0.41651	0	0
258	54107	POLE3	0.393697	0.416167	0	0
259	51182	HSPA14	0.393567	0.416014	0	0
260	11124	FAF1	0.393355	0.415763	0	0
261	9928	KIF14	0.393337	0.415742	0	0
262	7818	DAP3	0.392926	0.415256	0	0
263	506	ATP5B	0.392751	0.415049	0	0
264	54148	MRPL39	0.392395	0.414628	0	0
265	26354	GNL3	0.392163	0.414354	0	0
266	128061	C1orf131	0.39216	0.41435	0	0
267	55166	CENPQ	0.391597	0.413685	0	0
268	54821	ERCC6L	0.391492	0.413561	0	0
269	10971	YWHAQ	0.391481	0.413548	0	0
270	3068	HDGF	0.391407	0.413461	0	0
271	3326	HSP90AB1	0.390727	0.412657	0	0
272	79902	NUP85	0.39057	0.412473	0	0
273	51496	CTDSPL2	0.390519	0.412412	0	0
274	5686	PSMA5	0.390432	0.412309	0	0
275	514	ATP5E	0.390415	0.41229	0	0
276	10797	MTHFD2	0.390387	0.412256	0	0
277	8872	CDC123	0.390358	0.412222	0	0
278	80010	RMI1	0.390243	0.412087	0	0
279	22919	MAPRE1	0.389928	0.411716	0	0
280	28977	MRPL42	0.389739	0.411493	0	0
281	51434	ANAPC7	0.389554	0.411274	0	0
282	203068	TUBB	0.389509	0.411221	0	0
283	25926	NOL11	0.389277	0.410947	0	0
284	4697	NDUFA4	0.389235	0.410898	0	0
285	1786	DNMT1	0.38907	0.410703	0	0
286	328	APEX1	0.388834	0.410425	0	0
287	23173	METAP1	0.388683	0.410247	0	0
288	55028	C17orf80	0.388639	0.410196	0	0
289	6139	RPL17	0.388418	0.409936	0	0
290	401505	TOMM5	0.388286	0.40978	0	0
291	10617	STAMBP	0.387761	0.409162	0	0
292	51010	EXOSC3	0.387558	0.408923	0	0
293	11164	NUDT5	0.387195	0.408496	0	0
294	3251	HPRT1	0.387091	0.408374	0	0
295	387103	CENPW	0.386883	0.408129	0	0
296	11065	UBE2C	0.386728	0.407947	0	0
297	25912	C1orf43	0.38664	0.407844	0	0
298	10051	SMC4	0.38647	0.407644	0	0
299	3066	HDAC2	0.385895	0.406968	0	0
300	100287932	TIMM23	0.385559	0.406574	0	0
301	1894	ECT2	0.384992	0.405907	0	0
302	5511	PPP1R8	0.384661	0.405519	0	0
303	266971	PIPSL	0.384623	0.405474	0	0
304	115106	HAUS1	0.383281	0.4039	0	0
305	10728	PTGES3	0.383219	0.403828	0	0
306	8505	PARG	0.383212	0.403819	0	0
307	9330	GTF3C3	0.382936	0.403496	0	0
308	64151	NCAPG	0.382806	0.403344	0	0
309	6790	AURKA	0.382451	0.402927	0	0
310	6902	TBCA	0.38166	0.402002	0	0
311	81853	TMEM14B	0.38144	0.401744	0	0
312	6877	TAF5	0.38141	0.401709	0	0
313	8914	TIMELESS	0.381259	0.401531	0	0
314	51526	OSER1	0.381231	0.4015	0	0
315	11260	XPOT	0.381191	0.401452	0	0
316	51203	NUSAP1	0.380868	0.401074	0	0
317	515	ATP5F1	0.380676	0.40085	0	0
318	164022	NA	0.380591	0.40075	0	0
319	401466	C8orf59	0.380496	0.400639	0	0
320	55269	PSPC1	0.380439	0.400573	0	0
321	11266	DUSP12	0.380288	0.400396	0	0
322	6732	SRPK1	0.379996	0.400055	0	0
323	6059	ABCE1	0.379929	0.399977	0	0
324	25843	MOB4	0.379841	0.399874	0	0
325	643253	CCT6P1	0.379841	0.399874	0	0
326	3796	KIF2A	0.379446	0.399412	0	0
327	6168	RPL37A	0.379128	0.39904	0	0
328	159	ADSS	0.379124	0.399036	0	0
329	9141	PDCD5	0.378958	0.398842	0	0
330	56897	WRNIP1	0.378725	0.39857	0	0
331	3327	HSP90AB3P	0.378638	0.398469	0	0
332	3161	HMMR	0.378278	0.398049	0	0
333	6222	RPS18	0.377536	0.397183	0	0
334	6233	RPS27A	0.377484	0.397123	0	0
335	51001	MTERF3	0.377236	0.396834	0	0
336	11331	PHB2	0.377201	0.396793	0	0
337	5955	RCN2	0.377058	0.396626	0	0
338	25852	ARMC8	0.37698	0.396535	0	0
339	6917	TCEA1	0.376864	0.396399	0	0
340	51202	DDX47	0.376737	0.396252	0	0
341	4190	MDH1	0.376662	0.396165	0	0
342	23076	RRP1B	0.376658	0.39616	0	0
343	2739	GLO1	0.376653	0.396153	0	0
344	84928	TMEM209	0.376453	0.39592	0	0
345	9782	MATR3	0.376239	0.395672	0	0
346	83932	SPRTN	0.376205	0.395632	0	0
347	29121	CLEC2D	0.376122	0.395534	0	0
348	55172	DNAAF2	0.375959	0.395345	0	0
349	10539	GLRX3	0.375766	0.395121	0	0
350	29899	GPSM2	0.375306	0.394585	0	0
351	9055	PRC1	0.375075	0.394316	0	0
352	56984	PSMG2	0.374916	0.394131	0	0
353	51002	TPRKB	0.374736	0.393921	0	0
354	55787	TXLNG	0.374643	0.393813	0	0
355	6218	RPS17	0.374495	0.393641	0	0
356	55839	CENPN	0.374488	0.393633	0	0
357	10236	HNRNPR	0.373994	0.393058	0	0
358	7027	TFDP1	0.373925	0.392978	0	0
359	116028	RMI2	0.373562	0.392556	0	0
360	55342	STRBP	0.373229	0.39217	0	0
361	9212	AURKB	0.373184	0.392117	0	0
362	2177	FANCD2	0.372944	0.391839	0	0
363	9700	ESPL1	0.37289	0.391776	0	0
364	11052	CPSF6	0.372802	0.391673	0	0
365	51023	MRPS18C	0.372653	0.3915	0	0
366	79019	CENPM	0.372251	0.391033	0	0
367	5771	PTPN2	0.372207	0.390983	0	0
368	56652	C10orf2	0.372128	0.390891	0	0
369	4800	NFYA	0.371827	0.390541	0	0
370	29107	NXT1	0.371646	0.390331	0	0
371	53371	NUP54	0.371371	0.390012	0	0
372	3189	HNRNPH3	0.371035	0.389623	0	0
373	8725	URI1	0.370662	0.38919	0	0
374	51067	YARS2	0.370455	0.38895	0	0
375	22929	SEPHS1	0.370319	0.388792	0	0
376	23165	NUP205	0.370153	0.3886	0	0
377	7465	WEE1	0.369972	0.38839	0	0
378	2237	FEN1	0.369674	0.388046	0	0
379	144455	E2F7	0.369168	0.387459	0	0
380	723972	ANP32AP1	0.369129	0.387414	0	0
381	81892	SLIRP	0.36829	0.386444	0	0
382	55165	CEP55	0.368239	0.386385	0	0
383	2305	FOXM1	0.367916	0.386011	0	0
384	29074	MRPL18	0.367807	0.385885	0	0
385	136647	MPLKIP	0.367634	0.385685	0	0
386	1859	DYRK1A	0.367609	0.385655	0	0
387	125228	FAM210A	0.367088	0.385053	0	0
388	54443	ANLN	0.366566	0.384451	0	0
389	26973	CHORDC1	0.366476	0.384347	0	0
390	8317	CDC7	0.366247	0.384082	0	0
391	6207	RPS13	0.366241	0.384075	0	0
392	55388	MCM10	0.366231	0.384064	0	0
393	8550	MAPKAPK5	0.366194	0.384021	0	0
394	6159	RPL29	0.366064	0.38387	0	0
395	10542	LAMTOR5	0.365983	0.383777	0	0
396	440567	UQCRHL	0.365691	0.383439	0	0
397	4706	NDUFAB1	0.365518	0.38324	0	0
398	27085	MTBP	0.365338	0.383032	0	0
399	137682	NDUFAF6	0.365323	0.383015	0	0
400	5411	PNN	0.36527	0.382954	0	0
401	3833	KIFC1	0.36527	0.382954	0	0
402	6142	RPL18A	0.364997	0.382639	0	0
403	10856	RUVBL2	0.364815	0.382429	0	0
404	4725	NDUFS5	0.364715	0.382313	0	0
405	6161	RPL32	0.364665	0.382256	0	0
406	5716	PSMD10	0.364664	0.382255	0	0
407	91687	CENPL	0.364168	0.381683	0	0
408	51142	CHCHD2	0.364154	0.381667	0	0
409	55143	CDCA8	0.363804	0.381264	0	0
410	6160	RPL31	0.36352	0.380936	0	0
411	10730	YME1L1	0.363493	0.380905	0	0
412	55573	CDV3	0.363462	0.380869	0	0
413	64928	MRPL14	0.363423	0.380824	0	0
414	8624	PSMG1	0.363343	0.380732	0	0
415	83608	C18orf21	0.363314	0.380698	0	0
416	6188	RPS3	0.363234	0.380607	0	0
417	8880	FUBP1	0.363102	0.380454	0	0
418	10735	STAG2	0.36294	0.380268	0	0
419	9533	POLR1C	0.362811	0.38012	0	0
420	2976	GTF3C2	0.362729	0.380025	0	0
421	54955	C1orf109	0.361786	0.37894	0	0
422	150468	CKAP2L	0.361586	0.37871	0	0
423	55486	PARL	0.361219	0.378287	0	0
424	6132	RPL8	0.361	0.378035	0	0
425	5827	PXMP2	0.360911	0.377933	0	0
426	11137	PWP1	0.360659	0.377643	0	0
427	10213	PSMD14	0.360405	0.377351	0	0
428	9589	WTAP	0.360195	0.37711	0	0
429	10987	COPS5	0.359807	0.376665	0	0
430	55322	C5orf22	0.359673	0.37651	0	0
431	10112	KIF20A	0.359457	0.376263	0	0
432	1977	EIF4E	0.359353	0.376143	0	0
433	6241	RRM2	0.359217	0.375986	0	0
434	6136	RPL12	0.359167	0.37593	0	0
435	5885	RAD21	0.359105	0.375858	0	0
436	28978	TMEM14A	0.358808	0.375517	0	0
437	6048	RNF5	0.358668	0.375357	0	0
438	55536	CDCA7L	0.358551	0.375222	0	0
439	51247	PAIP2	0.358537	0.375206	0	0
440	3054	HCFC1	0.35842	0.375072	0	0
441	97	ACYP1	0.358194	0.374812	0	0
442	6647	SOD1	0.358001	0.374591	0	0
443	22995	CEP152	0.357627	0.374162	0	0
444	498	ATP5A1	0.357335	0.373827	0	0
445	22850	ADNP2	0.357241	0.373719	0	0
446	4173	MCM4	0.357219	0.373695	0	0
447	6009	RHEB	0.356812	0.373228	0	0
448	81875	ISG20L2	0.356658	0.373051	0	0
449	5433	POLR2D	0.355836	0.37211	0	0
450	9793	CKAP5	0.355799	0.372067	0	0
451	9587	MAD2L1BP	0.355705	0.37196	0	0
452	165918	RNF168	0.355674	0.371924	0	0
453	705	BYSL	0.355407	0.371619	0	0
454	10055	SAE1	0.355134	0.371307	0	0
455	708	C1QBP	0.354928	0.371071	0	0
456	11168	PSIP1	0.354723	0.370837	0	0
457	51320	MEX3C	0.354693	0.370802	0	0
458	4175	MCM6	0.354386	0.370451	0	0
459	7073	TIAL1	0.354121	0.370148	0	0
460	6726	SRP9	0.354091	0.370114	0	0
461	65108	MARCKSL1	0.354015	0.370027	0	0
462	6119	RPA3	0.353958	0.369962	0	0
463	8087	FXR1	0.35376	0.369735	0	0
464	7203	CCT3	0.353703	0.36967	0	0
465	8480	RAE1	0.353702	0.369669	0	0
466	2079	ERH	0.353329	0.369243	0	0
467	23560	GTPBP4	0.35328	0.369186	0	0
468	1350	COX7C	0.353231	0.369131	0	0
469	6194	RPS6	0.353222	0.36912	0	0
470	60487	TRMT11	0.353157	0.369046	0	0
471	1019	CDK4	0.353142	0.369029	0	0
472	79172	CENPO	0.353138	0.369024	0	0
473	8655	DYNLL1	0.353068	0.368944	0	0
474	11103	KRR1	0.352738	0.368567	0	0
475	55969	C20orf24	0.352483	0.368277	0	0
476	29777	ABT1	0.352422	0.368206	0	0
477	262	AMD1	0.352212	0.367967	0	0
478	55631	LRRC40	0.352109	0.36785	0	0
479	152518	NFXL1	0.35209	0.367828	0	0
480	9631	NUP155	0.351934	0.367649	0	0
481	689	BTF3	0.351897	0.367607	0	0
482	84057	MND1	0.351773	0.367465	0	0
483	9319	TRIP13	0.351745	0.367434	0	0
484	7381	UQCRB	0.351615	0.367286	0	0
485	79077	DCTPP1	0.351179	0.366788	0	0
486	4738	NEDD8	0.351069	0.366663	0	0
487	79000	AUNIP	0.350986	0.366568	0	0
488	4150	MAZ	0.350855	0.366418	0	0
489	6683	SPAST	0.350697	0.366238	0	0
490	6206	RPS12	0.350286	0.365769	0	0
491	10419	PRMT5	0.35013	0.365591	0	0
492	285343	TCAIM	0.349999	0.365442	0	0
493	11224	RPL35	0.349738	0.365146	0	0
494	92342	METTL18	0.349463	0.364832	0	0
495	7846	TUBA1A	0.349384	0.364742	0	0
496	7675	ZNF121	0.349043	0.364354	0	0
497	5981	RFC1	0.348896	0.364186	0	0
498	29980	DONSON	0.348851	0.364135	0	0
499	10845	CLPX	0.348835	0.364117	0	0
500	51699	VPS29	0.348737	0.364005	0	0
501	84306	PDCD2L	0.348725	0.363992	0	0
502	4998	ORC1	0.348461	0.363691	0	0
503	2091	FBL	0.348433	0.363659	0	0
504	10476	ATP5H	0.347818	0.36296	0	0
505	51650	MRPS33	0.347778	0.362914	0	0
506	11011	TLK2	0.347727	0.362856	0	0
507	65996	CENPBD1P1	0.347632	0.362747	0	0
508	8625	RFXANK	0.347337	0.362413	0	0
509	54931	TRMT10C	0.347289	0.362358	0	0
510	1678	TIMM8A	0.347289	0.362358	0	0
511	57486	NLN	0.347243	0.362305	0	0
512	6129	RPL7	0.347199	0.362255	0	0
513	56888	KCMF1	0.346992	0.36202	0	0
514	6921	TCEB1	0.346939	0.361959	0	0
515	54845	ESRP1	0.346875	0.361887	0	0
516	55206	SBNO1	0.346865	0.361875	0	0
517	9039	UBA3	0.346588	0.361561	0	0
518	375444	C5orf34	0.346383	0.361328	0	0
519	22828	SCAF8	0.346367	0.36131	0	0
520	1329	COX5B	0.346201	0.361121	0	0
521	64225	ATL2	0.346034	0.360931	0	0
522	1503	CTPS1	0.346009	0.360902	0	0
523	11235	PDCD10	0.345702	0.360554	0	0
524	199692	ZNF627	0.345349	0.360153	0	0
525	7417	VDAC2	0.345162	0.359941	0	0
526	65062	TMEM237	0.344893	0.359635	0	0
527	23640	HSPBP1	0.344769	0.359494	0	0
528	5682	PSMA1	0.344764	0.359489	0	0
529	5933	RBL1	0.344657	0.359368	0	0
530	4609	MYC	0.344601	0.359305	0	0
531	28981	IFT81	0.344571	0.359271	0	0
532	5395	PMS2	0.34446	0.359144	0	0
533	440093	H3F3C	0.344411	0.359089	0	0
534	55907	CMAS	0.344222	0.358874	0	0
535	653519	GPR89A	0.344138	0.358779	0	0
536	22803	XRN2	0.343816	0.358413	0	0
537	80273	GRPEL1	0.343365	0.357902	0	0
538	25929	GEMIN5	0.342622	0.357061	0	0
539	65080	MRPL44	0.342529	0.356955	0	0
540	11004	KIF2C	0.342359	0.356763	0	0
541	283459	GATC	0.342354	0.356757	0	0
542	79072	FASTKD3	0.3423	0.356696	0	0
543	55353	LAPTM4B	0.34227	0.356661	0	0
544	23629	BRD7P3	0.34224	0.356628	0	0
545	79665	DHX40	0.342203	0.356586	0	0
546	6491	STIL	0.342202	0.356584	0	0
547	55181	SMG8	0.342116	0.356487	0	0
548	219844	HYLS1	0.34211	0.35648	0	0
549	9326	ZNHIT3	0.341916	0.35626	0	0
550	4076	CAPRIN1	0.341905	0.356248	0	0
551	51263	MRPL30	0.341625	0.355931	0	0
552	27131	SNX5	0.341582	0.355882	0	0
553	993	CDC25A	0.341575	0.355875	0	0
554	81624	DIAPH3	0.340775	0.354969	0	0
555	4709	NDUFB3	0.340715	0.354902	0	0
556	84260	TCHP	0.340613	0.354786	0	0
557	29088	MRPL15	0.340514	0.354673	0	0
558	6596	HLTF	0.339958	0.354045	0	0
559	4591	TRIM37	0.339638	0.353683	0	0
560	23473	CAPN7	0.339521	0.353551	0	0
561	1063	CENPF	0.339394	0.353408	0	0
562	51663	ZFR	0.339268	0.353265	0	0
563	83695	RHNO1	0.339194	0.353182	0	0
564	1973	EIF4A1	0.338768	0.352701	0	0
565	9925	ZBTB5	0.338504	0.352402	0	0
566	81556	VWA9	0.338419	0.352306	0	0
567	4736	RPL10A	0.338344	0.352221	0	0
568	79042	TSEN34	0.33809	0.351935	0	0
569	23590	PDSS1	0.338064	0.351905	0	0
570	388789	LINC00493	0.338031	0.351867	0	0
571	84108	PCGF6	0.337897	0.351717	0	0
572	55145	THAP1	0.337792	0.351599	0	0
573	4968	OGG1	0.33722	0.350952	0	0
574	5704	PSMC4	0.337202	0.350932	0	0
575	84191	FAM96A	0.337039	0.350748	0	0
576	388753	COA6	0.336443	0.350077	0	0
577	3182	HNRNPAB	0.335834	0.349389	0	0
578	6134	RPL10	0.335715	0.349255	0	0
579	51504	TRMT112	0.335644	0.349175	0	0
580	10247	HRSP12	0.335604	0.34913	0	0
581	8836	GGH	0.335579	0.349102	0	0
582	23404	EXOSC2	0.335531	0.349048	0	0
583	10988	METAP2	0.335306	0.348795	0	0
584	134266	GRPEL2	0.335013	0.348465	0	0
585	10535	RNASEH2A	0.334969	0.348415	0	0
586	3420	IDH3B	0.334883	0.348318	0	0
587	55055	ZWILCH	0.334712	0.348125	0	0
588	92400	RBM18	0.334668	0.348076	0	0
589	84318	CCDC77	0.334584	0.347981	0	0
590	5936	RBM4	0.334329	0.347694	0	0
591	440145	MZT1	0.334287	0.347647	0	0
592	11104	KATNA1	0.334274	0.347632	0	0
593	4436	MSH2	0.33417	0.347515	0	0
594	1810	DR1	0.334097	0.347433	0	0
595	83879	CDCA7	0.333812	0.347112	0	0
596	9125	RQCD1	0.333711	0.346999	0	0
597	9553	MRPL33	0.333605	0.34688	0	0
598	10283	CWC27	0.33346	0.346716	0	0
599	57325	CSRP2BP	0.333438	0.346691	0	0
600	51441	YTHDF2	0.333299	0.346535	0	0
601	7272	TTK	0.333278	0.346511	0	0
602	142940	TRUB1	0.332843	0.346022	0	0
603	10527	IPO7	0.332813	0.345988	0	0
604	9933	KIAA0020	0.332752	0.345919	0	0
605	51463	GPR89B	0.332733	0.345898	0	0
606	56647	BCCIP	0.332576	0.345722	0	0
607	10694	CCT8	0.332455	0.345586	0	0
608	64431	ACTR6	0.332394	0.345518	0	0
609	79635	CCDC121	0.332387	0.345509	0	0
610	58478	ENOPH1	0.332301	0.345413	0	0
611	27346	TMEM97	0.331688	0.344723	0	0
612	261726	TIPRL	0.331612	0.344639	0	0
613	7555	CNBP	0.331458	0.344466	0	0
614	23594	ORC6	0.331452	0.344459	0	0
615	8270	LAGE3	0.331376	0.344373	0	0
616	23517	SKIV2L2	0.33125	0.344232	0	0
617	8520	HAT1	0.331203	0.344179	0	0
618	51377	UCHL5	0.331199	0.344175	0	0
619	84313	VPS25	0.330987	0.343936	0	0
620	10171	RCL1	0.330972	0.34392	0	0
621	80345	ZSCAN16	0.330855	0.343788	0	0
622	8539	API5	0.330843	0.343774	0	0
623	5436	POLR2G	0.3308	0.343727	0	0
624	25873	RPL36	0.330504	0.343394	0	0
625	10393	ANAPC10	0.33043	0.343311	0	0
626	10432	RBM14	0.330385	0.343261	0	0
627	27249	MMADHC	0.330107	0.342948	0	0
628	6135	RPL11	0.330061	0.342896	0	0
629	5700	PSMC1	0.329983	0.342809	0	0
630	10059	DNM1L	0.329881	0.342695	0	0
631	131965	METTL6	0.329801	0.342605	0	0
632	5150	PDE7A	0.329672	0.342461	0	0
633	5756	TWF1	0.329579	0.342355	0	0
634	79666	PLEKHF2	0.329474	0.342238	0	0
635	51126	NAA20	0.329407	0.342163	0	0
636	645683	RPL13AP3	0.329381	0.342134	0	0
637	148534	TMEM56	0.329242	0.341978	0	0
638	8318	CDC45	0.329125	0.341846	0	0
639	23607	CD2AP	0.328951	0.341652	0	0
640	200315	APOBEC3A	0.328765	0.341443	0	0
641	84223	IQCG	0.328734	0.341408	0	0
642	1477	CSTF1	0.328546	0.341197	0	0
643	2969	GTF2I	0.328532	0.341181	0	0
644	7386	UQCRFS1	0.328503	0.341149	0	0
645	8833	GMPS	0.328357	0.340985	0	0
646	2187	FANCB	0.32817	0.340776	0	0
647	55006	TRMT61B	0.328136	0.340738	0	0
648	3298	HSF2	0.327984	0.340568	0	0
649	8805	TRIM24	0.32794	0.340518	0	0
650	29081	METTL5	0.327903	0.340476	0	0
651	51068	NMD3	0.32785	0.340418	0	0
652	8939	FUBP3	0.327828	0.340393	0	0
653	132299	OCIAD2	0.327496	0.340021	0	0
654	8847	DLEU2	0.327456	0.339976	0	0
655	5347	PLK1	0.327413	0.339928	0	0
656	55127	HEATR1	0.327312	0.339815	0	0
657	2958	GTF2A2	0.327079	0.339554	0	0
658	4711	NDUFB5	0.326964	0.339425	0	0
659	55355	HJURP	0.326716	0.339148	0	0
660	55967	NDUFA12	0.32657	0.338984	0	0
661	641	BLM	0.326521	0.338929	0	0
662	51249	TMEM69	0.326505	0.338911	0	0
663	9377	COX5A	0.326422	0.338818	0	0
664	7529	YWHAB	0.326328	0.338713	0	0
665	57132	CHMP1B	0.325842	0.33817	0	0
666	64062	RBM26	0.325685	0.337994	0	0
667	26589	MRPL46	0.325244	0.337501	0	0
668	39	ACAT2	0.325161	0.337408	0	0
669	10024	TROAP	0.32508	0.337317	0	0
670	4673	NAP1L1	0.324808	0.337013	0	0
671	8562	DENR	0.324693	0.336885	0	0
672	285237	C3orf38	0.324629	0.336812	0	0
673	23029	RBM34	0.324268	0.336409	0	0
674	23421	ITGB3BP	0.324185	0.336316	0	0
675	29979	UBQLN1	0.324142	0.336269	0	0
676	51372	TMA7	0.324133	0.336258	0	0
677	332	BIRC5	0.324087	0.336207	0	0
678	1854	DUT	0.324049	0.336165	0	0
679	9088	PKMYT1	0.323775	0.335858	0	0
680	29086	BABAM1	0.323637	0.335704	0	0
681	59343	SENP2	0.323444	0.335489	0	0
682	51668	HSPB11	0.323389	0.335428	0	0
683	136319	MTPN	0.323225	0.335245	0	0
684	54543	TOMM7	0.323193	0.335208	0	0
685	84946	LTV1	0.323086	0.335089	0	0
686	51659	GINS2	0.322927	0.334911	0	0
687	6944	VPS72	0.322898	0.334879	0	0
688	55722	CEP72	0.322853	0.334829	0	0
689	4232	MEST	0.322848	0.334823	0	0
690	10949	HNRNPA0	0.322656	0.334609	0	0
691	154467	CCDC167	0.322569	0.334512	0	0
692	80145	THOC7	0.322405	0.334329	0	0
693	84823	LMNB2	0.322201	0.334101	0	0
694	114034	TOE1	0.321918	0.333786	0	0
695	23246	BOP1	0.321912	0.333778	0	0
696	8883	NAE1	0.321597	0.333427	0	0
697	10440	TIMM17A	0.321595	0.333425	0	0
698	25853	DCAF12	0.321587	0.333416	0	0
699	8819	SAP30	0.321576	0.333404	0	0
700	5393	EXOSC9	0.321428	0.333239	0	0
701	4331	MNAT1	0.321371	0.333175	0	0
702	1337	COX6A1	0.321369	0.333173	0	0
703	2197	FAU	0.320899	0.332649	0	0
704	25880	TMEM186	0.32064	0.33236	0	0
705	53339	BTBD1	0.320558	0.332269	0	0
706	29929	ALG6	0.320502	0.332207	0	0
707	9861	PSMD6	0.32041	0.332104	0	0
708	65008	MRPL1	0.320185	0.331853	0	0
709	54539	NDUFB11	0.32015	0.331814	0	0
710	10615	SPAG5	0.320092	0.331749	0	0
711	4708	NDUFB2	0.31998	0.331625	0	0
712	8446	DUSP11	0.319621	0.331225	0	0
713	10651	MTX2	0.319554	0.331151	0	0
714	92140	MTDH	0.319225	0.330784	0	0
715	9908	G3BP2	0.319213	0.33077	0	0
716	10054	UBA2	0.318934	0.33046	0	0
717	8723	SNX4	0.318859	0.330377	0	0
718	83596	BCL2L12	0.318747	0.330251	0	0
719	134492	NUDCD2	0.318638	0.330131	0	0
720	51155	HN1	0.318622	0.330112	0	0
721	10787	NCKAP1	0.3186	0.330089	0	0
722	84722	PSRC1	0.31841	0.329876	0	0
723	5464	PPA1	0.318364	0.329826	0	0
724	8669	EIF3J	0.318141	0.329578	0	0
725	10196	PRMT3	0.317968	0.329385	0	0
726	10557	RPP38	0.31788	0.329287	0	0
727	79728	PALB2	0.317753	0.329146	0	0
728	113402	SFT2D1	0.317594	0.328969	0	0
729	5931	RBBP7	0.317491	0.328854	0	0
730	79733	E2F8	0.317402	0.328755	0	0
731	79866	BORA	0.317384	0.328735	0	0
732	400506	KNOP1	0.317341	0.328688	0	0
733	391712	TRIM61	0.317309	0.328652	0	0
734	84930	MASTL	0.316989	0.328296	0	0
735	79596	RNF219	0.316632	0.327899	0	0
736	283951	C16orf91	0.316628	0.327895	0	0
737	144348	ZNF664	0.316522	0.327778	0	0
738	56992	KIF15	0.316476	0.327726	0	0
739	55669	MFN1	0.316402	0.327643	0	0
740	23063	WAPL	0.316332	0.327566	0	0
741	54802	TRIT1	0.316186	0.327404	0	0
742	26263	FBXO22	0.316165	0.327381	0	0
743	55183	RIF1	0.31609	0.327297	0	0
744	22903	BTBD3	0.31605	0.327252	0	0
745	6905	TBCE	0.31587	0.327053	0	0
746	64979	MRPL36	0.31585	0.327031	0	0
747	51522	TMEM14C	0.315578	0.326728	0	0
748	6780	STAU1	0.315567	0.326716	0	0
749	23456	ABCB10	0.315522	0.326666	0	0
750	7884	SLBP	0.315457	0.326594	0	0
751	3799	KIF5B	0.315385	0.326514	0	0
752	7553	ZNF7	0.31534	0.326464	0	0
753	29078	NDUFAF4	0.315195	0.326303	0	0
754	123811	FOPNL	0.315167	0.326272	0	0
755	80155	NAA15	0.315105	0.326203	0	0
756	4678	NASP	0.314855	0.325926	0	0
757	51642	MRPL48	0.314829	0.325897	0	0
758	10989	IMMT	0.314678	0.325729	0	0
759	91419	XRCC6BP1	0.314451	0.325477	0	0
760	647946	LINC00669	0.314378	0.325396	0	0
761	58500	ZNF250	0.314321	0.325333	0	0
762	64785	GINS3	0.314318	0.325329	0	0
763	22934	RPIA	0.314287	0.325295	0	0
764	139886	SPIN4	0.314156	0.32515	0	0
765	8364	HIST1H4C	0.31358	0.324511	0	0
766	1915	EEF1A1	0.313411	0.324324	0	0
767	10940	POP1	0.313405	0.324316	0	0
768	9100	USP10	0.313318	0.324221	0	0
769	1161	ERCC8	0.3133	0.3242	0	0
770	6814	STXBP3	0.313271	0.324168	0	0
771	115426	UHRF2	0.313214	0.324105	0	0
772	57456	KIAA1143	0.313125	0.324007	0	0
773	55871	CBWD1	0.312957	0.32382	0	0
774	1933	EEF1B2	0.312934	0.323795	0	0
775	26586	CKAP2	0.312724	0.323562	0	0
776	6223	RPS19	0.312413	0.323217	0	0
777	64318	NOC3L	0.312383	0.323184	0	0
778	7314	UBB	0.312354	0.323152	0	0
779	54503	ZDHHC13	0.312006	0.322767	0	0
780	2107	ETF1	0.311971	0.322727	0	0
781	2491	CENPI	0.311724	0.322454	0	0
782	6204	RPS10	0.311605	0.322322	0	0
783	3146	HMGB1	0.311464	0.322166	0	0
784	5326	PLAGL2	0.311366	0.322057	0	0
785	23219	FBXO28	0.311188	0.32186	0	0
786	81689	ISCA1	0.311152	0.32182	0	0
787	8726	EED	0.31094	0.321586	0	0
788	57180	ACTR3B	0.310932	0.321577	0	0
789	79029	SPATA5L1	0.310424	0.321014	0	0
790	79753	SNIP1	0.310203	0.32077	0	0
791	23398	PPWD1	0.309907	0.320443	0	0
792	7534	YWHAZ	0.309878	0.32041	0	0
793	157313	CDCA2	0.309538	0.320035	0	0
794	8165	AKAP1	0.309398	0.319879	0	0
795	55732	C1orf112	0.309394	0.319875	0	0
796	80209	PROSER1	0.309158	0.319614	0	0
797	51510	CHMP5	0.309108	0.319559	0	0
798	11232	POLG2	0.309087	0.319536	0	0
799	11198	SUPT16H	0.308624	0.319024	0	0
800	9730	VPRBP	0.308334	0.318704	0	0
801	55596	ZCCHC8	0.308282	0.318646	0	0
802	55972	SLC25A40	0.308233	0.318591	0	0
803	5383	PMS2P5	0.308097	0.318442	0	0
804	23401	FRAT2	0.308037	0.318375	0	0
805	4694	NDUFA1	0.307929	0.318256	0	0
806	57684	ZBTB26	0.307846	0.318165	0	0
807	5695	PSMB7	0.307609	0.317902	0	0
808	728833	FAM72D	0.307499	0.317781	0	0
809	83460	EMC6	0.307311	0.317573	0	0
810	55771	PRR11	0.307306	0.317567	0	0
811	892	CCNC	0.30728	0.317539	0	0
812	55179	FAIM	0.307231	0.317485	0	0
813	8493	PPM1D	0.307146	0.317391	0	0
814	91147	TMEM67	0.306805	0.317015	0	0
815	27338	UBE2S	0.306633	0.316825	0	0
816	29093	MRPL22	0.306391	0.316557	0	0
817	93034	NT5C1B	0.306375	0.31654	0	0
818	116832	RPL39L	0.306233	0.316384	0	0
819	728492	SERF1B	0.306192	0.316338	0	0
820	5757	PTMA	0.306165	0.316308	0	0
821	27032	ATP2C1	0.306129	0.316269	0	0
822	5478	PPIA	0.306108	0.316245	0	0
823	64946	CENPH	0.306062	0.316195	0	0
824	64645	HIAT1	0.305791	0.315896	0	0
825	7388	UQCRH	0.305527	0.315605	0	0
826	8899	PRPF4B	0.305518	0.315594	0	0
827	22950	SLC4A1AP	0.305156	0.315195	0	0
828	1937	EEF1G	0.305139	0.315176	0	0
829	25886	POC1A	0.304926	0.314941	0	0
830	51634	RBMX2	0.304837	0.314843	0	0
831	10301	DLEU1	0.304722	0.314717	0	0
832	55125	CEP192	0.304325	0.314279	0	0
833	4236	MFAP1	0.304195	0.314136	0	0
834	3093	UBE2K	0.304172	0.314111	0	0
835	7323	UBE2D3	0.304133	0.314068	0	0
836	11319	ECD	0.304099	0.31403	0	0
837	1537	CYC1	0.304029	0.313953	0	0
838	55285	RBM41	0.303812	0.313714	0	0
839	28957	MRPS28	0.303782	0.313681	0	0
840	10016	PDCD6	0.303677	0.313565	0	0
841	54529	ASNSD1	0.303297	0.313147	0	0
842	84311	MRPL45	0.303138	0.312971	0	0
843	191	AHCY	0.302733	0.312525	0	0
844	9525	VPS4B	0.302709	0.312499	0	0
845	6201	RPS7	0.302675	0.312462	0	0
846	5438	POLR2I	0.302555	0.31233	0	0
847	131076	CCDC58	0.302486	0.312254	0	0
848	388962	BOLA3	0.302109	0.311838	0	0
849	5685	PSMA4	0.301878	0.311585	0	0
850	7155	TOP2B	0.30176	0.311455	0	0
851	8161	COIL	0.301733	0.311425	0	0
852	147007	TMEM199	0.301433	0.311095	0	0
853	92667	MGME1	0.301349	0.311003	0	0
854	5690	PSMB2	0.30116	0.310795	0	0
855	653604	HIST2H3D	0.30107	0.310696	0	0
856	11013	TMSB15A	0.301008	0.310628	0	0
857	23480	SEC61G	0.301003	0.310622	0	0
858	51574	LARP7	0.300986	0.310603	0	0
859	10492	SYNCRIP	0.300562	0.310137	0	0
860	388272	C16orf87	0.300377	0.309934	0	0
861	5684	PSMA3	0.300341	0.309895	0	0
862	7296	TXNRD1	0.300258	0.309803	0	0
863	51121	RPL26L1	0.299931	0.309444	0	0
864	89839	ARHGAP11B	0.299744	0.309238	0	0
865	3978	LIG1	0.299728	0.309221	0	0
866	95681	CEP41	0.299727	0.309219	0	0
867	4288	MKI67	0.299592	0.309072	0	0
868	51015	ISOC1	0.299574	0.309051	0	0
869	6651	SON	0.299426	0.308889	0	0
870	51622	CCZ1	0.299323	0.308776	0	0
871	4291	MLF1	0.299272	0.30872	0	0
872	55737	VPS35	0.299217	0.308659	0	0
873	64682	ANAPC1	0.299145	0.30858	0	0
874	10436	EMG1	0.299013	0.308436	0	0
875	29883	CNOT7	0.298693	0.308084	0	0
876	57102	C12orf4	0.298374	0.307734	0	0
877	80135	RPF1	0.298273	0.307623	0	0
878	25941	TPGS2	0.298247	0.307595	0	0
879	51130	ASB3	0.29817	0.30751	0	0
880	55609	ZNF280C	0.298009	0.307333	0	0
881	55892	MYNN	0.297662	0.306952	0	0
882	10330	CNPY2	0.297617	0.306903	0	0
883	84992	PIGY	0.297612	0.306897	0	0
884	5718	PSMD12	0.297549	0.306828	0	0
885	55783	CMTR2	0.297506	0.306781	0	0
886	7419	VDAC3	0.297375	0.306637	0	0
887	4089	SMAD4	0.297228	0.306476	0	0
888	10128	LRPPRC	0.297189	0.306433	0	0
889	8815	BANF1	0.297149	0.306389	0	0
890	3020	H3F3A	0.297007	0.306233	0	0
891	1982	EIF4G2	0.296894	0.30611	0	0
892	54165	DCUN1D1	0.29665	0.305842	0	0
893	6154	RPL26	0.296641	0.305832	0	0
894	51098	IFT52	0.296607	0.305795	0	0
895	10721	POLQ	0.296582	0.305768	0	0
896	64422	ATG3	0.296506	0.305684	0	0
897	6240	RRM1	0.296469	0.305644	0	0
898	5230	PGK1	0.296443	0.305615	0	0
899	126328	NDUFA11	0.29634	0.305503	0	0
900	60436	TGIF2	0.296302	0.30546	0	0
901	57092	PCNP	0.296295	0.305453	0	0
902	11073	TOPBP1	0.296289	0.305446	0	0
903	9646	CTR9	0.296189	0.305337	0	0
904	6879	TAF7	0.296108	0.305248	0	0
905	168417	ZNF679	0.29603	0.305163	0	0
906	4976	OPA1	0.295763	0.304871	0	0
907	5636	PRPSAP2	0.295752	0.304858	0	0
908	57510	XPO5	0.295647	0.304743	0	0
909	25913	POT1	0.295643	0.304738	0	0
910	22889	KIAA0907	0.29542	0.304495	0	0
911	57228	SMAGP	0.295335	0.304402	0	0
912	546	ATRX	0.295248	0.304306	0	0
913	79693	YRDC	0.29505	0.304089	0	0
914	23595	ORC3	0.295009	0.304044	0	0
915	7965	AIMP2	0.294788	0.303802	0	0
916	2058	EPRS	0.294653	0.303654	0	0
917	79576	NKAP	0.294652	0.303653	0	0
918	2186	BPTF	0.294548	0.303539	0	0
919	118487	CHCHD1	0.294462	0.303445	0	0
920	7764	ZNF217	0.294434	0.303414	0	0
921	9689	BZW1	0.294332	0.303303	0	0
922	55435	AP1AR	0.294301	0.303268	0	0
923	29902	FAM216A	0.294181	0.303137	0	0
924	2959	GTF2B	0.294108	0.303057	0	0
925	54708	2018-03-05	0.294059	0.303003	0	0
926	7416	VDAC1	0.293991	0.30293	0	0
927	54969	C4orf27	0.293991	0.302929	0	0
928	51118	UTP11L	0.293984	0.302922	0	0
929	79002	C19orf43	0.29353	0.302424	0	0
930	5189	PEX1	0.293501	0.302393	0	0
931	1738	DLD	0.293375	0.302255	0	0
932	1515	CTSV	0.29318	0.302042	0	0
933	55773	TBC1D23	0.293111	0.301966	0	0
934	84798	C19orf48	0.292923	0.301761	0	0
935	8634	RTCA	0.29272	0.301539	0	0
936	10434	LYPLA1	0.292661	0.301474	0	0
937	23212	RRS1	0.292446	0.301239	0	0
938	10198	MPHOSPH9	0.292362	0.301147	0	0
939	58493	INIP	0.292338	0.301121	0	0
940	221504	ZBTB9	0.292227	0.300999	0	0
941	30849	PIK3R4	0.29209	0.300849	0	0
942	128387	TATDN3	0.292035	0.300789	0	0
943	54934	KANSL2	0.292017	0.30077	0	0
944	6183	MRPS12	0.291613	0.300329	0	0
945	10921	RNPS1	0.29158	0.300293	0	0
946	114569	MAL2	0.291463	0.300165	0	0
947	80218	NAA50	0.291463	0.300164	0	0
948	518	ATP5G3	0.291255	0.299937	0	0
949	4927	NUP88	0.290949	0.299603	0	0
950	27429	HTRA2	0.290726	0.299359	0	0
951	2178	FANCE	0.290673	0.299301	0	0
952	9419	CRIPT	0.290564	0.299182	0	0
953	60496	AASDHPPT	0.290563	0.299181	0	0
954	3145	HMBS	0.290553	0.29917	0	0
955	51070	NOSIP	0.290523	0.299138	0	0
956	10360	NPM3	0.290508	0.299121	0	0
957	5828	PEX2	0.290392	0.298995	0	0
958	153733	CCDC112	0.290373	0.298974	0	0
959	10499	NCOA2	0.290254	0.298843	0	0
960	8438	RAD54L	0.290247	0.298836	0	0
961	51319	RSRC1	0.290207	0.298793	0	0
962	5689	PSMB1	0.290124	0.298702	0	0
963	7368	UGT8	0.289851	0.298403	0	0
964	6146	RPL22	0.28942	0.297934	0	0
965	84272	YIPF4	0.289124	0.29761	0	0
966	401397	LINC00998	0.289107	0.297591	0	0
967	246175	CNOT6L	0.288973	0.297445	0	0
968	84340	GFM2	0.288919	0.297386	0	0
969	79694	MANEA	0.288884	0.297349	0	0
970	6908	TBP	0.288876	0.297339	0	0
971	4904	YBX1	0.288804	0.297261	0	0
972	84955	NUDCD1	0.288542	0.296975	0	0
973	2339	FNTA	0.288422	0.296844	0	0
974	10153	CEBPZ	0.288399	0.296819	0	0
975	116461	TSEN15	0.287647	0.295999	0	0
976	80178	C16orf59	0.287292	0.295612	0	0
977	7385	UQCRC2	0.287282	0.295601	0	0
978	1802	DPH2	0.287276	0.295595	0	0
979	29083	GTPBP8	0.287193	0.295504	0	0
980	26520	TIMM9	0.287102	0.295405	0	0
981	84455	EFCAB7	0.287078	0.295379	0	0
982	26147	PHF19	0.287064	0.295364	0	0
983	112479	ERI2	0.286931	0.295219	0	0
984	4712	NDUFB6	0.286902	0.295187	0	0
985	10808	HSPH1	0.286838	0.295117	0	0
986	10935	PRDX3	0.286663	0.294927	0	0
987	10038	PARP2	0.286606	0.294864	0	0
988	152559	PAQR3	0.286491	0.294739	0	0
989	6228	RPS23	0.286472	0.294718	0	0
990	11146	GLMN	0.286467	0.294713	0	0
991	5706	PSMC6	0.286417	0.294659	0	0
992	83903	GSG2	0.286415	0.294657	0	0
993	1349	COX7B	0.286341	0.294576	0	0
994	10296	MAEA	0.28633	0.294564	0	0
995	55093	WDYHV1	0.28621	0.294434	0	0
996	991	CDC20	0.286144	0.294361	0	0
997	85002	FAM86B1	0.286084	0.294296	0	0
998	84273	NOA1	0.285975	0.294177	0	0
999	25842	ASF1A	0.285954	0.294154	0	0
1000	83955	NACAP1	0.285774	0.293958	0	0
1001	80775	TMEM177	0.285769	0.293953	0	0
1002	5052	PRDX1	0.285399	0.29355	0	0
1003	84146	ZNF644	0.285389	0.293539	0	0
1004	79968	WDR76	0.285321	0.293465	0	0
1005	22824	HSPA4L	0.285213	0.293347	0	0
1006	54951	COMMD8	0.285162	0.293292	0	0
1007	55038	CDCA4	0.285067	0.293189	0	0
1008	57508	INTS2	0.284971	0.293084	0	0
1009	196528	ARID2	0.284416	0.29248	0	0
1010	90624	LYRM7	0.28438	0.292441	0	0
1011	84280	BTBD10	0.284256	0.292306	0	0
1012	8932	MBD2	0.284211	0.292258	0	0
1013	71	ACTG1	0.284186	0.29223	0	0
1014	56616	DIABLO	0.284071	0.292105	0	0
1015	254394	MCM9	0.283877	0.291893	0	0
1016	9918	NCAPD2	0.283844	0.291858	0	0
1017	7678	ZNF124	0.283759	0.291765	0	0
1018	51547	SIRT7	0.283689	0.291689	0	0
1019	10049	DNAJB6	0.283674	0.291673	0	0
1020	246721	POLR2J2	0.283522	0.291508	0	0
1021	746	TMEM258	0.283442	0.291421	0	0
1022	55617	TASP1	0.283356	0.291328	0	0
1023	3396	ICT1	0.283174	0.291129	0	0
1024	79139	DERL1	0.283131	0.291083	0	0
1025	79896	THNSL1	0.282744	0.290662	0	0
1026	84132	USP42	0.282672	0.290584	0	0
1027	127602	DNAH14	0.282514	0.290412	0	0
1028	1964	EIF1AX	0.282514	0.290412	0	0
1029	10899	JTB	0.28248	0.290375	0	0
1030	92421	CHMP4C	0.282379	0.290266	0	0
1031	51373	MRPS17	0.282318	0.290199	0	0
1032	10445	MCRS1	0.282302	0.290182	0	0
1033	55300	PI4K2B	0.282249	0.290124	0	0
1034	6613	SUMO2	0.282197	0.290068	0	0
1035	10874	NMU	0.281984	0.289837	0	0
1036	157247	MGC27345	0.281964	0.289814	0	0
1037	1968	EIF2S3	0.281836	0.289675	0	0
1038	2547	XRCC6	0.281831	0.28967	0	0
1039	84896	ATAD1	0.281695	0.289523	0	0
1040	160418	TMTC3	0.281534	0.289348	0	0
1041	55284	UBE2W	0.281368	0.289167	0	0
1042	56339	METTL3	0.281341	0.289138	0	0
1043	219927	MRPL21	0.281262	0.289052	0	0
1044	7371	UCK2	0.281248	0.289036	0	0
1045	8458	TTF2	0.281199	0.288984	0	0
1046	23408	SIRT5	0.28118	0.288963	0	0
1047	23379	ICE1	0.281078	0.288852	0	0
1048	10978	CLP1	0.280527	0.288254	0	0
1049	55832	CAND1	0.28051	0.288235	0	0
1050	138474	TAF1L	0.280508	0.288233	0	0
1051	55186	SLC25A36	0.280325	0.288035	0	0
1052	65993	MRPS34	0.280324	0.288034	0	0
1053	55274	PHF10	0.280321	0.28803	0	0
1054	5281	PIGF	0.280097	0.287787	0	0
1055	5810	RAD1	0.279974	0.287654	0	0
1056	50801	KCNK4	0.279964	0.287643	0	0
1057	25879	DCAF13	0.27984	0.287508	0	0
1058	6147	RPL23A	0.279812	0.287478	0	0
1059	3621	ING1	0.279688	0.287344	0	0
1060	51073	MRPL4	0.279566	0.287211	0	0
1061	152100	CMC1	0.279534	0.287176	0	0
1062	65056	GPBP1	0.279529	0.287171	0	0
1063	55735	DNAJC11	0.279393	0.287023	0	0
1064	55665	URGCP	0.279276	0.286896	0	0
1065	4733	DRG1	0.279212	0.286827	0	0
1066	56244	BTNL2	0.279161	0.286772	0	0
1067	6144	RPL21	0.279141	0.28675	0	0
1068	26259	FBXW8	0.279097	0.286702	0	0
1069	84079	ANKRD27	0.278951	0.286544	0	0
1070	10483	SEC23B	0.278658	0.286226	0	0
1071	805	CALM2	0.278657	0.286226	0	0
1072	51074	APIP	0.278338	0.285879	0	0
1073	113174	SAAL1	0.278229	0.285761	0	0
1074	253943	YTHDF3	0.277857	0.285358	0	0
1075	7170	TPM3	0.277822	0.285321	0	0
1076	84294	UTP23	0.277763	0.285256	0	0
1077	51163	DBR1	0.277705	0.285193	0	0
1078	7702	ZNF143	0.277588	0.285067	0	0
1079	283464	GXYLT1	0.277454	0.284921	0	0
1080	9337	CNOT8	0.277105	0.284544	0	0
1081	26985	AP3M1	0.277022	0.284454	0	0
1082	5889	RAD51C	0.277019	0.28445	0	0
1083	9403	2018-09-15	0.276928	0.284352	0	0
1084	1603	DAD1	0.276819	0.284233	0	0
1085	1174	AP1S1	0.276769	0.284179	0	0
1086	6941	TCF19	0.276757	0.284167	0	0
1087	8027	STAM	0.276688	0.284092	0	0
1088	55835	CENPJ	0.276494	0.283882	0	0
1089	2029	ENSA	0.276355	0.283732	0	0
1090	29957	SLC25A24	0.276248	0.283616	0	0
1091	56916	SMARCAD1	0.276008	0.283356	0	0
1092	55505	NOP10	0.275981	0.283326	0	0
1093	6418	SET	0.275959	0.283303	0	0
1094	11100	HNRNPUL1	0.275825	0.283158	0	0
1095	26046	LTN1	0.275778	0.283107	0	0
1096	10959	TMED2	0.27574	0.283066	0	0
1097	84864	MINA	0.275734	0.283059	0	0
1098	55922	NKRF	0.275716	0.28304	0	0
1099	54545	MTMR12	0.275653	0.282971	0	0
1100	9197	SLC33A1	0.275605	0.28292	0	0
1101	1207	CLNS1A	0.275529	0.282837	0	0
1102	541578	CXorf40B	0.275485	0.282789	0	0
1103	112495	GTF3C6	0.275255	0.282541	0	0
1104	60560	NAA35	0.275244	0.282529	0	0
1105	55251	PCMTD2	0.275228	0.282512	0	0
1106	29105	CFAP20	0.275187	0.282467	0	0
1107	57019	CIAPIN1	0.275032	0.282299	0	0
1108	6122	RPL3	0.275021	0.282288	0	0
1109	115416	MALSU1	0.274714	0.281956	0	0
1110	90381	TICRR	0.274679	0.281917	0	0
1111	23215	PRRC2C	0.274476	0.281698	0	0
1112	9967	THRAP3	0.274365	0.281578	0	0
1113	54826	GIN1	0.27416	0.281356	0	0
1114	55605	KIF21A	0.273976	0.281157	0	0
1115	51596	CUTA	0.273852	0.281024	0	0
1116	10009	ZBTB33	0.273663	0.280819	0	0
1117	51520	LARS	0.273602	0.280753	0	0
1118	649946	RPL23AP64	0.273534	0.280679	0	0
1119	56650	CLDND1	0.273531	0.280677	0	0
1120	51366	UBR5	0.273464	0.280604	0	0
1121	79718	TBL1XR1	0.273163	0.280279	0	0
1122	51692	CPSF3	0.273071	0.280179	0	0
1123	10302	SNAPC5	0.27298	0.280081	0	0
1124	2842	GPR19	0.272974	0.280074	0	0
1125	11340	EXOSC8	0.272916	0.280011	0	0
1126	7979	SHFM1	0.272848	0.279938	0	0
1127	6171	RPL41	0.272837	0.279927	0	0
1128	64983	MRPL32	0.272682	0.279759	0	0
1129	51287	COA4	0.272526	0.27959	0	0
1130	10933	MORF4L1	0.27237	0.279422	0	0
1131	2653	GCSH	0.272202	0.27924	0	0
1132	55297	CCDC91	0.27216	0.279195	0	0
1133	1824	DSC2	0.271965	0.278985	0	0
1134	1870	E2F2	0.271832	0.278841	0	0
1135	54901	CDKAL1	0.271807	0.278814	0	0
1136	6209	RPS15	0.271801	0.278808	0	0
1137	5634	PRPS2	0.271744	0.278746	0	0
1138	494514	TYMSOS	0.271726	0.278726	0	0
1139	23520	ANP32C	0.271682	0.278678	0	0
1140	55326	AGPAT5	0.271629	0.278622	0	0
1141	9442	MED27	0.27154	0.278525	0	0
1142	51388	NIP7	0.27152	0.278504	0	0
1143	84312	BRMS1L	0.271201	0.27816	0	0
1144	23515	MORC3	0.271188	0.278146	0	0
1145	6727	SRP14	0.271172	0.278129	0	0
1146	4928	NUP98	0.270961	0.2779	0	0
1147	51321	AMZ2	0.270837	0.277767	0	0
1148	9522	SCAMP1	0.270783	0.277709	0	0
1149	112970	KTI12	0.270587	0.277497	0	0
1150	51056	LAP3	0.270558	0.277466	0	0
1151	9735	KNTC1	0.270533	0.277439	0	0
1152	4522	MTHFD1	0.2705	0.277403	0	0
1153	1325	CORT	0.270459	0.277359	0	0
1154	10902	BRD8	0.270187	0.277066	0	0
1155	51124	IER3IP1	0.270063	0.276932	0	0
1156	552900	BOLA2	0.269939	0.276798	0	0
1157	4690	NCK1	0.269862	0.276715	0	0
1158	51138	COPS4	0.269761	0.276606	0	0
1159	27185	DISC1	0.269721	0.276562	0	0
1160	92906	HNRNPLL	0.269559	0.276388	0	0
1161	78995	C17orf53	0.269533	0.27636	0	0
1162	29922	NME7	0.269501	0.276326	0	0
1163	5965	RECQL	0.269406	0.276223	0	0
1164	93081	TEX30	0.269344	0.276156	0	0
1165	54534	MRPL50	0.269205	0.276007	0	0
1166	25821	MTO1	0.268771	0.275538	0	0
1167	9538	EI24	0.268651	0.27541	0	0
1168	55795	PCID2	0.26862	0.275376	0	0
1169	10040	TOM1L1	0.268618	0.275373	0	0
1170	7517	XRCC3	0.268506	0.275253	0	0
1171	157769	FAM91A1	0.268496	0.275242	0	0
1172	5713	PSMD7	0.268379	0.275116	0	0
1173	10598	AHSA1	0.268195	0.274918	0	0
1174	130535	KCTD18	0.268028	0.274738	0	0
1175	5217	PFN2	0.268018	0.274727	0	0
1176	5692	PSMB4	0.26797	0.274675	0	0
1177	9364	RAB28	0.267928	0.274631	0	0
1178	8050	PDHX	0.267808	0.274501	0	0
1179	10131	TRAP1	0.267761	0.27445	0	0
1180	51095	TRNT1	0.267655	0.274336	0	0
1181	3998	LMAN1	0.267607	0.274284	0	0
1182	83787	ARMC10	0.267392	0.274052	0	0
1183	57673	BEND3	0.267291	0.273944	0	0
1184	55914	ERBB2IP	0.267053	0.273688	0	0
1185	84515	MCM8	0.267012	0.273644	0	0
1186	388561	ZNF761	0.26689	0.273512	0	0
1187	10600	USP16	0.266882	0.273504	0	0
1188	58492	ZNF77	0.266704	0.273312	0	0
1189	63932	CXorf56	0.266688	0.273295	0	0
1190	116092	DNTTIP1	0.2666	0.2732	0	0
1191	64789	EXO5	0.266548	0.273144	0	0
1192	7227	TRPS1	0.266464	0.273054	0	0
1193	56948	SDR39U1	0.266452	0.273041	0	0
1194	64429	ZDHHC6	0.266415	0.273001	0	0
1195	79647	AKIRIN1	0.266407	0.272992	0	0
1196	7029	TFDP2	0.266345	0.272925	0	0
1197	26097	CHTOP	0.266318	0.272897	0	0
1198	55833	UBAP2	0.266277	0.272853	0	0
1199	7428	VHL	0.266086	0.272647	0	0
1200	148213	ZNF681	0.266078	0.272639	0	0
1201	51175	TUBE1	0.266041	0.272598	0	0
1202	6502	SKP2	0.265957	0.272508	0	0
1203	196483	EEF2KMT	0.265884	0.272429	0	0
1204	51081	MRPS7	0.265695	0.272227	0	0
1205	60	ACTB	0.265403	0.271912	0	0
1206	79872	CBLL1	0.265286	0.271786	0	0
1207	121536	AEBP2	0.264975	0.271452	0	0
1208	124512	METTL23	0.264733	0.271191	0	0
1209	84296	GINS4	0.264716	0.271173	0	0
1210	94239	H2AFV	0.26454	0.270984	0	0
1211	6659	SOX4	0.264539	0.270982	0	0
1212	441531	PGAM4	0.264528	0.270971	0	0
1213	64083	GOLPH3	0.26443	0.270865	0	0
1214	10289	EIF1B	0.26427	0.270694	0	0
1215	54876	DCAF16	0.264153	0.270568	0	0
1216	9184	BUB3	0.264015	0.270419	0	0
1217	25934	NIPSNAP3A	0.264009	0.270413	0	0
1218	645688	RPL12P38	0.263894	0.270289	0	0
1219	2287	FKBP3	0.263886	0.27028	0	0
1220	5422	POLA1	0.263882	0.270276	0	0
1221	6713	SQLE	0.263662	0.27004	0	0
1222	5867	RAB4A	0.263603	0.269977	0	0
1223	84705	GTPBP3	0.26351	0.269876	0	0
1224	54675	CRLS1	0.26345	0.269812	0	0
1225	5291	PIK3CB	0.263287	0.269637	0	0
1226	6093	ROCK1	0.263219	0.269564	0	0
1227	6130	RPL7A	0.263218	0.269563	0	0
1228	26782	SNORA66	0.263185	0.269527	0	0
1229	23521	RPL13A	0.263161	0.269502	0	0
1230	221710	SMIM13	0.263143	0.269483	0	0
1231	162681	C18orf54	0.263076	0.26941	0	0
1232	64172	OSGEPL1	0.262927	0.26925	0	0
1233	51324	SPG21	0.262902	0.269223	0	0
1234	23483	TGDS	0.262899	0.26922	0	0
1235	57002	YAE1D1	0.262886	0.269206	0	0
1236	8323	FZD6	0.262827	0.269143	0	0
1237	9978	RBX1	0.262722	0.26903	0	0
1238	84451	KIAA1804	0.262693	0.268999	0	0
1239	3159	HMGA1	0.262676	0.268981	0	0
1240	150223	YDJC	0.262574	0.268871	0	0
1241	7341	SUMO1	0.262546	0.268841	0	0
1242	54149	C21orf91	0.262489	0.26878	0	0
1243	6993	DYNLT1	0.262481	0.268771	0	0
1244	84986	ARHGAP19	0.262419	0.268705	0	0
1245	1431	CS	0.262335	0.268614	0	0
1246	6390	SDHB	0.262325	0.268604	0	0
1247	8776	MTMR1	0.262151	0.268417	0	0
1248	124491	TMEM170A	0.261984	0.268237	0	0
1249	27349	MCAT	0.261894	0.268141	0	0
1250	9643	MORF4L2	0.261889	0.268136	0	0
1251	51637	C14orf166	0.261809	0.26805	0	0
1252	5693	PSMB5	0.261806	0.268047	0	0
1253	10658	CELF1	0.261743	0.267979	0	0
1254	343099	CCDC18	0.261644	0.267873	0	0
1255	10471	PFDN6	0.261559	0.267781	0	0
1256	57215	THAP11	0.261365	0.267573	0	0
1257	6897	TARS	0.261266	0.267467	0	0
1258	64853	AIDA	0.261217	0.267414	0	0
1259	6671	SP4	0.26118	0.267374	0	0
1260	23411	SIRT1	0.260991	0.267172	0	0
1261	55813	UTP6	0.260953	0.267131	0	0
1262	80306	MED28	0.260925	0.267101	0	0
1263	84259	DCUN1D5	0.260795	0.266961	0	0
1264	5584	PRKCI	0.260733	0.266895	0	0
1265	6606	SMN1	0.260637	0.266792	0	0
1266	3313	HSPA9	0.260424	0.266563	0	0
1267	51115	RMDN1	0.260395	0.266532	0	0
1268	55003	PAK1IP1	0.260385	0.266522	0	0
1269	7334	UBE2N	0.260384	0.26652	0	0
1270	9986	RCE1	0.260222	0.266347	0	0
1271	51808	PHAX	0.260115	0.266232	0	0
1272	8208	CHAF1B	0.260109	0.266226	0	0
1273	4149	MAX	0.259997	0.266105	0	0
1274	253558	LCLAT1	0.259981	0.266088	0	0
1275	10328	EMC8	0.259741	0.265831	0	0
1276	7572	ZNF24	0.259557	0.265633	0	0
1277	10591	DNPH1	0.259261	0.265316	0	0
1278	55726	ASUN	0.259257	0.265312	0	0
1279	58155	PTBP2	0.25908	0.265122	0	0
1280	10480	EIF3M	0.259075	0.265116	0	0
1281	126382	NR2C2AP	0.258902	0.264932	0	0
1282	28973	MRPS18B	0.258872	0.264899	0	0
1283	51538	ZCCHC17	0.258836	0.264861	0	0
1284	93594	TBC1D31	0.25879	0.264811	0	0
1285	27335	EIF3K	0.258771	0.264791	0	0
1286	5437	POLR2H	0.25872	0.264736	0	0
1287	8409	UXT	0.258659	0.264671	0	0
1288	7718	ZNF165	0.258544	0.264547	0	0
1289	201299	RDM1	0.258512	0.264513	0	0
1290	6044	SNORA62	0.258291	0.264276	0	0
1291	643911	CRNDE	0.258275	0.264259	0	0
1292	10276	NET1	0.258259	0.264242	0	0
1293	8467	SMARCA5	0.258199	0.264178	0	0
1294	1653	DDX1	0.258156	0.264132	0	0
1295	151525	WDSUB1	0.258017	0.263983	0	0
1296	6880	TAF9	0.257978	0.263941	0	0
1297	1211	CLTA	0.257939	0.263899	0	0
1298	79897	RPP21	0.257741	0.263687	0	0
1299	6874	TAF4	0.257585	0.26352	0	0
1300	2551	GABPA	0.257557	0.26349	0	0
1301	84275	SLC25A33	0.257415	0.263338	0	0
1302	85440	DOCK7	0.257149	0.263053	0	0
1303	54881	TEX10	0.257089	0.262989	0	0
1304	6845	VAMP7	0.257075	0.262973	0	0
1305	51397	COMMD10	0.257042	0.262939	0	0
1306	5289	PIK3C3	0.256969	0.26286	0	0
1307	55781	RIOK2	0.256937	0.262827	0	0
1308	29097	CNIH4	0.256857	0.262741	0	0
1309	9519	TBPL1	0.256828	0.262709	0	0
1310	196294	IMMP1L	0.256806	0.262686	0	0
1311	132946	ARL9	0.256752	0.262628	0	0
1312	10282	BET1	0.256752	0.262628	0	0
1313	80025	PANK2	0.256433	0.262286	0	0
1314	55676	SLC30A6	0.256209	0.262047	0	0
1315	284040	CDRT4	0.256046	0.261873	0	0
1316	54556	ING3	0.255981	0.261803	0	0
1317	51605	TRMT6	0.255971	0.261792	0	0
1318	23527	ACAP2	0.255963	0.261784	0	0
1319	9556	C14orf2	0.255863	0.261676	0	0
1320	79075	DSCC1	0.255735	0.261539	0	0
1321	147339	C18orf25	0.255698	0.2615	0	0
1322	11169	WDHD1	0.255619	0.261415	0	0
1323	124801	LSM12	0.255608	0.261404	0	0
1324	55699	IARS2	0.255147	0.26091	0	0
1325	7326	UBE2G1	0.255124	0.260886	0	0
1326	2967	GTF2H3	0.25506	0.260818	0	0
1327	149420	PDIK1L	0.254999	0.260752	0	0
1328	116211	TM4SF19	0.254951	0.260701	0	0
1329	10466	COG5	0.254709	0.260442	0	0
1330	79005	SCNM1	0.254625	0.260353	0	0
1331	6189	RPS3A	0.254599	0.260325	0	0
1332	10212	DDX39A	0.254455	0.26017	0	0
1333	5591	PRKDC	0.254408	0.26012	0	0
1334	55723	ASF1B	0.254361	0.26007	0	0
1335	580	BARD1	0.254316	0.260022	0	0
1336	5782	PTPN12	0.254303	0.260008	0	0
1337	3720	JARID2	0.254253	0.259954	0	0
1338	3692	EIF6	0.253975	0.259658	0	0
1339	653479	MRPL45P2	0.253927	0.259606	0	0
1340	119392	SFR1	0.253925	0.259604	0	0
1341	55705	IPO9	0.25381	0.259481	0	0
1342	3945	LDHB	0.253773	0.259441	0	0
1343	112950	MED8	0.253769	0.259438	0	0
1344	51571	FAM49B	0.253638	0.259297	0	0
1345	9414	TJP2	0.253638	0.259297	0	0
1346	407975	MIR17HG	0.25353	0.259182	0	0
1347	201595	STT3B	0.253419	0.259063	0	0
1348	140609	NEK7	0.253186	0.258814	0	0
1349	51562	MBIP	0.253003	0.258619	0	0
1350	729967	MORN2	0.252929	0.25854	0	0
1351	6203	RPS9	0.252906	0.258515	0	0
1352	84904	ARHGEF39	0.252696	0.258291	0	0
1353	286410	ATP11C	0.252695	0.25829	0	0
1354	84331	FAM195A	0.252676	0.258269	0	0
1355	9136	RRP9	0.252551	0.258135	0	0
1356	220930	ZEB1-AS1	0.252516	0.258099	0	0
1357	22954	TRIM32	0.252458	0.258037	0	0
1358	253714	MMS22L	0.252263	0.257828	0	0
1359	94107	TMEM203	0.252263	0.257828	0	0
1360	466	ATF1	0.252221	0.257783	0	0
1361	835	CASP2	0.251883	0.257422	0	0
1362	100506658	OCLN	0.251819	0.257354	0	0
1363	116150	NUS1	0.251805	0.257339	0	0
1364	9650	MTFR1	0.251774	0.257306	0	0
1365	28972	SPCS1	0.251726	0.257255	0	0
1366	6729	SRP54	0.251649	0.257172	0	0
1367	5929	RBBP5	0.251461	0.256972	0	0
1368	54512	EXOSC4	0.25136	0.256864	0	0
1369	1457	CSNK2A1	0.25123	0.256726	0	0
1370	10622	POLR3G	0.251131	0.25662	0	0
1371	79084	WDR77	0.25112	0.256608	0	0
1372	144245	ALG10B	0.25102	0.256501	0	0
1373	90580	C19orf52	0.250895	0.256368	0	0
1374	122809	SOCS4	0.250887	0.256359	0	0
1375	115353	LRRC42	0.250861	0.256332	0	0
1376	9991	PTBP3	0.250725	0.256186	0	0
1377	51099	ABHD5	0.250497	0.255944	0	0
1378	10460	TACC3	0.250366	0.255803	0	0
1379	7050	TGIF1	0.250171	0.255596	0	0
1380	7697	ZNF138	0.250119	0.255539	0	0
1381	3930	LBR	0.250114	0.255535	0	0
1382	286467	FIRRE	0.250107	0.255527	0	0
1383	7770	ZNF227	0.250101	0.255521	0	0
1384	26273	FBXO3	0.250037	0.255452	0	0
1385	55035	NOL8	0.249942	0.255351	0	0
1386	64965	MRPS9	0.249939	0.255348	0	0
1387	400073	C12orf76	0.249907	0.255314	0	0
1388	23518	R3HDM1	0.249871	0.255276	0	0
1389	51072	MEMO1	0.249849	0.255252	0	0
1390	5527	PPP2R5C	0.249828	0.25523	0	0
1391	51371	POMP	0.249827	0.255228	0	0
1392	1654	DDX3X	0.249762	0.255159	0	0
1393	3276	PRMT1	0.24967	0.255061	0	0
1394	55122	AKIRIN2	0.249556	0.254939	0	0
1395	135293	PM20D2	0.249483	0.254862	0	0
1396	57534	MIB1	0.24942	0.254794	0	0
1397	58505	OSTC	0.249257	0.254621	0	0
1398	84993	UBL7	0.249018	0.254366	0	0
1399	6205	RPS11	0.248935	0.254277	0	0
1400	103910	MYL12B	0.248851	0.254188	0	0
1401	10714	POLD3	0.248724	0.254053	0	0
1402	494143	CHAC2	0.248665	0.25399	0	0
1403	143684	FAM76B	0.248663	0.253987	0	0
1404	222194	RSBN1L	0.248652	0.253975	0	0
1405	22911	WDR47	0.248591	0.25391	0	0
1406	3613	IMPA2	0.248558	0.253875	0	0
1407	23014	FBXO21	0.248538	0.253854	0	0
1408	10130	PDIA6	0.248511	0.253825	0	0
1409	28987	NOB1	0.24837	0.253675	0	0
1410	57082	CASC5	0.248366	0.25367	0	0
1411	93474	ZNF670	0.24836	0.253664	0	0
1412	51805	COQ3	0.248141	0.253431	0	0
1413	92344	GORAB	0.248118	0.253407	0	0
1414	51451	LCMT1	0.248027	0.25331	0	0
1415	27430	MAT2B	0.247988	0.253268	0	0
1416	4200	ME2	0.247943	0.25322	0	0
1417	7251	TSG101	0.247844	0.253114	0	0
1418	55334	SLC39A9	0.247747	0.253011	0	0
1419	8533	COPS3	0.247506	0.252754	0	0
1420	10427	SEC24B	0.247457	0.252702	0	0
1421	64897	C12orf43	0.247398	0.25264	0	0
1422	7528	YY1	0.247371	0.25261	0	0
1423	51501	C11orf73	0.247309	0.252544	0	0
1424	1138	CHRNA5	0.247195	0.252423	0	0
1425	5223	PGAM1	0.247025	0.252242	0	0
1426	9588	PRDX6	0.246956	0.252169	0	0
1427	55964	2018-09-03	0.246907	0.252117	0	0
1428	153364	MBLAC2	0.246811	0.252014	0	0
1429	10146	G3BP1	0.24663	0.251822	0	0
1430	81573	ANKRD13C	0.246512	0.251696	0	0
1431	7458	EIF4H	0.246496	0.251678	0	0
1432	79731	NARS2	0.246296	0.251466	0	0
1433	51167	CYB5R4	0.246154	0.251315	0	0
1434	6182	MRPL12	0.246148	0.251308	0	0
1435	25871	C3orf17	0.246115	0.251273	0	0
1436	2665	GDI2	0.246009	0.25116	0	0
1437	3550	IK	0.245999	0.251149	0	0
1438	5608	MAP2K6	0.245791	0.250928	0	0
1439	59286	UBL5	0.245781	0.250918	0	0
1440	79169	C1orf35	0.245658	0.250786	0	0
1441	286053	NSMCE2	0.245531	0.250652	0	0
1442	55144	LRRC8D	0.245519	0.250639	0	0
1443	9897	KIAA0196	0.245452	0.250567	0	0
1444	10061	ABCF2	0.245192	0.25029	0	0
1445	9937	DCLRE1A	0.245186	0.250284	0	0
1446	388327	C17orf100	0.245148	0.250244	0	0
1447	928	CD9	0.245135	0.25023	0	0
1448	26057	ANKRD17	0.245023	0.250111	0	0
1449	1737	DLAT	0.24499	0.250076	0	0
1450	112942	CFAP36	0.24491	0.249991	0	0
1451	55170	PRMT6	0.244895	0.249974	0	0
1452	10625	IVNS1ABP	0.244891	0.249971	0	0
1453	8491	MAP4K3	0.244769	0.249841	0	0
1454	10528	NOP56	0.244684	0.24975	0	0
1455	25978	CHMP2B	0.244624	0.249686	0	0
1456	672	BRCA1	0.244217	0.249253	0	0
1457	9791	PTDSS1	0.244215	0.249252	0	0
1458	10558	SPTLC1	0.244104	0.249133	0	0
1459	4724	NDUFS4	0.244081	0.249109	0	0
1460	29982	NRBF2	0.243997	0.24902	0	0
1461	3297	HSF1	0.24398	0.249002	0	0
1462	23580	CDC42EP4	0.243726	0.248732	0	0
1463	10682	EBP	0.243714	0.248719	0	0
1464	28969	BZW2	0.243467	0.248457	0	0
1465	162655	ZNF519	0.243293	0.248271	0	0
1466	284098	PIGW	0.243275	0.248252	0	0
1467	79009	DDX50	0.24314	0.248109	0	0
1468	23192	ATG4B	0.24313	0.248098	0	0
1469	4660	PPP1R12B	0.24306	0.248024	0	0
1470	10456	HAX1	0.242855	0.247806	0	0
1471	4528	MTIF2	0.242847	0.247797	0	0
1472	79177	ZNF576	0.242743	0.247687	0	0
1473	10952	SEC61B	0.242687	0.247628	0	0
1474	9685	CLINT1	0.2426	0.247534	0	0
1475	56890	MDM1	0.242518	0.247448	0	0
1476	57150	SMIM8	0.242332	0.247251	0	0
1477	90799	CEP95	0.242248	0.247161	0	0
1478	54726	OTUD4	0.24224	0.247152	0	0
1479	1663	DDX11	0.242175	0.247083	0	0
1480	11101	ATE1	0.242019	0.246918	0	0
1481	5978	REST	0.241972	0.246868	0	0
1482	92610	TIFA	0.241848	0.246736	0	0
1483	7485	WRB	0.241711	0.24659	0	0
1484	285958	SNHG15	0.241622	0.246496	0	0
1485	7748	ZNF195	0.241599	0.246472	0	0
1486	79664	ICE2	0.241594	0.246466	0	0
1487	83479	DDX59	0.241552	0.246422	0	0
1488	1479	CSTF3	0.241502	0.246368	0	0
1489	51529	ANAPC11	0.241447	0.24631	0	0
1490	25898	RCHY1	0.241384	0.246243	0	0
1491	5868	RAB5A	0.241098	0.245939	0	0
1492	2960	GTF2E1	0.241074	0.245914	0	0
1493	27069	GHITM	0.240641	0.245454	0	0
1494	51447	IP6K2	0.240574	0.245383	0	0
1495	6603	SMARCD2	0.240349	0.245145	0	0
1496	84240	ZCCHC9	0.240344	0.245139	0	0
1497	6871	TADA2A	0.240026	0.244802	0	0
1498	6888	TALDO1	0.24002	0.244795	0	0
1499	58516	FAM60A	0.23999	0.244764	0	0
1500	135114	HINT3	0.239965	0.244737	0	0
1501	168850	ZNF800	0.239963	0.244734	0	0
1502	1351	COX8A	0.239799	0.24456	0	0
1503	51491	NOP16	0.239776	0.244537	0	0
1504	57695	USP37	0.239717	0.244474	0	0
1505	6341	SCO1	0.239678	0.244432	0	0
1506	51728	POLR3K	0.239647	0.244399	0	0
1507	79848	CSPP1	0.239564	0.244312	0	0
1508	5359	PLSCR1	0.239555	0.244302	0	0
1509	138199	CARNMT1	0.239511	0.244255	0	0
1510	8802	SUCLG1	0.239464	0.244205	0	0
1511	2189	FANCG	0.239011	0.243725	0	0
1512	1024	CDK8	0.238893	0.2436	0	0
1513	348654	GEN1	0.238761	0.24346	0	0
1514	64376	IKZF5	0.238692	0.243387	0	0
1515	85403	EAF1	0.238579	0.243267	0	0
1516	5701	PSMC2	0.238532	0.243217	0	0
1517	30968	STOML2	0.2385	0.243183	0	0
1518	286319	TUSC1	0.238472	0.243153	0	0
1519	85444	LRRCC1	0.238467	0.243148	0	0
1520	135295	SRSF12	0.238373	0.243048	0	0
1521	221443	OARD1	0.238037	0.242692	0	0
1522	10230	NBR2	0.2379	0.242547	0	0
1523	25974	MMACHC	0.237898	0.242545	0	0
1524	10274	STAG1	0.237896	0.242543	0	0
1525	51026	GOLT1B	0.237777	0.242417	0	0
1526	255252	LRRC57	0.237694	0.242328	0	0
1527	55027	HEATR3	0.237519	0.242143	0	0
1528	26043	UBXN7	0.237431	0.24205	0	0
1529	728715	LOC728715	0.23736	0.241975	0	0
1530	91298	C12orf29	0.237051	0.241647	0	0
1531	127018	LYPLAL1	0.236849	0.241433	0	0
1532	84298	LLPH	0.236766	0.241345	0	0
1533	221302	ZUFSP	0.236709	0.241285	0	0
1534	9406	ZRANB2	0.23663	0.241201	0	0
1535	2935	GSPT1	0.23658	0.241149	0	0
1536	84520	C14orf142	0.236514	0.241079	0	0
1537	153241	CEP120	0.236458	0.241019	0	0
1538	7324	UBE2E1	0.236433	0.240993	0	0
1539	9802	DAZAP2	0.236303	0.240854	0	0
1540	1662	DDX10	0.236078	0.240617	0	0
1541	158586	ZXDB	0.236073	0.240611	0	0
1542	51075	TMX2	0.236041	0.240577	0	0
1543	4282	MIF	0.235844	0.240368	0	0
1544	1829	DSG2	0.235839	0.240363	0	0
1545	10010	TANK	0.235777	0.240297	0	0
1546	51013	EXOSC1	0.235767	0.240288	0	0
1547	3607	FOXK2	0.235616	0.240127	0	0
1548	9718	ECE2	0.235541	0.240048	0	0
1549	5303	PIN4	0.235335	0.23983	0	0
1550	79876	UBA5	0.235213	0.2397	0	0
1551	79627	OGFRL1	0.235031	0.239508	0	0
1552	3032	HADHB	0.234842	0.239308	0	0
1553	10412	NSA2	0.234831	0.239297	0	0
1554	84268	RPAIN	0.234804	0.239268	0	0
1555	4893	NRAS	0.234628	0.239081	0	0
1556	55602	CDKN2AIP	0.234613	0.239066	0	0
1557	5926	ARID4A	0.234565	0.239015	0	0
1558	26098	EDRF1	0.23453	0.238978	0	0
1559	4074	M6PR	0.234444	0.238887	0	0
1560	6166	RPL36AL	0.234428	0.23887	0	0
1561	130355	C2orf76	0.234182	0.238609	0	0
1562	7311	UBA52	0.234013	0.238431	0	0
1563	10973	ASCC3	0.23387	0.23828	0	0
1564	1690	COCH	0.233799	0.238204	0	0
1565	4704	NDUFA9	0.233751	0.238154	0	0
1566	5710	PSMD4	0.233715	0.238115	0	0
1567	55159	RFWD3	0.233651	0.238048	0	0
1568	195828	ZNF367	0.233605	0.237999	0	0
1569	5134	PDCD2	0.233595	0.237988	0	0
1570	55161	TMEM33	0.233552	0.237943	0	0
1571	26986	PABPC1	0.233548	0.237939	0	0
1572	55818	KDM3A	0.233533	0.237923	0	0
1573	83939	EIF2A	0.233496	0.237884	0	0
1574	28985	MCTS1	0.233485	0.237873	0	0
1575	65117	RSRC2	0.233423	0.237806	0	0
1576	55052	MRPL20	0.233269	0.237644	0	0
1577	132001	TAMM41	0.233257	0.237631	0	0
1578	55526	DHTKD1	0.233164	0.237532	0	0
1579	2773	GNAI3	0.23313	0.237497	0	0
1580	5279	PIGC	0.233094	0.237459	0	0
1581	8894	EIF2S2	0.23291	0.237264	0	0
1582	9061	PAPSS1	0.232907	0.237261	0	0
1583	51765	STK26	0.23289	0.237243	0	0
1584	10152	ABI2	0.232886	0.237238	0	0
1585	84078	KBTBD7	0.232867	0.237219	0	0
1586	5216	PFN1	0.232786	0.237133	0	0
1587	54948	MRPL16	0.232765	0.23711	0	0
1588	8886	DDX18	0.23267	0.237011	0	0
1589	145165	ST13P4	0.232627	0.236965	0	0
1590	9678	PHF14	0.232566	0.236901	0	0
1591	51626	DYNC2LI1	0.232449	0.236777	0	0
1592	51499	TRIAP1	0.232412	0.236737	0	0
1593	8667	EIF3H	0.232282	0.2366	0	0
1594	51603	METTL13	0.232236	0.236552	0	0
1595	2483	FRG1	0.232232	0.236547	0	0
1596	7022	TFAP2C	0.232012	0.236315	0	0
1597	10314	LANCL1	0.231958	0.236258	0	0
1598	23787	MTCH1	0.231588	0.235867	0	0
1599	51582	AZIN1	0.231535	0.235811	0	0
1600	5013	OTX1	0.231466	0.235738	0	0
1601	64418	TMEM168	0.231452	0.235723	0	0
1602	54583	EGLN1	0.231135	0.235388	0	0
1603	54808	DYM	0.231117	0.235369	0	0
1604	56945	MRPS22	0.231057	0.235306	0	0
1605	8803	SUCLA2	0.231015	0.235262	0	0
1606	9166	EBAG9	0.230899	0.235139	0	0
1607	51290	ERGIC2	0.230891	0.23513	0	0
1608	58487	CREBZF	0.230859	0.235096	0	0
1609	7784	ZP3	0.230703	0.234932	0	0
1610	11244	ZHX1	0.230674	0.234901	0	0
1611	285381	DPH3	0.230582	0.234804	0	0
1612	387066	SNHG5	0.230542	0.234762	0	0
1613	6391	SDHC	0.230448	0.234663	0	0
1614	51136	RNFT1	0.230416	0.234629	0	0
1615	7360	UGP2	0.23021	0.234411	0	0
1616	53354	PANK1	0.229891	0.234075	0	0
1617	50628	GEMIN4	0.229709	0.233883	0	0
1618	10179	RBM7	0.229704	0.233877	0	0
1619	7268	TTC4	0.229635	0.233804	0	0
1620	54517	PUS7	0.229595	0.233762	0	0
1621	1478	CSTF2	0.229557	0.233721	0	0
1622	26054	SENP6	0.229117	0.233257	0	0
1623	84295	PHF6	0.229017	0.233152	0	0
1624	7756	ZNF207	0.228939	0.23307	0	0
1625	6049	RNF6	0.228812	0.232935	0	0
1626	144608	C12orf60	0.228788	0.23291	0	0
1627	84343	HPS3	0.22876	0.232881	0	0
1628	4780	NFE2L2	0.228677	0.232793	0	0
1629	6181	RPLP2	0.228586	0.232697	0	0
1630	201973	PRIMPOL	0.228529	0.232637	0	0
1631	7775	ZNF232	0.228518	0.232625	0	0
1632	654483	BOLA2B	0.228482	0.232587	0	0
1633	55668	GPATCH2L	0.228399	0.232499	0	0
1634	6230	RPS25	0.228387	0.232487	0	0
1635	64746	ACBD3	0.228253	0.232346	0	0
1636	3612	IMPA1	0.228228	0.232319	0	0
1637	79612	NAA16	0.228058	0.23214	0	0
1638	11258	DCTN3	0.227667	0.231728	0	0
1639	8209	C21orf33	0.227602	0.231659	0	0
1640	10565	ARFGEF1	0.227581	0.231637	0	0
1641	567	B2M	0.227533	0.231586	0	0
1642	653282	CT47A7	0.22743	0.231477	0	0
1643	6746	SSR2	0.227319	0.231361	0	0
1644	1027	CDKN1B	0.227266	0.231305	0	0
1645	1460	CSNK2B	0.227243	0.23128	0	0
1646	51322	WAC	0.227232	0.231269	0	0
1647	10063	COX17	0.22707	0.231098	0	0
1648	80196	RNF34	0.226974	0.230997	0	0
1649	55791	LRIF1	0.22694	0.230961	0	0
1650	54964	C1orf56	0.226936	0.230956	0	0
1651	285282	RABL3	0.226886	0.230904	0	0
1652	84324	SARNP	0.226882	0.2309	0	0
1653	84908	FAM136A	0.226828	0.230842	0	0
1654	79915	ATAD5	0.226797	0.230811	0	0
1655	5499	PPP1CA	0.226757	0.230769	0	0
1656	283237	TTC9C	0.2267	0.230708	0	0
1657	84100	ARL6	0.226632	0.230636	0	0
1658	11243	PMF1	0.226511	0.230509	0	0
1659	6138	RPL15	0.22644	0.230434	0	0
1660	6173	RPL36A	0.226322	0.230309	0	0
1661	5575	PRKAR1B	0.226199	0.23018	0	0
1662	51651	PTRH2	0.226161	0.23014	0	0
1663	5250	SLC25A3	0.226149	0.230127	0	0
1664	8352	HIST1H3C	0.226146	0.230124	0	0
1665	84196	USP48	0.226146	0.230124	0	0
1666	6259	RYK	0.226091	0.230066	0	0
1667	27309	ZNF330	0.226062	0.230035	0	0
1668	122830	NAA30	0.226057	0.23003	0	0
1669	7072	TIA1	0.226042	0.230014	0	0
1670	5571	PRKAG1	0.226	0.22997	0	0
1671	4677	NARS	0.225967	0.229935	0	0
1672	9789	SPCS2	0.225716	0.229671	0	0
1673	55744	COA1	0.22569	0.229644	0	0
1674	404672	GTF2H5	0.22566	0.229612	0	0
1675	60592	SCOC	0.225581	0.229529	0	0
1676	56474	CTPS2	0.22549	0.229433	0	0
1677	153339	TMEM167A	0.225469	0.229411	0	0
1678	5903	RANBP2	0.225378	0.229314	0	0
1679	59349	KLHL12	0.225288	0.22922	0	0
1680	159371	SLC35G1	0.225275	0.229206	0	0
1681	91750	LIN52	0.225129	0.229053	0	0
1682	23122	CLASP2	0.225067	0.228987	0	0
1683	391356	PTRHD1	0.224961	0.228876	0	0
1684	8187	ZNF239	0.224885	0.228795	0	0
1685	51611	DPH5	0.224689	0.228589	0	0
1686	222234	FAM185A	0.224545	0.228437	0	0
1687	276	AMY1A	0.22446	0.228348	0	0
1688	205564	SENP5	0.224438	0.228325	0	0
1689	55975	KLHL7	0.224401	0.228285	0	0
1690	55681	SCYL2	0.224231	0.228107	0	0
1691	119559	SFXN4	0.223772	0.227623	0	0
1692	79833	GEMIN6	0.223761	0.227611	0	0
1693	10094	ARPC3	0.223728	0.227577	0	0
1694	4072	EPCAM	0.223643	0.227488	0	0
1695	2776	GNAQ	0.223566	0.227407	0	0
1696	79738	BBS10	0.223438	0.227271	0	0
1697	5966	REL	0.223392	0.227224	0	0
1698	2803	GOLGA4	0.223304	0.227131	0	0
1699	10732	TCFL5	0.223206	0.227027	0	0
1700	84792	FAM220A	0.223204	0.227025	0	0
1701	51027	BOLA1	0.223197	0.227019	0	0
1702	8970	HIST1H2BJ	0.223179	0.226999	0	0
1703	27178	IL37	0.223158	0.226977	0	0
1704	79711	IPO4	0.223153	0.226972	0	0
1705	285830	HLA-F-AS1	0.222968	0.226778	0	0
1706	254263	CNIH2	0.222967	0.226777	0	0
1707	55288	RHOT1	0.222911	0.226717	0	0
1708	488	ATP2A2	0.222499	0.226284	0	0
1709	5110	PCMT1	0.222369	0.226147	0	0
1710	9352	TXNL1	0.222228	0.225999	0	0
1711	55147	RBM23	0.222073	0.225836	0	0
1712	51318	MRPL35	0.222072	0.225835	0	0
1713	4902	NRTN	0.222052	0.225813	0	0
1714	121053	C12orf45	0.221994	0.225753	0	0
1715	6125	RPL5	0.221966	0.225723	0	0
1716	79031	PDCL3	0.221964	0.225721	0	0
1717	168374	ZNF92	0.221938	0.225694	0	0
1718	55916	NXT2	0.221932	0.225687	0	0
1719	7752	ZNF200	0.221831	0.225581	0	0
1720	57721	METTL14	0.221806	0.225554	0	0
1721	145853	C15orf61	0.221797	0.225546	0	0
1722	4717	NDUFC1	0.221788	0.225536	0	0
1723	55847	CISD1	0.221748	0.225494	0	0
1724	201254	STRA13	0.22158	0.225317	0	0
1725	3337	DNAJB1	0.221507	0.225241	0	0
1726	7536	SF1	0.221492	0.225224	0	0
1727	203228	C9orf72	0.221357	0.225082	0	0
1728	57129	MRPL47	0.221247	0.224967	0	0
1729	157638	FAM84B	0.221199	0.224916	0	0
1730	10667	FARS2	0.221145	0.22486	0	0
1731	55656	INTS8	0.221102	0.224814	0	0
1732	114799	ESCO1	0.220939	0.224644	0	0
1733	25917	THUMPD3	0.220935	0.224639	0	0
1734	10782	ZNF274	0.22087	0.22457	0	0
1735	55709	KBTBD4	0.220843	0.224542	0	0
1736	51444	RNF138	0.220808	0.224505	0	0
1737	11218	DDX20	0.220614	0.224301	0	0
1738	5198	PFAS	0.220578	0.224264	0	0
1739	517	ATP5G2	0.220412	0.22409	0	0
1740	9205	ZMYM5	0.220395	0.224071	0	0
1741	23468	CBX5	0.22038	0.224055	0	0
1742	134553	C5orf24	0.220223	0.22389	0	0
1743	9334	B4GALT5	0.219993	0.223648	0	0
1744	441478	NRARP	0.219958	0.223612	0	0
1745	1832	DSP	0.219905	0.223556	0	0
1746	56942	CMC2	0.219539	0.223171	0	0
1747	3622	ING2	0.219527	0.223159	0	0
1748	81572	PDRG1	0.219478	0.223108	0	0
1749	282809	POC1B	0.219463	0.223092	0	0
1750	27125	AFF4	0.219446	0.223074	0	0
1751	1499	CTNNB1	0.219275	0.222895	0	0
1752	148362	BROX	0.219257	0.222876	0	0
1753	6047	RNF4	0.219241	0.222859	0	0
1754	388695	LYSMD1	0.219181	0.222796	0	0
1755	2730	GCLM	0.219161	0.222775	0	0
1756	9736	USP34	0.219033	0.222641	0	0
1757	54499	TMCO1	0.218988	0.222593	0	0
1758	51174	TUBD1	0.218788	0.222383	0	0
1759	170622	COMMD6	0.218786	0.222381	0	0
1760	373	TRIM23	0.218768	0.222361	0	0
1761	79643	CHMP6	0.218642	0.222229	0	0
1762	4191	MDH2	0.218639	0.222226	0	0
1763	8649	LAMTOR3	0.218533	0.222115	0	0
1764	23291	FBXW11	0.218448	0.222026	0	0
1765	3646	EIF3E	0.21841	0.221985	0	0
1766	23294	ANKS1A	0.218323	0.221894	0	0
1767	2787	GNG5	0.21817	0.221734	0	0
1768	8125	ANP32A	0.218132	0.221694	0	0
1769	10678	B3GNT2	0.217986	0.22154	0	0
1770	9202	ZMYM4	0.217944	0.221497	0	0
1771	7803	PTP4A1	0.217888	0.221438	0	0
1772	84274	COQ5	0.217858	0.221406	0	0
1773	56994	CHPT1	0.217778	0.221322	0	0
1774	267002	PGBD2	0.217657	0.221195	0	0
1775	7014	TERF2	0.217543	0.221076	0	0
1776	79810	PTCD2	0.217391	0.220916	0	0
1777	51102	MECR	0.217269	0.220788	0	0
1778	25820	ARIH1	0.217255	0.220773	0	0
1779	6117	RPA1	0.217176	0.22069	0	0
1780	164	AP1G1	0.217156	0.22067	0	0
1781	54469	ZFAND6	0.217041	0.220549	0	0
1782	9559	VPS26A	0.216922	0.220424	0	0
1783	3065	HDAC1	0.216723	0.220215	0	0
1784	55623	THUMPD1	0.216507	0.219988	0	0
1785	6301	SARS	0.216041	0.219499	0	0
1786	360023	ZBTB41	0.215948	0.219402	0	0
1787	10175	CNIH1	0.215913	0.219365	0	0
1788	346689	KLRG2	0.215913	0.219365	0	0
1789	3185	HNRNPF	0.215894	0.219346	0	0
1790	7266	DNAJC7	0.215845	0.219294	0	0
1791	87178	PNPT1	0.215681	0.219122	0	0
1792	10166	SLC25A15	0.215672	0.219113	0	0
1793	9767	JADE3	0.215652	0.219092	0	0
1794	56990	CDC42SE2	0.215495	0.218927	0	0
1795	83930	STARD3NL	0.215456	0.218885	0	0
1796	3028	HSD17B10	0.215426	0.218854	0	0
1797	157567	ANKRD46	0.21529	0.218712	0	0
1798	8882	ZPR1	0.215272	0.218693	0	0
1799	644617	NA	0.215222	0.218641	0	0
1800	6730	SRP68	0.21496	0.218366	0	0
1801	113802	HENMT1	0.214936	0.218341	0	0
1802	10951	CBX1	0.214844	0.218244	0	0
1803	27230	SERP1	0.214832	0.218232	0	0
1804	343477	HSP90B3P	0.21476	0.218156	0	0
1805	6619	SNAPC3	0.214661	0.218052	0	0
1806	522	ATP5J	0.214535	0.21792	0	0
1807	1432	MAPK14	0.214345	0.217721	0	0
1808	6232	RPS27	0.214316	0.217691	0	0
1809	23598	PATZ1	0.214296	0.217669	0	0
1810	7083	TK1	0.214219	0.217589	0	0
1811	57226	LYRM2	0.214106	0.217471	0	0
1812	79001	VKORC1	0.213878	0.217232	0	0
1813	26519	TIMM10	0.213807	0.217158	0	0
1814	50810	HDGFRP3	0.213784	0.217134	0	0
1815	79447	PAGR1	0.213657	0.217	0	0
1816	144438	NA	0.213569	0.216908	0	0
1817	29104	N6AMT1	0.213508	0.216844	0	0
1818	55629	PNRC2	0.213408	0.216739	0	0
1819	79609	VCPKMT	0.21323	0.216553	0	0
1820	9648	GCC2	0.213169	0.216489	0	0
1821	51601	LIPT1	0.213156	0.216475	0	0
1822	6731	SRP72	0.21315	0.216469	0	0
1823	79585	CORO7	0.213048	0.216362	0	0
1824	3658	IREB2	0.213022	0.216335	0	0
1825	389206	BEND4	0.212991	0.216303	0	0
1826	10190	TXNDC9	0.212948	0.216257	0	0
1827	10399	GNB2L1	0.2129	0.216207	0	0
1828	80007	C10orf88	0.212898	0.216205	0	0
1829	56906	THAP10	0.212653	0.215948	0	0
1830	80314	EPC1	0.212559	0.215849	0	0
1831	129790	C7orf13	0.212556	0.215847	0	0
1832	29841	GRHL1	0.212525	0.215814	0	0
1833	286148	DPY19L4	0.212419	0.215704	0	0
1834	158427	TSTD2	0.212374	0.215656	0	0
1835	54963	UCKL1	0.212341	0.215622	0	0
1836	333932	HIST2H3A	0.212277	0.215555	0	0
1837	93621	MRFAP1	0.212265	0.215542	0	0
1838	55763	EXOC1	0.212	0.215265	0	0
1839	93323	HAUS8	0.211932	0.215193	0	0
1840	285172	FAM126B	0.211822	0.215078	0	0
1841	79672	FN3KRP	0.211814	0.21507	0	0
1842	1175	AP2S1	0.211805	0.21506	0	0
1843	5910	RAP1GDS1	0.211645	0.214893	0	0
1844	5394	EXOSC10	0.211642	0.214889	0	0
1845	54470	ARMCX6	0.211539	0.214782	0	0
1846	23269	MGA	0.211423	0.21466	0	0
1847	51360	MBTPS2	0.211316	0.214548	0	0
1848	10311	DSCR3	0.211269	0.214499	0	0
1849	92106	OXNAD1	0.211265	0.214496	0	0
1850	5683	PSMA2	0.211209	0.214436	0	0
1851	80006	TRAPPC13	0.211048	0.214267	0	0
1852	65977	PLEKHA3	0.211041	0.21426	0	0
1853	7329	UBE2I	0.210992	0.21421	0	0
1854	10650	PRELID3A	0.210968	0.214184	0	0
1855	84450	ZNF512	0.210863	0.214075	0	0
1856	51256	TBC1D7	0.21077	0.213977	0	0
1857	23348	DOCK9	0.210752	0.213958	0	0
1858	1871	E2F3	0.210722	0.213927	0	0
1859	9063	PIAS2	0.210678	0.21388	0	0
1860	8289	ARID1A	0.210676	0.213879	0	0
1861	55011	PIH1D1	0.210603	0.213802	0	0
1862	23172	FAM175B	0.210351	0.213538	0	0
1863	146956	EME1	0.210242	0.213425	0	0
1864	159090	FAM122B	0.21019	0.21337	0	0
1865	51234	EMC4	0.210108	0.213285	0	0
1866	81931	ZNF93	0.210056	0.21323	0	0
1867	246126	TXLNGY	0.210053	0.213227	0	0
1868	6421	SFPQ	0.210009	0.213181	0	0
1869	9093	DNAJA3	0.209925	0.213093	0	0
1870	5993	RFX5	0.209797	0.212959	0	0
1871	22913	RALY	0.209781	0.212942	0	0
1872	4722	NDUFS3	0.20976	0.212921	0	0
1873	7152	TOP1P2	0.209692	0.212849	0	0
1874	26127	FGFR1OP2	0.209682	0.212838	0	0
1875	158	ADSL	0.209635	0.21279	0	0
1876	9295	SRSF11	0.209597	0.21275	0	0
1877	5876	RABGGTB	0.209563	0.212714	0	0
1878	166815	TIGD2	0.20948	0.212628	0	0
1879	6208	RPS14	0.209454	0.2126	0	0
1880	152015	ROPN1B	0.209401	0.212545	0	0
1881	3052	HCCS	0.209293	0.212432	0	0
1882	10426	TUBGCP3	0.209166	0.212299	0	0
1883	10799	RPP40	0.209072	0.212201	0	0
1884	865	CBFB	0.209046	0.212174	0	0
1885	117246	FTSJ3	0.209021	0.212148	0	0
1886	7319	UBE2A	0.208974	0.212099	0	0
1887	2176	FANCC	0.20892	0.212042	0	0
1888	81491	GPR63	0.208887	0.212007	0	0
1889	127396	ZNF684	0.208715	0.211827	0	0
1890	57157	PHTF2	0.208591	0.211698	0	0
1891	6903	TBCC	0.208558	0.211664	0	0
1892	4659	PPP1R12A	0.208482	0.211584	0	0
1893	25977	NECAP1	0.208429	0.211528	0	0
1894	5082	PDCL	0.208349	0.211445	0	0
1895	2005	ELK4	0.208312	0.211407	0	0
1896	51253	MRPL37	0.208153	0.21124	0	0
1897	23049	SMG1	0.208149	0.211236	0	0
1898	63943	FKBPL	0.207991	0.211071	0	0
1899	6231	RPS26	0.20796	0.211038	0	0
1900	10093	ARPC4	0.207928	0.211005	0	0
1901	5494	PPM1A	0.207904	0.210979	0	0
1902	79717	PPCS	0.207665	0.21073	0	0
1903	6016	RIT1	0.20757	0.210631	0	0
1904	55915	LANCL2	0.207499	0.210556	0	0
1905	23195	MDN1	0.207463	0.210519	0	0
1906	285672	SREK1IP1	0.207313	0.210362	0	0
1907	10430	TMEM147	0.207294	0.210342	0	0
1908	102	ADAM10	0.207283	0.210331	0	0
1909	9110	MTMR4	0.207216	0.21026	0	0
1910	9520	NPEPPS	0.207096	0.210135	0	0
1911	339318	ZNF181	0.207007	0.210043	0	0
1912	154141	MBOAT1	0.206855	0.209883	0	0
1913	79624	ARMT1	0.206812	0.209839	0	0
1914	6717	SRI	0.206723	0.209745	0	0
1915	10245	TIMM17B	0.206686	0.209707	0	0
1916	100287639	MTHFD2P1	0.206646	0.209666	0	0
1917	29934	SNX12	0.206565	0.20958	0	0
1918	58497	PRUNE	0.206509	0.209522	0	0
1919	51147	ING4	0.206462	0.209473	0	0
1920	10672	GNA13	0.206459	0.20947	0	0
1921	55012	PPP2R3C	0.206355	0.209361	0	0
1922	594839	SNORA33	0.206333	0.209339	0	0
1923	27068	PPA2	0.206321	0.209325	0	0
1924	166968	MIER3	0.206305	0.209309	0	0
1925	10102	TSFM	0.206238	0.209239	0	0
1926	51119	SBDS	0.206183	0.209181	0	0
1927	7564	ZNF16	0.206162	0.209159	0	0
1928	8453	CUL2	0.20614	0.209137	0	0
1929	57050	UTP3	0.206053	0.209046	0	0
1930	6392	SDHD	0.206009	0.209	0	0
1931	5635	PRPSAP1	0.206005	0.208996	0	0
1932	80143	SIKE1	0.205997	0.208987	0	0
1933	84072	HORMAD1	0.205878	0.208863	0	0
1934	58488	PCTP	0.205798	0.20878	0	0
1935	51335	NGRN	0.205651	0.208626	0	0
1936	4338	MOCS2	0.205562	0.208533	0	0
1937	85465	EPT1	0.205546	0.208517	0	0
1938	353	APRT	0.205335	0.208297	0	0
1939	1967	EIF2B1	0.205297	0.208256	0	0
1940	50484	RRM2B	0.205243	0.2082	0	0
1941	54763	ROPN1	0.205199	0.208154	0	0
1942	9014	TAF1B	0.205174	0.208129	0	0
1943	57335	ZNF286A	0.205133	0.208085	0	0
1944	1104	RCC1	0.20508	0.208029	0	0
1945	23107	MRPS27	0.205023	0.207971	0	0
1946	100131211	NEMP2	0.205001	0.207947	0	0
1947	65243	ZFP69B	0.204975	0.20792	0	0
1948	4238	MFAP3	0.204808	0.207746	0	0
1949	1353	COX11	0.204794	0.207732	0	0
1950	55601	DDX60	0.204768	0.207704	0	0
1951	55768	NGLY1	0.204646	0.207576	0	0
1952	64327	LMBR1	0.204478	0.207402	0	0
1953	641455	POTEM	0.204423	0.207344	0	0
1954	9712	USP6NL	0.204281	0.207196	0	0
1955	10452	TOMM40	0.204153	0.207062	0	0
1956	51031	GLOD4	0.204098	0.207005	0	0
1957	54495	TMX3	0.204069	0.206975	0	0
1958	64963	MRPS11	0.204057	0.206962	0	0
1959	93973	ACTR8	0.203975	0.206876	0	0
1960	9320	TRIP12	0.203955	0.206856	0	0
1961	6520	SLC3A2	0.203916	0.206815	0	0
1962	253832	ZDHHC20	0.203882	0.20678	0	0
1963	3735	KARS	0.203851	0.206747	0	0
1964	23376	UFL1	0.203841	0.206737	0	0
1965	7110	TMF1	0.203825	0.20672	0	0
1966	2885	GRB2	0.20375	0.206642	0	0
1967	7525	YES1	0.20371	0.2066	0	0
1968	9570	GOSR2	0.203706	0.206596	0	0
1969	8727	CTNNAL1	0.203631	0.206518	0	0
1970	10664	CTCF	0.20358	0.206464	0	0
1971	79080	CCDC86	0.203529	0.206411	0	0
1972	6856	SYPL1	0.203481	0.206361	0	0
1973	50854	C6orf48	0.203461	0.20634	0	0
1974	55180	LINS1	0.203399	0.206276	0	0
1975	3619	INCENP	0.203308	0.20618	0	0
1976	11313	LYPLA2	0.203164	0.206031	0	0
1977	25897	RNF19A	0.203099	0.205963	0	0
1978	60561	RINT1	0.203098	0.205962	0	0
1979	139231	FAM199X	0.203097	0.205961	0	0
1980	81831	NETO2	0.202937	0.205794	0	0
1981	51022	GLRX2	0.202907	0.205763	0	0
1982	302	ANXA2	0.2029	0.205755	0	0
1983	51125	GOLGA7	0.202879	0.205733	0	0
1984	7001	PRDX2	0.202865	0.205719	0	0
1985	114908	TMEM123	0.202729	0.205577	0	0
1986	25904	CNOT10	0.202656	0.205501	0	0
1987	8674	VAMP4	0.202606	0.205449	0	0
1988	55276	PGM2	0.202555	0.205396	0	0
1989	51379	CRLF3	0.202512	0.20535	0	0
1990	26123	TCTN3	0.202501	0.205339	0	0
1991	51076	CUTC	0.20248	0.205317	0	0
1992	34	ACADM	0.202365	0.205198	0	0
1993	8697	CDC23	0.20236	0.205192	0	0
1994	9070	ASH2L	0.202345	0.205176	0	0
1995	85406	DNAJC14	0.20222	0.205046	0	0
1996	1029	CDKN2A	0.202211	0.205036	0	0
1997	5612	PRKRIR	0.202202	0.205027	0	0
1998	337873	HIST2H2BC	0.20209	0.204911	0	0
1999	132949	AASDH	0.20203	0.204848	0	0
[truncated: 16,104 more rows]
