# Supplementary material for: Nuclear Aurora kinase A switches m6A reader YTHDC1 to enhance an oncogenic RNA splicing of tumor suppressor RBM4
Source: Signal Transduct Target Ther. 2022 Apr 1;7:97. doi: 10.1038/s41392-022-00905-3 (PMC8971511; doi:10.1038/s41392-022-00905-3)
Supplement: Supplementary file 19 — Supplementary Table 6 Plasmid primers [file 41392_2022_905_MOESM19_ESM.xlsx]

## Sheet: Sheet1
Name	Sequence (5'-3')
Tet-On-shAURKA	GCACCACTTGGAACAGTTTAT
pLVX-minigene-RBM4-seq1-BamH1-F	CGGGATCCCGGCCACCCTCTTGTCAGGATGGTGA
pLVX-minigene-RBM4-seq1-R	TCAATCCACAGCTGAATGGTACAGGTATAATA
pLVX-minigene-RBM4-seq2-F	TATTATACCTGTACCATTCAGCTGTGGATTGA
pLVX-minigene-RBM4-seq2-R	TCCAACTAGGGAAGAATAGTCTTCTTAGTAAC
pLVX-minigene-RBM4-seq3-F	GTTACTAAGAAGACTATTCTTCCCTAGTTGGA
pLVX-minigene-RBM4-seq3-Not1-R	AAGGAAAAAAGCGGCCGCAAAAGGAAAAACCCTAAGTTGAAAAACCAT
pCDNA3.1(+)-minigene-RBM4-seq1-Not1-F	ATTTGCGGCCGCGCCACCATGGTGAAGCTGTTCATC
pCDNA3.1(+)-minigene-RBM4-seq1-R	TTTCAGGAAAAGACCACTTTCTCCAGGAGACATTTG
pCDNA3.1(+)-minigene-RBM4-seq2-F	CAAATGTCTCCTGGAGAAAGTGGTCTTTTCCTGAAA
pCDNA3.1(+)-minigene-RBM4-seq2-R	GGGGAGGCTAAACAACCTGCCATGAGGGCCAAGGAA
pCDNA3.1(+)-minigene-RBM4-seq3-F	TTCCTTGGCCCTCATGGCAGGTTGTTTAGCCTCCCC
pCDNA3.1(+)-minigene-RBM4-seq3-Xho1-R	CCGCTCGAGCTTGTCATCGTCGTCCTTGTAGTCTACCCTAAGTTGAAAAAC
pLVX-RBM4-FL-BamH1-F	CGGGATCCCGGCCACCATGGTGAAGCTGTTCATC
pLVX-RBM4-FL-Flag-Xba1-R	GCTCTAGAGCCTACTTATCGTCGTCATCCTTGTAATCAAAGGCTGAGTACCGCGC
pLVX-RBM4-S-BamH1-F	CGGGATCCCGGCCACCATGGTGAAGCTGTTCATC
pLVX-RBM4-S-Flag-Xba1-R	GCTCTAGAGCCTACTTATCGTCGTCATCCTTGTAATCGCCCACACACATCCCACC
Xho1-AURKA-F	CCGCTCGAGCGGGCCACCATGGACCGATCTAAAGAAAAC
BamH1-AURKA-R	CGCGGATCCGCGAGACTGTTTGCTAGCTGA
Xho1-hnRNP K-F	CCGCTCGAGCGGGCCACCATGGAAACTGAACAGCCA
BamH1-hnRNP K-R	CGCGGATCCTTCTAAAGGCTCATCAAT
KBS-mut1-F	GCTCTAGAGCCTACTTATCGTCGTCATCCTTGTAATCAAAGGCTGAGTACCGCGC
KBS-mut1-R	CGGGATCCCGGCCACCATGGTGAAGCTGTTCATC
KBS-mut2-F	GCTCTAGAGCCTACTTATCGTCGTCATCCTTGTAATCGCCCACACACATCCCACC
KBS-mut2-R	CCGCTCGAGCGGGCCACCATGGACCGATCTAAAGAAAAC
pCDH-SRSF3-Nhe1-F	cca GCTAGC ATGCATCGTGATTCCTGTCCATT
pCDH-SRSF3-Not1-R	cca GCGGCCGC CTATTTCCTTTCATTTGACCTAGAT
pLKO.1-SRSF3-shRNA Target Sequence	CGAGAGCTAGATGGAAGAACA
AURKA-Xho-333clone-F	ccactcgagATGGACCGATCTAAAGAAAACTGCATTTCAGGACCTGTTAAGGCTACATACCAAGAGACCTACA
AURKA-BamHI-403-clone-R	ccaggatccAGACTGTTTGCTAGCTGATTCTTTG
YTHDC1-EcoRI-flag-SmaI-clone-F	caagaattcATGGATTACAAGGATGACGACGATAAGcccgggGCGGCTGACAGTCGGGAG
YTHDC1-NotI-clone-R	caagcggccgcTTATCTTCTATATCGACCTCTCTCCC
SRSF1-F-Nhe1	CACGCTAGCTACCCATACGACGTCCCAGACTACGCTATGTCGGGAGGTGGTGTGAT
SRSF1-R-Not1	GTCGCGGCCGCTTATGTACGAGAGCGAGATC
