# Supplementary material for: Nuclear Aurora kinase A switches m6A reader YTHDC1 to enhance an oncogenic RNA splicing of tumor suppressor RBM4
Source: Signal Transduct Target Ther. 2022 Apr 1;7:97. doi: 10.1038/s41392-022-00905-3 (PMC8971511; doi:10.1038/s41392-022-00905-3)
Supplement: Supplementary file 20 — Supplementary Table 7 siRNA [file 41392_2022_905_MOESM20_ESM.xlsx]

## Sheet: Sheet1
Name	Sequence (5'-3')
siAURKA-1	GCACCACTTGGAACAGTTTAT
siAURKA-2	GGCAACCAGUGUACCUCAU
siRBM4-FL	GGAAUUCUCUGUACGACAUTT
sihnRNP A1	CAGCUGAGGAAGCUCUUCA
sihnRNP L	UCAAAUUCCACCAUCGCCUGAACUC
sihnRNP U	AAAGACCACGAGAAGATCATG
sihnRNP K	CGAUGAAACCUAUGAUUAU
siMETTL3-1	GGAGAUCCUAGAGCUAUUA
siMETTL3-2	GCACAUCCUACUCUUGUAATT
siSRSF3-1	CCUGUCCAUUGGACUGUAATT
siSRSF3-2	GCUAGAUGGAAGAACACUATT
siSRSF3-3	GCCCUCGAGAUGAUUAUCGTT
siNC	UUCUCCGAACGUGUCACGUTT
siYTHDC1-1	GCAAGGAGUGUUAUCUUAATT
siYTHDC1-2	CGACCAGAAGAUUAUGAUATT
sihnRNP A2B1-1	CGTGCTGTAGCAAGAGAGG
sihnRNP A2B1-2	CTTTGGTGGTAGCAGGAAC
sihnRNP C-1	AGGUGUGAAACGAUCUGCA
sihnRNP C-2	AGGCGCUUGUCUAAGAUCA
siGF2BP3-1	GCAGGAATTGACGCTGTATAA
siGF2BP3-2	CGGTGAATGAACTTCAGAATT
