# Supplementary material for: Nuclear Aurora kinase A switches m6A reader YTHDC1 to enhance an oncogenic RNA splicing of tumor suppressor RBM4
Source: Signal Transduct Target Ther. 2022 Apr 1;7:97. doi: 10.1038/s41392-022-00905-3 (PMC8971511; doi:10.1038/s41392-022-00905-3)
Supplement: Supplementary file 21 — Supplementary Table 8 RT-PCR and qPCR primers [file 41392_2022_905_MOESM21_ESM.xlsx]

## Sheet: Sheet1
Name	Sequence (5'-3')
ACTB-F	TTGCCGACAGGATGCAGAAGGA
ACTB-R	AGGTGGACAGCGAGGCCAGGAT
AURKA-F	CCACCTTCGGCATCCTAATA
AURKA-R	TCCAAGTGGTGCATATTCCA
RBM4-AS-F	AGGAGCTTCGAGCCAAGT
RBM4-AS-R	ATTAAGGTCCACGGTTCCTGA
RBM4(viariant 1)-qPCR-F	GAGCGCTCGATGCCTACTAC
RBM4(viariant 1)-qPCR-R	GGTCGGCAACAGGTGTCTAT
intron2-F	CATCTAAGTGGTCTTTTCCTG
intron2-R	CTTGAAGAAACAGACGCAAGA
exon3-F	GAGCTATGGGGATTCATTGTA
exon3-R	TAGGGATCGAGAGAGGTG
Q-HNRNPA1-F	GCTCACGGACTGTGTGGTAA
Q-HNRNPA1-R	GGCCTTGCATTCATAGCTGC
Q-HNRNPL-F	TTGTGGCCCTGTCCAGAGAATT
Q-HNRNPL-R	GTTC GTGTAGTCCCAAGTATCTTG
Q-HNRNPA2B1-F	GCTGTAGCAAGAGAGGAATCTGGA
Q-HNRNPA2B1-R	GCTTCTTCACAGTTACATGAGCCC
Q-HNRNPU-F	AGGAAGTTCTTGCTGGACGG
Q-HNRNPU-R	GGCCCCTTTGGTCCTCTAAC
Q-HNRNPK-F	CAATGGTGAATTTGGTAAACGCC
Q-HNRNPK-R	GTAGTCTGTACGGAGAGCCTTA
METTL3-F	TGATTGAGGTAAAGCGAGGTC
METTL3-R	TCCTGACTGACCTTCTTGCTC
YTHDC1-F	GAAGTGGAAGCTCTGCATCA
YTHDC1-R	GCTTTGGCAAGAGACACATTC
pcDNA3.1-F	CTAGAGAACCCACTGCTTAC
pcDNA3.1-R (BGH-R)	TAGAAGGCACAGTCGAGG
splicing reporter(PZW2C/PGZ3)-F	AGTGCTTCAGCCGCTACCC
splicing reporter(PZW2C/PGZ3)-R	GTTGTACTCCAGCTTGTGCC
Mouse-ACTB-F	GAGGTATCCTGACCCTGAAGTA
Mouse-ACTB-R	CACACGCAGCTCATTGTAGA
m6A-1/2-F	GCAAACGAATGCACGTGC
m6A-1/2-R	TCTATCGGACACTCTTTGGAC
m6A-3-F	CCAAAGAGTGTCCGATAG
m6A-3-R	ACTGCCTCATAGGACCGG
m6A-4-F	AGTGCGTACGCCTTACAC
m6A-4-R	GGTGGAGGTGAGGTGACT
SRSF3-F	AGCAGGTCCCTTTCTAGAGATAG
SRSF3-R	CCACTTCTCTTGCAAACTGTC
RBM4-FL-qPCR-F	ATGAGCGGGAGCAGTATG
RBM4-FL-qPCR-R	ATTAAGGTCCACGGTTCCTGA
RBM4-S-qPCR-F	GTTTCAAGGTGGGATGTG
RBM4-S-qPCR-R	CGGTTCCTGAGGGACTG
RBM4-primer1-F	CGATGCCTACTACAAGCGCTG
RBM4-primer1-R	GGCTGTAGCGCGACGCAGG
RBM4-primer2-F	GATAGACACCTGTTGCCGAC
RBM4-primer2-R	CTCACTCTCATGCCCGTAAC
