# Supplementary material for: Nuclear Aurora kinase A switches m6A reader YTHDC1 to enhance an oncogenic RNA splicing of tumor suppressor RBM4
Source: Signal Transduct Target Ther. 2022 Apr 1;7:97. doi: 10.1038/s41392-022-00905-3 (PMC8971511; doi:10.1038/s41392-022-00905-3)
Supplement: Supplementary file 22 — Supplementary Table 9 PCR primers for in vitro transcription [file 41392_2022_905_MOESM22_ESM.xlsx]

## Sheet: Sheet1
Name	Sequence (5'-3')
FISH-intron1-F(T7)	TAATACGACTCACTATAGGGAGAGTGAACCACCCTCTTTGGGTA
FISH-intron1-R	GCAACAAGAGCTGTAACCCTT
FISH-intron2-F(T7)	TAATACGACTCACTATAGGGAGATTGAGGAGGGTGGAGAACTGG
FISH-intron2-R	GCCTTGAAGAAACAGACGC
FISH-intron3-F(T7)	TAATACGACTCACTATAGGGAGAAGCTTGAGGTGAGAGGGGTG
FISH-intron3-R	TAGTAACTGGGACCTGAGCAG
FISH-intron4-F(T7)	TAATACGACTCACTATAGGGAGAGGATGTCCTCAGGTCTTA
FISH-intron4-R	GAGAGCACAATACAGCGG
FISH-exon3-F(T7)	TAATACGACTCACTATAGGGAGAGATAGATCGTTCAGGCCG
FISH-exon3-R	TTAAAAGGCTGAGTACCGCGC
FISH-intron2/exon3-F(T7)	TAATACGACTCACTATAGGGAGACATCTAAGTGGTCTTTTCCTG
FISH-intron2/exon3-R	TAGGGATCGAGAGAGGTG
sense1-F(T7)	TAATACGACTCACTATAGGGAGAATGGTGAAGCTGTTCATC
sense1-R	GTGTAAGGTAGGACAGCT
antisense1-F	ATGGTGAAGCTGTTCATC
antisense1-R(T7)	TAATACGACTCACTATAGGGAGAGTGTAAGGTAGGACAGCT
sense2-F(T7)	TAATACGACTCACTATAGGGAGACTGTGGATTGAGTCTAGATC
sense2-R	TAGGGATCGAGAGAGGTG
antisense2-F	CTGTGGATTGAGTCTAGATC
antisense2-R(T7)	TAATACGACTCACTATAGGGAGATAGGGATCGAGAGAGGTG
sense3-F(T7)	TAATACGACTCACTATAGGGAGACGATAGACACCTGTTGCC
sense3-R	GAGCAGTGATGACCAGTT
antisense3-F	CGATAGACACCTGTTGCC
antisense3-R(T7)	TAATACGACTCACTATAGGGAGAGAGCAGTGATGACCAGTT
sense4-F(T7)	TAATACGACTCACTATAGGGAGAGGATGTCCTCAGGTCTTA
sense4-R	GTGATCCAACTCTATAGGTC
antisense4-F	GGATGTCCTCAGGTCTTA
antisense4-R(T7)	TAATACGACTCACTATAGGGAGAGTGATCCAACTCTATAGGTC
500-sense2"-WT&mut1-F(T7)	TAATACGACTCACTATAGGGAGACTGTGGATTGAGTCTAGATC
500-sense2"-WT&mut1-R	TAGGGATCGAGAGAGGTG
500-sense2"-mut2-F(T7)	TAATACGACTCACTATAGGGAGACTGTGGATTGAGTCTAGATC
500-sense2"-mut2-R	GGTTTGTCGAGAGAGGTG
500-antisense2"-WT-F	CTGTGGATTGAGTCTAGATC
500-antisense2"-WT-R（T7）	TAATACGACTCACTATAGGGAGATAGGGATCGAGAGAGGTG
GAPDH-F(T7)	TAATACGACTCACTATAGGGAGAAGCGAGATCCCTCCAAAA
GAPDH-R	TTTCTAGACGGCAGGTCAGGT

## Sheet: Sheet2
TAATACGACTCACTATAGGGAGActgtggattgagtctagatc							TAATACGACTCACTATAGGGAGACTGTGGATTGAGTCTAGATC
TAGGGATCGAGAGAGGTG							TAGGGATCGAGAGAGGTG
TAATACGACTCACTATAGGGAGActgtggattgagtctagatc							TAATACGACTCACTATAGGGAGACTGTGGATTGAGTCTAGATC
ggtttgTCGAGAGAGGTG							GGTTTGTCGAGAGAGGTG
ctgtggattgagtctagatc							CTGTGGATTGAGTCTAGATC
TAATACGACTCACTATAGGGAGATAGGGATCGAGAGAGGTG							TAATACGACTCACTATAGGGAGATAGGGATCGAGAGAGGTG
